# Supplementary material for: Co-expression analysis suggests lncRNA-mRNA interactions enhance antiviral immune response during acute Chikungunya fever in whole blood of pediatric patients
Source: PLoS One. 2023 Nov 3;18(11):e0294035. doi: 10.1371/journal.pone.0294035 (PMC10624317; doi:10.1371/journal.pone.0294035)
Supplement: S1 Table — (XLSX) [file pone.0294035.s001.xlsx]

## Sheet: codingtranscripts
Differentially expressed coding transcripts in the contrast Acute x Convalescent
Gene ID	Gene Name	Log2(FC)	Expression	P-adj
ENSG00000165029.16	ABCA1	2.9451	UP	3.24985e-99
ENSG00000063046.17	EIF4B	-1.54938	DOWN	1.27855e-95
ENSG00000174748.22	RPL15	-1.37185	DOWN	3.96226e-73
ENSG00000132669.13	RIN2	3.22714	UP	2.57677e-68
ENSG00000078098.14	FAP	4.94697	UP	4.22595e-66
ENSG00000186468.13	RPS23	-1.68936	DOWN	2.05653e-65
ENSG00000121797.10	CCRL2	3.74161	UP	4.22426e-65
ENSG00000125355.15	TMEM255A	4.80882	UP	1.47001e-64
ENSG00000171860.5	C3AR1	3.0373	UP	1.47001e-64
ENSG00000169508.7	GPR183	-1.59597	DOWN	5.53135e-64
ENSG00000255221.3	CARD17	5.05081	UP	3.46976e-63
ENSG00000143344.15	RGL1	2.83155	UP	3.61209e-62
ENSG00000136689.18	IL1RN	4.17897	UP	5.33337e-62
ENSG00000175390.14	EIF3F	-1.00404	DOWN	2.0634e-61
ENSG00000067082.15	KLF6	1.66479	UP	2.9471e-59
ENSG00000112343.11	TRIM38	2.28708	UP	6.65666e-58
ENSG00000196141.14	SPATS2L	4.94452	UP	3.63088e-57
ENSG00000165185.14	KIAA1958	3.11912	UP	1.00056e-56
ENSG00000116251.11	RPL22	-1.56872	DOWN	1.0034e-56
ENSG00000122406.14	RPL5	-1.74766	DOWN	1.07003e-55
ENSG00000244617.2	ASPRV1	3.9121	UP	1.55253e-55
ENSG00000135334.9	AKIRIN2	1.90628	UP	3.46036e-55
ENSG00000143891.17	GALM	3.68062	UP	7.46755e-55
ENSG00000163823.4	CCR1	2.72681	UP	2.80199e-54
ENSG00000035681.9	NSMAF	1.63288	UP	4.13235e-54
ENSG00000213903.9	LTB4R	2.09979	UP	5.8455e-53
ENSG00000007944.15	MYLIP	1.47394	UP	1.973e-52
ENSG00000108771.13	DHX58	3.6656	UP	2.95119e-52
ENSG00000143947.13	RPS27A	-1.51693	DOWN	3.69456e-52
ENSG00000145016.16	RUBCN	2.46016	UP	7.81766e-52
ENSG00000124256.15	ZBP1	3.21161	UP	1.37971e-51
ENSG00000184979.10	USP18	5.10129	UP	1.84338e-51
ENSG00000135211.6	TMEM60	1.76434	UP	2.09437e-50
ENSG00000155926.14	SLA	2.00972	UP	1.29963e-49
ENSG00000138642.15	HERC6	3.01497	UP	1.7617e-49
ENSG00000177294.7	FBXO39	4.25223	UP	2.81776e-49
ENSG00000111912.20	NCOA7	3.49888	UP	3.36924e-49
ENSG00000178562.18	CD28	-1.52131	DOWN	9.25975e-49
ENSG00000132357.14	CARD6	1.4932	UP	6.9768e-48
ENSG00000123689.6	G0S2	4.15055	UP	2.3073e-47
ENSG00000059378.13	PARP12	2.79336	UP	2.39323e-47
ENSG00000158481.13	CD1C	-2.85532	DOWN	2.66858e-47
ENSG00000258227.7	CLEC5A	3.01644	UP	4.67301e-47
ENSG00000109452.12	INPP4B	-1.68489	DOWN	8.91834e-47
ENSG00000144843.11	ADPRH	1.9836	UP	9.96969e-47
ENSG00000133101.10	CCNA1	4.20369	UP	1.02253e-46
ENSG00000117834.12	SLC5A9	3.19911	UP	1.07869e-46
ENSG00000196358.11	NTNG2	3.2984	UP	1.50945e-46
ENSG00000135047.15	CTSL	3.25654	UP	3.28537e-46
ENSG00000100129.18	EIF3L	-1.72925	DOWN	5.15306e-46
ENSG00000188786.10	MTF1	1.60401	UP	6.05059e-46
ENSG00000108984.15	MAP2K6	2.26518	UP	1.02464e-45
ENSG00000123130.17	ACOT9	2.19942	UP	1.99904e-45
ENSG00000173208.4	ABCD2	-1.69843	DOWN	3.58674e-45
ENSG00000141664.10	ZCCHC2	2.31395	UP	1.40731e-44
ENSG00000114942.14	EEF1B2	-1.73287	DOWN	1.45998e-44
ENSG00000116954.8	RRAGC	1.2163	UP	1.6302e-44
ENSG00000008988.9	RPS20	-1.21751	DOWN	4.34195e-44
ENSG00000110079.18	MS4A4A	3.27022	UP	1.2051e-43
ENSG00000165097.16	KDM1B	1.41142	UP	4.33415e-43
ENSG00000183486.13	MX2	2.6661	UP	6.32873e-43
ENSG00000130813.18	SHFL	2.14925	UP	6.34244e-43
ENSG00000108424.10	KPNB1	2.2284	UP	7.97364e-43
ENSG00000196116.8	TDRD7	2.61023	UP	9.78976e-43
ENSG00000117010.17	ZNF684	3.35452	UP	5.56087e-42
ENSG00000135114.12	OASL	3.79734	UP	1.22094e-41
ENSG00000197548.12	ATG7	1.10715	UP	1.39158e-41
ENSG00000178175.12	ZNF366	3.52188	UP	1.39283e-41
ENSG00000072121.16	ZFYVE26	2.06115	UP	1.89754e-41
ENSG00000188215.10	DCUN1D3	1.58718	UP	2.29055e-41
ENSG00000183621.15	ZNF438	2.34064	UP	2.33373e-41
ENSG00000213741.11	RPS29	-1.33869	DOWN	2.40278e-41
ENSG00000088827.12	SIGLEC1	5.31037	UP	3.038e-41
ENSG00000110700.7	RPS13	-1.21492	DOWN	3.67018e-41
ENSG00000165929.13	TC2N	-1.63166	DOWN	4.19615e-41
ENSG00000105968.19	H2AZ2	-1.03577	DOWN	4.98968e-41
ENSG00000139132.14	FGD4	1.47417	UP	5.1541e-41
ENSG00000121281.13	ADCY7	1.32709	UP	1.05539e-40
ENSG00000185862.7	EVI2B	1.62103	UP	1.16438e-40
ENSG00000127334.11	DYRK2	-1.39368	DOWN	2.70331e-40
ENSG00000149311.18	ATM	-1.19311	DOWN	4.84468e-40
ENSG00000140379.8	BCL2A1	2.5878	UP	5.24271e-40
ENSG00000166889.14	PATL1	1.94746	UP	5.51006e-40
ENSG00000132825.7	PPP1R3D	1.33794	UP	6.91218e-40
ENSG00000159882.13	ZNF230	1.52172	UP	7.31766e-40
ENSG00000136816.16	TOR1B	2.77196	UP	1.17642e-39
ENSG00000119321.9	FKBP15	1.50302	UP	1.47181e-39
ENSG00000137462.8	TLR2	1.64177	UP	1.47728e-39
ENSG00000198785.7	GRIN3A	4.69623	UP	1.59637e-39
ENSG00000163666.10	HESX1	5.63888	UP	1.82091e-39
ENSG00000188282.12	RUFY4	5.16358	UP	2.63786e-39
ENSG00000145425.10	RPS3A	-1.72979	DOWN	3.66345e-39
ENSG00000132780.17	NASP	1.42084	UP	5.51412e-39
ENSG00000185880.13	TRIM69	2.30793	UP	5.62904e-39
ENSG00000181163.13	NPM1	-1.14583	DOWN	6.67829e-39
ENSG00000109046.15	WSB1	1.69419	UP	8.2967e-39
ENSG00000130066.16	SAT1	2.7925	UP	8.2967e-39
ENSG00000204397.8	CARD16	2.44972	UP	8.2967e-39
ENSG00000162614.18	NEXN	3.04414	UP	1.18072e-38
ENSG00000165949.12	IFI27	4.63385	UP	4.40843e-38
ENSG00000138760.10	SCARB2	1.94312	UP	7.29953e-38
ENSG00000120280.6	CXorf21	2.08914	UP	1.01768e-37
ENSG00000124357.13	NAGK	1.88637	UP	1.14889e-37
ENSG00000165030.4	NFIL3	2.28549	UP	2.44883e-37
ENSG00000147604.14	RPL7	-1.40885	DOWN	3.21545e-37
ENSG00000168026.18	TTC21A	3.00415	UP	3.77348e-37
ENSG00000173221.14	GLRX	1.95539	UP	4.05203e-37
ENSG00000067221.14	STOML1	3.34383	UP	5.20951e-37
ENSG00000184678.10	H2BC21	2.42218	UP	5.20951e-37
ENSG00000175471.19	MCTP1	1.5589	UP	5.30714e-37
ENSG00000164054.15	SHISA5	2.25487	UP	5.64944e-37
ENSG00000120690.16	ELF1	1.80991	UP	7.35788e-37
ENSG00000115956.10	PLEK	1.62587	UP	8.73184e-37
ENSG00000107736.21	CDH23	2.46104	UP	1.42506e-36
ENSG00000254470.3	AP5B1	2.2025	UP	1.70424e-36
ENSG00000152213.4	ARL11	1.46066	UP	1.82325e-36
ENSG00000111371.16	SLC38A1	-1.21258	DOWN	1.89993e-36
ENSG00000173821.19	RNF213	2.76565	UP	1.89993e-36
ENSG00000135899.17	SP110	1.93784	UP	2.21116e-36
ENSG00000117475.14	BLZF1	1.89224	UP	2.21542e-36
ENSG00000126262.4	FFAR2	2.83632	UP	2.24035e-36
ENSG00000285976.2	AL135905.2	2.53721	UP	2.27926e-36
ENSG00000079385.22	CEACAM1	2.96205	UP	2.8665e-36
ENSG00000152465.18	NMT2	-1.38081	DOWN	3.01853e-36
ENSG00000125148.7	MT2A	3.99838	UP	3.63136e-36
ENSG00000181778.5	TMEM252	3.46565	UP	6.29215e-36
ENSG00000136111.14	TBC1D4	-1.27812	DOWN	6.45485e-36
ENSG00000157693.15	TMEM268	2.19519	UP	1.20158e-35
ENSG00000117226.12	GBP3	2.61806	UP	1.22835e-35
ENSG00000117602.12	RCAN3	-1.77256	DOWN	1.49872e-35
ENSG00000185722.18	ANKFY1	1.84063	UP	1.78477e-35
ENSG00000143119.14	CD53	1.23534	UP	1.99883e-35
ENSG00000163746.11	PLSCR2	3.18747	UP	2.72851e-35
ENSG00000169439.12	SDC2	-4.29126	DOWN	2.93147e-35
ENSG00000183918.17	SH2D1A	-1.67795	DOWN	2.99452e-35
ENSG00000078589.13	P2RY10	-1.47961	DOWN	3.82835e-35
ENSG00000105967.16	TFEC	3.63721	UP	3.83021e-35
ENSG00000213722.9	DDAH2	2.20657	UP	3.866e-35
ENSG00000112773.16	TENT5A	2.361	UP	5.05096e-35
ENSG00000101150.17	TPD52L2	1.19976	UP	5.95616e-35
ENSG00000154217.15	PITPNC1	-1.29106	DOWN	6.65004e-35
ENSG00000142687.18	KIAA0319L	2.22549	UP	9.39587e-35
ENSG00000102317.18	RBM3	-1.88528	DOWN	1.24923e-34
ENSG00000160710.17	ADAR	1.99169	UP	1.60227e-34
ENSG00000121236.21	TRIM6	3.28067	UP	3.31881e-34
ENSG00000091409.15	ITGA6	-1.59006	DOWN	4.09833e-34
ENSG00000023171.18	GRAMD1B	3.05116	UP	4.54811e-34
ENSG00000172578.12	KLHL6	1.1882	UP	4.54811e-34
ENSG00000062598.18	ELMO2	1.78947	UP	5.57658e-34
ENSG00000020577.14	SAMD4A	3.68155	UP	6.2968e-34
ENSG00000169385.3	RNASE2	2.38191	UP	7.7094e-34
ENSG00000174444.15	RPL4	-1.67577	DOWN	8.83488e-34
ENSG00000111335.13	OAS2	3.40242	UP	8.8403e-34
ENSG00000155307.19	SAMSN1	1.83388	UP	1.07346e-33
ENSG00000156508.18	EEF1A1	-1.57842	DOWN	1.52213e-33
ENSG00000157827.20	FMNL2	2.37998	UP	1.7111e-33
ENSG00000104408.10	EIF3E	-1.08779	DOWN	1.94875e-33
ENSG00000172432.19	GTPBP2	2.16701	UP	2.42421e-33
ENSG00000012048.23	BRCA1	1.10246	UP	2.42774e-33
ENSG00000196954.14	CASP4	2.04079	UP	2.63821e-33
ENSG00000135363.12	LMO2	2.13585	UP	3.51028e-33
ENSG00000172936.15	MYD88	1.66223	UP	3.59253e-33
ENSG00000153823.18	PID1	-2.73556	DOWN	3.63285e-33
ENSG00000153283.13	CD96	-1.38478	DOWN	3.97544e-33
ENSG00000244482.10	LILRA6	2.40528	UP	4.5111e-33
ENSG00000137752.24	CASP1	1.89829	UP	4.65882e-33
ENSG00000100596.6	SPTLC2	2.20798	UP	4.69877e-33
ENSG00000168003.16	SLC3A2	2.30993	UP	4.7892e-33
ENSG00000163840.10	DTX3L	2.0951	UP	5.61417e-33
ENSG00000055332.18	EIF2AK2	2.9305	UP	5.93676e-33
ENSG00000115159.16	GPD2	2.30924	UP	6.33841e-33
ENSG00000164466.13	SFXN1	-1.14247	DOWN	1.19566e-32
ENSG00000163393.13	SLC22A15	1.75129	UP	1.35443e-32
ENSG00000089009.15	RPL6	-1.40196	DOWN	1.90495e-32
ENSG00000119917.14	IFIT3	4.04627	UP	2.41084e-32
ENSG00000154359.13	LONRF1	1.07507	UP	2.55706e-32
ENSG00000118922.17	KLF12	-1.32143	DOWN	3.11378e-32
ENSG00000121060.18	TRIM25	2.09851	UP	3.86139e-32
ENSG00000099290.17	WASHC2A	1.06183	UP	4.12909e-32
ENSG00000151835.16	SACS	-1.05712	DOWN	4.60007e-32
ENSG00000108700.5	CCL8	5.71503	UP	5.36822e-32
ENSG00000170989.10	S1PR1	-1.27457	DOWN	5.65244e-32
ENSG00000138246.17	DNAJC13	1.54994	UP	6.70037e-32
ENSG00000152778.9	IFIT5	2.91078	UP	6.87887e-32
ENSG00000189057.11	FAM111B	-2.12368	DOWN	7.7863e-32
ENSG00000116977.18	LGALS8	1.4752	UP	8.54029e-32
ENSG00000182774.13	RPS17	-1.32856	DOWN	9.99206e-32
ENSG00000266028.7	SRGAP2	2.45314	UP	1.01167e-31
ENSG00000104043.15	ATP8B4	1.62618	UP	1.10123e-31
ENSG00000203814.6	H2BC18	2.43511	UP	1.16313e-31
ENSG00000078081.8	LAMP3	4.81089	UP	1.22916e-31
ENSG00000102699.6	PARP4	1.09725	UP	1.24969e-31
ENSG00000158373.8	H2BC5	1.77075	UP	1.36054e-31
ENSG00000186409.18	CCDC30	1.24827	UP	1.39469e-31
ENSG00000067066.17	SP100	1.73783	UP	1.54746e-31
ENSG00000163606.11	CD200R1	-1.52136	DOWN	1.575e-31
ENSG00000178075.20	GRAMD1C	-3.16436	DOWN	1.61891e-31
ENSG00000132256.19	TRIM5	2.40356	UP	1.90657e-31
ENSG00000101608.12	MYL12A	1.46561	UP	3.58629e-31
ENSG00000115267.8	IFIH1	3.25728	UP	4.77189e-31
ENSG00000163600.13	ICOS	-1.50884	DOWN	5.02242e-31
ENSG00000157601.14	MX1	3.71893	UP	7.18363e-31
ENSG00000086065.14	CHMP5	2.46549	UP	9.63401e-31
ENSG00000143367.16	TUFT1	2.38644	UP	1.03981e-30
ENSG00000134627.12	PIWIL4	1.40265	UP	1.36263e-30
ENSG00000185477.5	GPRIN3	-1.22192	DOWN	1.36263e-30
ENSG00000102897.10	LYRM1	1.67139	UP	1.4346e-30
ENSG00000205413.8	SAMD9	2.47876	UP	1.65183e-30
ENSG00000164674.15	SYTL3	1.85051	UP	1.99756e-30
ENSG00000152495.11	CAMK4	-1.66924	DOWN	2.46924e-30
ENSG00000133106.14	EPSTI1	2.71662	UP	4.22767e-30
ENSG00000091181.19	IL5RA	-3.04082	DOWN	4.4692e-30
ENSG00000075420.13	FNDC3B	1.54451	UP	4.94573e-30
ENSG00000148180.19	GSN	2.25283	UP	5.03564e-30
ENSG00000142875.19	PRKACB	-1.10405	DOWN	5.56125e-30
ENSG00000140464.20	PML	2.75765	UP	6.32214e-30
ENSG00000137200.13	CMTR1	2.33929	UP	6.62367e-30
ENSG00000136514.3	RTP4	3.36917	UP	7.1045e-30
ENSG00000003400.15	CASP10	1.33577	UP	7.25903e-30
ENSG00000163565.18	IFI16	2.43416	UP	7.25903e-30
ENSG00000119899.13	SLC17A5	1.10055	UP	8.8278e-30
ENSG00000089127.13	OAS1	3.35311	UP	1.04471e-29
ENSG00000111224.14	PARP11	2.06611	UP	1.27259e-29
ENSG00000197321.15	SVIL	1.17251	UP	1.63746e-29
ENSG00000115604.10	IL18R1	2.64834	UP	1.72573e-29
ENSG00000146859.6	TMEM140	2.36868	UP	1.81032e-29
ENSG00000156587.16	UBE2L6	2.62792	UP	1.93759e-29
ENSG00000143771.12	CNIH4	1.59441	UP	2.05414e-29
ENSG00000106785.15	TRIM14	1.7733	UP	2.31678e-29
ENSG00000152133.15	GPATCH11	-1.15945	DOWN	2.42598e-29
ENSG00000172183.15	ISG20	2.18084	UP	2.75715e-29
ENSG00000123728.10	RAP2C	1.22442	UP	2.91849e-29
ENSG00000108387.15	SEPTIN4	4.26031	UP	4.46698e-29
ENSG00000115155.18	OTOF	5.72436	UP	4.71781e-29
ENSG00000139618.15	BRCA2	2.14466	UP	5.32929e-29
ENSG00000137628.17	DDX60	2.68234	UP	6.65306e-29
ENSG00000204103.4	MAFB	2.16001	UP	7.94282e-29
ENSG00000138496.16	PARP9	2.53237	UP	9.00143e-29
ENSG00000158769.18	F11R	1.10282	UP	9.0445e-29
ENSG00000203880.12	PCMTD2	-1.10575	DOWN	9.97546e-29
ENSG00000126860.11	EVI2A	1.69923	UP	1.00559e-28
ENSG00000111331.13	OAS3	3.97396	UP	1.0504e-28
ENSG00000106617.15	PRKAG2	1.46743	UP	1.24541e-28
ENSG00000130449.6	ZSWIM6	1.00668	UP	1.47985e-28
ENSG00000167984.18	NLRC3	-1.14242	DOWN	2.04563e-28
ENSG00000173334.4	TRIB1	1.94306	UP	2.15934e-28
ENSG00000121486.12	TRMT1L	1.17367	UP	2.19492e-28
ENSG00000170345.10	FOS	1.87339	UP	2.73511e-28
ENSG00000183688.4	RFLNB	-1.99884	DOWN	2.85027e-28
ENSG00000185745.10	IFIT1	4.36779	UP	2.88206e-28
ENSG00000138119.17	MYOF	2.36302	UP	3.73456e-28
ENSG00000107864.15	CPEB3	1.85429	UP	3.85126e-28
ENSG00000174021.11	GNG5	1.64404	UP	4.053e-28
ENSG00000138035.15	PNPT1	2.60783	UP	4.95129e-28
ENSG00000134709.12	HOOK1	-1.37763	DOWN	5.2307e-28
ENSG00000170525.21	PFKFB3	2.3676	UP	5.3471e-28
ENSG00000152558.15	TMEM123	2.21131	UP	5.48477e-28
ENSG00000164440.15	TXLNB	1.80174	UP	5.48477e-28
ENSG00000173110.8	HSPA6	2.01957	UP	5.73058e-28
ENSG00000148841.17	ITPRIP	1.73873	UP	7.10302e-28
ENSG00000154814.14	OXNAD1	-1.49823	DOWN	7.20627e-28
ENSG00000198242.14	RPL23A	-1.40632	DOWN	1.23659e-27
ENSG00000108691.9	CCL2	5.08629	UP	1.25444e-27
ENSG00000277443.3	MARCKS	2.02198	UP	1.26534e-27
ENSG00000188313.13	PLSCR1	3.13976	UP	1.37901e-27
ENSG00000143162.9	CREG1	1.48116	UP	1.4764e-27
ENSG00000146425.11	DYNLT1	2.22103	UP	1.86936e-27
ENSG00000204516.10	MICB	1.9747	UP	2.20785e-27
ENSG00000163512.14	AZI2	1.66531	UP	2.30143e-27
ENSG00000176597.12	B3GNT5	1.78465	UP	2.34779e-27
ENSG00000172673.10	THEMIS	-1.46121	DOWN	2.76896e-27
ENSG00000159885.14	ZNF222	1.19886	UP	2.79782e-27
ENSG00000145287.10	PLAC8	1.69269	UP	2.90929e-27
ENSG00000132530.17	XAF1	3.14372	UP	2.91032e-27
ENSG00000167232.14	ZNF91	-1.2526	DOWN	4.65941e-27
ENSG00000135148.12	TRAFD1	2.02648	UP	5.14205e-27
ENSG00000205352.11	PRR13	1.38383	UP	5.48845e-27
ENSG00000142541.17	RPL13A	-1.58694	DOWN	5.50919e-27
ENSG00000158406.4	H4C8	2.13036	UP	6.67906e-27
ENSG00000179562.3	GCC1	1.01125	UP	7.70181e-27
ENSG00000170581.14	STAT2	2.61228	UP	8.21053e-27
ENSG00000092036.18	HAUS4	2.11793	UP	8.56171e-27
ENSG00000103121.9	CMC2	1.72915	UP	8.84101e-27
ENSG00000204642.14	HLA-F	1.11077	UP	8.84101e-27
ENSG00000186407.7	CD300E	2.17029	UP	9.22639e-27
ENSG00000198833.7	UBE2J1	1.35837	UP	1.01996e-26
ENSG00000101842.13	VSIG1	-1.7162	DOWN	1.13944e-26
ENSG00000096968.14	JAK2	2.04964	UP	1.26295e-26
ENSG00000172575.12	RASGRP1	-1.33157	DOWN	1.27963e-26
ENSG00000185909.15	KLHDC8B	3.06609	UP	1.37121e-26
ENSG00000198755.11	RPL10A	-1.71874	DOWN	1.71108e-26
ENSG00000162714.12	ZNF496	2.0403	UP	1.82477e-26
ENSG00000155629.15	PIK3AP1	2.10705	UP	1.9061e-26
ENSG00000111728.10	ST8SIA1	-1.57122	DOWN	2.36078e-26
ENSG00000112053.14	SLC26A8	2.52585	UP	2.70364e-26
ENSG00000112419.14	PHACTR2	2.01707	UP	2.8121e-26
ENSG00000079263.19	SP140	2.12003	UP	2.9143e-26
ENSG00000124688.13	MAD2L1BP	1.48896	UP	3.39219e-26
ENSG00000097033.14	SH3GLB1	1.28666	UP	3.73313e-26
ENSG00000257743.8	MGAM2	2.75073	UP	4.06565e-26
ENSG00000169871.13	TRIM56	1.37241	UP	4.36909e-26
ENSG00000166920.12	C15orf48	3.39588	UP	4.39415e-26
ENSG00000112394.17	SLC16A10	-2.11291	DOWN	4.48941e-26
ENSG00000153029.14	MR1	1.29525	UP	4.63033e-26
ENSG00000197208.6	SLC22A4	2.29429	UP	5.112e-26
ENSG00000171033.13	PKIA	-1.42174	DOWN	6.39949e-26
ENSG00000136147.18	PHF11	1.94495	UP	6.79773e-26
ENSG00000184613.10	NELL2	-2.36921	DOWN	6.79773e-26
ENSG00000204186.10	ZDBF2	-1.2607	DOWN	6.96441e-26
ENSG00000008130.15	NADK	1.97211	UP	7.67824e-26
ENSG00000128016.7	ZFP36	1.55164	UP	8.04304e-26
ENSG00000109854.13	HTATIP2	1.42655	UP	8.54788e-26
ENSG00000133104.14	SPART	1.24376	UP	8.70887e-26
ENSG00000145685.14	LHFPL2	2.33252	UP	8.77794e-26
ENSG00000185482.8	STAC3	2.42373	UP	1.23989e-25
ENSG00000241839.10	PLEKHO2	1.78743	UP	1.49206e-25
ENSG00000265681.7	RPL17	-1.12756	DOWN	1.50537e-25
ENSG00000137842.7	TMEM62	1.46303	UP	1.50613e-25
ENSG00000033867.16	SLC4A7	-1.19798	DOWN	1.54898e-25
ENSG00000064225.12	ST3GAL6	1.77347	UP	1.62667e-25
ENSG00000119686.10	FLVCR2	1.58263	UP	1.70184e-25
ENSG00000104320.14	NBN	1.91369	UP	1.8464e-25
ENSG00000166278.15	C2	3.49444	UP	1.97378e-25
ENSG00000158163.15	DZIP1L	3.97877	UP	2.05443e-25
ENSG00000118564.15	FBXL5	1.42349	UP	2.08197e-25
ENSG00000107201.10	DDX58	3.0762	UP	2.72943e-25
ENSG00000129355.7	CDKN2D	1.57206	UP	3.51649e-25
ENSG00000196547.15	MAN2A2	1.34225	UP	3.72006e-25
ENSG00000025039.15	RRAGD	1.2649	UP	3.77344e-25
ENSG00000196369.11	SRGAP2B	2.26579	UP	3.77344e-25
ENSG00000122643.22	NT5C3A	3.15632	UP	4.23592e-25
ENSG00000148019.14	CEP78	-1.3673	DOWN	4.61885e-25
ENSG00000107099.15	DOCK8	1.16249	UP	4.67086e-25
ENSG00000173611.18	SCAI	-1.49067	DOWN	4.74199e-25
ENSG00000113263.13	ITK	-1.10389	DOWN	5.15263e-25
ENSG00000111911.7	HINT3	1.76885	UP	5.59658e-25
ENSG00000204634.12	TBC1D8	2.06185	UP	5.70253e-25
ENSG00000172243.18	CLEC7A	1.34201	UP	6.9248e-25
ENSG00000182022.18	CHST15	1.31947	UP	7.18911e-25
ENSG00000185760.15	KCNQ5	-1.519	DOWN	7.32493e-25
ENSG00000172159.16	FRMD3	2.91835	UP	7.62118e-25
ENSG00000157557.13	ETS2	1.59502	UP	7.76043e-25
ENSG00000147138.2	GPR174	-1.15627	DOWN	9.92935e-25
ENSG00000171943.12	SRGAP2C	2.03137	UP	1.01449e-24
ENSG00000100316.16	RPL3	-1.80989	DOWN	1.14488e-24
ENSG00000131446.16	MGAT1	1.46754	UP	1.16758e-24
ENSG00000155363.18	MOV10	2.28723	UP	1.22808e-24
ENSG00000059804.16	SLC2A3	1.79523	UP	1.27041e-24
ENSG00000181481.14	RNF135	1.50926	UP	1.32703e-24
ENSG00000103313.12	MEFV	2.05799	UP	1.41825e-24
ENSG00000249437.8	NAIP	2.27247	UP	1.44568e-24
ENSG00000150907.10	FOXO1	-1.26111	DOWN	1.4743e-24
ENSG00000116044.16	NFE2L2	1.01008	UP	1.57879e-24
ENSG00000178425.14	NT5DC1	-1.00303	DOWN	1.61123e-24
ENSG00000115339.14	GALNT3	1.8997	UP	1.69537e-24
ENSG00000186074.19	CD300LF	1.6604	UP	1.75836e-24
ENSG00000111860.14	CEP85L	-1.15429	DOWN	1.81856e-24
ENSG00000171291.8	ZNF439	-1.08154	DOWN	2.02322e-24
ENSG00000158470.5	B4GALT5	2.00415	UP	2.02826e-24
ENSG00000168394.11	TAP1	2.22065	UP	2.17225e-24
ENSG00000135318.12	NT5E	-2.03184	DOWN	2.19736e-24
ENSG00000068400.13	GRIPAP1	1.74768	UP	2.19936e-24
ENSG00000073331.18	ALPK1	1.47841	UP	2.23225e-24
ENSG00000272325.2	NUDT3	-1.50378	DOWN	2.25355e-24
ENSG00000138069.18	RAB1A	1.2851	UP	2.5987e-24
ENSG00000137038.8	DMAC1	-1.04739	DOWN	2.64542e-24
ENSG00000158869.11	FCER1G	2.15858	UP	2.83943e-24
ENSG00000138688.15	KIAA1109	1.62008	UP	3.36318e-24
ENSG00000079215.14	SLC1A3	2.36671	UP	3.46492e-24
ENSG00000105501.12	SIGLEC5	2.44309	UP	3.46492e-24
ENSG00000197121.15	PGAP1	2.29019	UP	4.31105e-24
ENSG00000068079.8	IFI35	2.92181	UP	4.61796e-24
ENSG00000123609.11	NMI	1.97415	UP	4.80475e-24
ENSG00000113368.12	LMNB1	2.41081	UP	5.4619e-24
ENSG00000076641.4	PAG1	1.15293	UP	5.55384e-24
ENSG00000144749.13	LRIG1	-1.23312	DOWN	5.94929e-24
ENSG00000033327.13	GAB2	1.72797	UP	6.42803e-24
ENSG00000124201.15	ZNFX1	1.87109	UP	6.60631e-24
ENSG00000198818.10	SFT2D1	1.15736	UP	6.92525e-24
ENSG00000141682.12	PMAIP1	1.76095	UP	7.02684e-24
ENSG00000229474.6	PATL2	1.26233	UP	7.16556e-24
ENSG00000196664.5	TLR7	1.67419	UP	8.23178e-24
ENSG00000138433.16	CIR1	1.50954	UP	8.62464e-24
ENSG00000133812.15	SBF2	1.20415	UP	1.06124e-23
ENSG00000072694.21	FCGR2B	2.45796	UP	1.06807e-23
ENSG00000107679.14	PLEKHA1	-1.19998	DOWN	1.09723e-23
ENSG00000149970.16	CNKSR2	-1.63936	DOWN	1.18786e-23
ENSG00000149131.16	SERPING1	3.7208	UP	1.50895e-23
ENSG00000138646.9	HERC5	3.81171	UP	1.53079e-23
ENSG00000198918.8	RPL39	-1.20156	DOWN	1.91547e-23
ENSG00000121380.12	BCL2L14	3.62909	UP	2.04398e-23
ENSG00000132849.20	PATJ	-1.41343	DOWN	2.13042e-23
ENSG00000134326.11	CMPK2	3.71899	UP	2.20533e-23
ENSG00000151364.17	KCTD14	4.43962	UP	2.25465e-23
ENSG00000127152.18	BCL11B	-1.43359	DOWN	2.32596e-23
ENSG00000112182.15	BACH2	-1.57303	DOWN	2.34623e-23
ENSG00000104177.18	MYEF2	-1.0822	DOWN	2.34993e-23
ENSG00000145365.11	TIFA	1.97537	UP	2.78513e-23
ENSG00000177932.7	ZNF354C	-1.11096	DOWN	2.78513e-23
ENSG00000163568.15	AIM2	3.10984	UP	3.08267e-23
ENSG00000187608.10	ISG15	4.18609	UP	3.09122e-23
ENSG00000116991.10	SIPA1L2	2.03898	UP	3.26536e-23
ENSG00000132274.16	TRIM22	2.23122	UP	3.26646e-23
ENSG00000113273.17	ARSB	1.08531	UP	3.38441e-23
ENSG00000100802.15	C14orf93	1.19986	UP	3.58119e-23
ENSG00000073969.18	NSF	1.03256	UP	3.70595e-23
ENSG00000175518.8	UBQLNL	3.15544	UP	3.72502e-23
ENSG00000128512.23	DOCK4	2.56133	UP	4.34389e-23
ENSG00000068784.13	SRBD1	1.08652	UP	4.55319e-23
ENSG00000166908.18	PIP4K2C	1.21719	UP	4.79896e-23
ENSG00000070756.16	PABPC1	-1.10386	DOWN	5.55849e-23
ENSG00000136560.14	TANK	1.70853	UP	5.55849e-23
ENSG00000239920.2	AC104389.5	2.64561	UP	5.93609e-23
ENSG00000123096.11	SSPN	-1.8438	DOWN	7.61908e-23
ENSG00000170956.17	CEACAM3	1.92996	UP	8.20291e-23
ENSG00000198105.15	ZNF248	-1.09037	DOWN	8.392e-23
ENSG00000271605.6	MILR1	1.94388	UP	1.00168e-22
ENSG00000075785.13	RAB7A	1.23257	UP	1.01e-22
ENSG00000160654.11	CD3G	-1.36156	DOWN	1.01e-22
ENSG00000101236.17	RNF24	1.62828	UP	1.12972e-22
ENSG00000068305.17	MEF2A	1.36061	UP	1.20942e-22
ENSG00000180871.8	CXCR2	1.5599	UP	1.25176e-22
ENSG00000135828.11	RNASEL	1.36991	UP	1.27069e-22
ENSG00000176928.7	GCNT4	-1.55908	DOWN	1.38987e-22
ENSG00000139178.11	C1RL	1.23853	UP	1.44616e-22
ENSG00000181690.8	PLAG1	-1.11281	DOWN	1.49869e-22
ENSG00000162946.23	DISC1	1.86562	UP	1.5578e-22
ENSG00000168062.10	BATF2	3.55183	UP	1.87851e-22
ENSG00000162772.17	ATF3	4.23881	UP	1.88934e-22
ENSG00000099860.9	GADD45B	2.09049	UP	1.9089e-22
ENSG00000110497.14	AMBRA1	1.52154	UP	1.95864e-22
ENSG00000185339.9	TCN2	3.94245	UP	2.30581e-22
ENSG00000156239.12	N6AMT1	-1.08554	DOWN	2.3434e-22
ENSG00000112763.17	BTN2A1	1.30784	UP	2.38801e-22
ENSG00000134070.5	IRAK2	1.62962	UP	2.44119e-22
ENSG00000085788.14	DDHD2	-1.06824	DOWN	3.2869e-22
ENSG00000137757.11	CASP5	3.49514	UP	3.49395e-22
ENSG00000171817.17	ZNF540	-1.41565	DOWN	3.59539e-22
ENSG00000198087.7	CD2AP	1.93414	UP	3.59539e-22
ENSG00000254087.8	LYN	1.46992	UP	3.59539e-22
ENSG00000241343.10	RPL36A	-1.13821	DOWN	3.63716e-22
ENSG00000066084.13	DIP2B	1.16506	UP	3.82309e-22
ENSG00000163964.16	PIGX	-1.26438	DOWN	3.94842e-22
ENSG00000132694.18	ARHGEF11	1.65153	UP	4.18917e-22
ENSG00000172007.7	RAB33B	1.77656	UP	4.47309e-22
ENSG00000087157.19	PGS1	1.92011	UP	4.81152e-22
ENSG00000110852.4	CLEC2B	1.91899	UP	5.2326e-22
ENSG00000134318.14	ROCK2	1.2636	UP	5.33768e-22
ENSG00000102245.8	CD40LG	-1.39331	DOWN	5.65747e-22
ENSG00000213462.5	ERV3-1	1.33053	UP	5.87503e-22
ENSG00000204592.9	HLA-E	1.26604	UP	5.91102e-22
ENSG00000117632.23	STMN1	-1.23277	DOWN	6.01265e-22
ENSG00000100342.21	APOL1	2.43501	UP	6.20155e-22
ENSG00000198040.10	ZNF84	-1.02004	DOWN	6.36682e-22
ENSG00000108679.13	LGALS3BP	3.58225	UP	7.03466e-22
ENSG00000147050.15	KDM6A	1.59664	UP	7.07169e-22
ENSG00000142961.14	MOB3C	1.93245	UP	7.39335e-22
ENSG00000158987.21	RAPGEF6	-1.10586	DOWN	7.96096e-22
ENSG00000171132.14	PRKCE	1.282	UP	8.76416e-22
ENSG00000113319.13	RASGRF2	-1.04426	DOWN	9.06526e-22
ENSG00000140280.14	LYSMD2	1.83203	UP	9.26824e-22
ENSG00000107593.17	PKD2L1	3.89699	UP	9.8225e-22
ENSG00000181381.13	DDX60L	2.82389	UP	1.04145e-21
ENSG00000163694.15	RBM47	1.39739	UP	1.07194e-21
ENSG00000151743.11	AMN1	1.17606	UP	1.12946e-21
ENSG00000082512.15	TRAF5	-1.15304	DOWN	1.16458e-21
ENSG00000123610.5	TNFAIP6	3.41923	UP	1.17962e-21
ENSG00000165209.19	STRBP	-1.16572	DOWN	1.19184e-21
ENSG00000059728.11	MXD1	1.60867	UP	1.49957e-21
ENSG00000126709.15	IFI6	3.22527	UP	1.60779e-21
ENSG00000003402.20	CFLAR	1.16056	UP	1.61411e-21
ENSG00000130589.16	HELZ2	2.70938	UP	1.70565e-21
ENSG00000150782.12	IL18	1.37644	UP	1.71234e-21
ENSG00000137965.11	IFI44	3.39896	UP	1.79991e-21
ENSG00000102471.14	NDFIP2	-1.46349	DOWN	1.93356e-21
ENSG00000125826.21	RBCK1	1.88838	UP	2.02919e-21
ENSG00000135677.11	GNS	1.26439	UP	2.09343e-21
ENSG00000160888.7	IER2	1.62058	UP	2.28093e-21
ENSG00000120539.15	MASTL	1.87058	UP	2.29249e-21
ENSG00000143862.8	ARL8A	1.76912	UP	2.33443e-21
ENSG00000109743.11	BST1	1.3896	UP	2.47211e-21
ENSG00000103569.10	AQP9	1.86674	UP	3.0913e-21
ENSG00000187037.8	GPR141	1.8769	UP	3.11143e-21
ENSG00000172123.12	SLFN12	1.95346	UP	3.11157e-21
ENSG00000175538.10	KCNE3	1.15407	UP	3.32227e-21
ENSG00000182957.16	SPATA13	1.40184	UP	3.3789e-21
ENSG00000163191.6	S100A11	1.66367	UP	3.82376e-21
ENSG00000187607.16	ZNF286A	-1.15111	DOWN	4.0666e-21
ENSG00000197385.6	ZNF860	-1.91078	DOWN	4.5577e-21
ENSG00000091129.21	NRCAM	-2.28491	DOWN	4.75843e-21
ENSG00000131042.14	LILRB2	1.21832	UP	4.82516e-21
ENSG00000150457.9	LATS2	1.2224	UP	4.83129e-21
ENSG00000196177.13	ACADSB	-1.09725	DOWN	5.38337e-21
ENSG00000151413.17	NUBPL	-1.11555	DOWN	6.73853e-21
ENSG00000257093.7	DENND11	-1.10161	DOWN	6.77357e-21
ENSG00000136827.12	TOR1A	1.02204	UP	6.79248e-21
ENSG00000142089.16	IFITM3	3.51495	UP	7.0811e-21
ENSG00000171858.18	RPS21	-1.37808	DOWN	7.25893e-21
ENSG00000163754.18	GYG1	1.69791	UP	7.27712e-21
ENSG00000187231.14	SESTD1	1.42866	UP	7.64922e-21
ENSG00000174600.14	CMKLR1	1.91035	UP	7.817e-21
ENSG00000168016.14	TRANK1	1.90265	UP	8.3285e-21
ENSG00000135205.15	CCDC146	1.67353	UP	8.6496e-21
ENSG00000096746.17	HNRNPH3	1.11579	UP	9.1589e-21
ENSG00000256223.6	ZNF10	-1.19117	DOWN	9.7946e-21
ENSG00000183474.15	GTF2H2C	1.16335	UP	9.92428e-21
ENSG00000173786.17	CNP	2.1588	UP	1.13394e-20
ENSG00000173281.5	PPP1R3B	1.53183	UP	1.19329e-20
ENSG00000160856.21	FCRL3	-1.29456	DOWN	1.23373e-20
ENSG00000128536.16	CDHR3	-1.5041	DOWN	1.29699e-20
ENSG00000132109.10	TRIM21	1.8199	UP	1.29991e-20
ENSG00000198829.6	SUCNR1	2.13067	UP	1.42284e-20
ENSG00000116514.16	RNF19B	1.26721	UP	1.59064e-20
ENSG00000119922.10	IFIT2	3.7768	UP	1.59418e-20
ENSG00000010539.11	ZNF200	1.66028	UP	1.76545e-20
ENSG00000135636.14	DYSF	2.50084	UP	1.79314e-20
ENSG00000102921.8	N4BP1	1.58373	UP	1.79926e-20
ENSG00000105205.7	CLC	-2.77376	DOWN	1.81102e-20
ENSG00000108950.12	FAM20A	3.27907	UP	1.81102e-20
ENSG00000128918.15	ALDH1A2	2.1433	UP	1.83064e-20
ENSG00000070269.14	TMEM260	1.01388	UP	1.83612e-20
ENSG00000157077.14	ZFYVE9	-1.47494	DOWN	1.86174e-20
ENSG00000168961.17	LGALS9	2.3287	UP	1.90931e-20
ENSG00000197635.10	DPP4	-1.40883	DOWN	1.96091e-20
ENSG00000258659.6	TRIM34	1.43293	UP	2.1023e-20
ENSG00000203666.12	EFCAB2	2.20747	UP	2.2707e-20
ENSG00000134146.12	DPH6	-1.29594	DOWN	2.27633e-20
ENSG00000142937.12	RPS8	-1.53765	DOWN	2.35392e-20
ENSG00000145687.16	SSBP2	-1.02231	DOWN	2.4328e-20
ENSG00000175197.12	DDIT3	1.97083	UP	2.53384e-20
ENSG00000105939.13	ZC3HAV1	1.76066	UP	2.65746e-20
ENSG00000135315.12	CEP162	1.03198	UP	2.79964e-20
ENSG00000186431.19	FCAR	2.17046	UP	2.93198e-20
ENSG00000138411.13	HECW2	1.33844	UP	2.95476e-20
ENSG00000187325.5	TAF9B	-1.0105	DOWN	3.1592e-20
ENSG00000113732.9	ATP6V0E1	1.01866	UP	3.45776e-20
ENSG00000108298.11	RPL19	-1.26607	DOWN	3.64942e-20
ENSG00000171115.4	GIMAP8	1.48436	UP	3.89174e-20
ENSG00000188404.10	SELL	1.62178	UP	3.95776e-20
ENSG00000109762.16	SNX25	-1.08925	DOWN	4.13508e-20
ENSG00000054523.17	KIF1B	1.51994	UP	4.26038e-20
ENSG00000138600.10	SPPL2A	1.09435	UP	4.64009e-20
ENSG00000154027.19	AK5	-2.00215	DOWN	4.71212e-20
ENSG00000167461.12	RAB8A	1.45764	UP	4.9463e-20
ENSG00000150048.10	CLEC1A	2.17537	UP	5.0843e-20
ENSG00000137767.14	SQOR	1.67611	UP	5.39862e-20
ENSG00000116793.16	PHTF1	1.26871	UP	5.47359e-20
ENSG00000047579.20	DTNBP1	1.11198	UP	5.89823e-20
ENSG00000106415.13	GLCCI1	-1.15922	DOWN	6.28436e-20
ENSG00000235750.10	KIAA0040	1.43809	UP	7.41663e-20
ENSG00000123983.14	ACSL3	1.52934	UP	7.86453e-20
ENSG00000251369.8	ZNF550	-1.04956	DOWN	7.94799e-20
ENSG00000143889.16	HNRNPLL	2.08608	UP	7.96261e-20
ENSG00000118503.15	TNFAIP3	1.24193	UP	9.15773e-20
ENSG00000108861.9	DUSP3	1.37976	UP	9.50036e-20
ENSG00000135503.13	ACVR1B	1.42497	UP	9.96531e-20
ENSG00000168658.19	VWA3B	3.10393	UP	1.02776e-19
ENSG00000070190.13	DAPP1	1.6342	UP	1.04427e-19
ENSG00000130303.13	BST2	2.20597	UP	1.14021e-19
ENSG00000163492.15	CCDC141	-1.54358	DOWN	1.16131e-19
ENSG00000184860.10	SDR42E1	-1.19883	DOWN	1.52656e-19
ENSG00000172403.11	SYNPO2	2.20181	UP	1.56864e-19
ENSG00000234127.9	TRIM26	1.61853	UP	1.76708e-19
ENSG00000154589.7	LY96	1.99914	UP	1.9495e-19
ENSG00000185507.21	IRF7	4.0183	UP	1.98824e-19
ENSG00000173212.4	MAB21L3	2.20274	UP	2.02072e-19
ENSG00000167601.12	AXL	3.25649	UP	2.25523e-19
ENSG00000106804.8	C5	1.87811	UP	2.42979e-19
ENSG00000163519.14	TRAT1	-1.16241	DOWN	2.4633e-19
ENSG00000106829.19	TLE4	1.23485	UP	2.46686e-19
ENSG00000154122.14	ANKH	-1.2928	DOWN	2.58659e-19
ENSG00000120217.14	CD274	3.5271	UP	2.74135e-19
ENSG00000121858.11	TNFSF10	3.01888	UP	2.82122e-19
ENSG00000137575.12	SDCBP	1.27314	UP	2.88963e-19
ENSG00000136048.14	DRAM1	1.13353	UP	2.92302e-19
ENSG00000082397.17	EPB41L3	1.63455	UP	2.97357e-19
ENSG00000134243.12	SORT1	1.51429	UP	2.97357e-19
ENSG00000170837.3	GPR27	1.5819	UP	3.12842e-19
ENSG00000160932.11	LY6E	3.59326	UP	3.23481e-19
ENSG00000013374.16	NUB1	1.82387	UP	3.3819e-19
ENSG00000125900.13	SIRPD	1.86734	UP	3.4521e-19
ENSG00000164713.10	BRI3	1.79309	UP	3.45998e-19
ENSG00000174032.17	SLC25A30	1.04222	UP	3.60237e-19
ENSG00000023318.8	ERP44	1.0065	UP	3.66135e-19
ENSG00000099204.20	ABLIM1	-1.3677	DOWN	3.66135e-19
ENSG00000173559.14	NABP1	1.4242	UP	3.68034e-19
ENSG00000140396.13	NCOA2	1.21036	UP	3.7486e-19
ENSG00000196684.12	HSH2D	1.793	UP	3.82909e-19
ENSG00000052795.13	FNIP2	1.06767	UP	3.91179e-19
ENSG00000169228.14	RAB24	1.98897	UP	4.39186e-19
ENSG00000154736.6	ADAMTS5	-3.43048	DOWN	4.5338e-19
ENSG00000168610.14	STAT3	1.44428	UP	5.13604e-19
ENSG00000101605.13	MYOM1	1.44164	UP	5.37979e-19
ENSG00000173369.16	C1QB	4.17398	UP	5.56512e-19
ENSG00000134809.9	TIMM10	2.53682	UP	5.70777e-19
ENSG00000064763.11	FAR2	1.40514	UP	5.77993e-19
ENSG00000138434.17	ITPRID2	1.50525	UP	6.06901e-19
ENSG00000183831.7	ANKRD45	4.04776	UP	6.98194e-19
ENSG00000128604.20	IRF5	1.80222	UP	7.3047e-19
ENSG00000116701.15	NCF2	1.09388	UP	8.71603e-19
ENSG00000105402.8	NAPA	2.16522	UP	8.75755e-19
ENSG00000184014.8	DENND5A	1.1826	UP	8.78046e-19
ENSG00000082074.18	FYB1	1.48052	UP	8.86301e-19
ENSG00000116106.12	EPHA4	-1.43041	DOWN	9.00979e-19
ENSG00000137414.6	FAM8A1	1.70018	UP	9.89494e-19
ENSG00000113088.6	GZMK	-1.71026	DOWN	1.00444e-18
ENSG00000215252.11	GOLGA8B	-1.52978	DOWN	1.02981e-18
ENSG00000131469.15	RPL27	-1.35636	DOWN	1.18354e-18
ENSG00000166900.17	STX3	1.4342	UP	1.33442e-18
ENSG00000104972.15	LILRB1	1.5737	UP	1.41361e-18
ENSG00000135535.17	CD164	1.38137	UP	1.42274e-18
ENSG00000131979.19	GCH1	2.50699	UP	1.47188e-18
ENSG00000183691.6	NOG	-2.51611	DOWN	1.47188e-18
ENSG00000167851.15	CD300A	1.7231	UP	1.55249e-18
ENSG00000189067.12	LITAF	1.342	UP	1.56922e-18
ENSG00000184060.11	ADAP2	1.88193	UP	1.57157e-18
ENSG00000156110.14	ADK	-1.20499	DOWN	1.64848e-18
ENSG00000186818.12	LILRB4	1.78625	UP	1.65526e-18
ENSG00000231767.4	AL136454.1	-1.62694	DOWN	1.68965e-18
ENSG00000197054.12	ZNF763	1.15249	UP	1.73693e-18
ENSG00000180596.7	H2BC4	1.72357	UP	1.8094e-18
ENSG00000173114.13	LRRN3	-2.22748	DOWN	1.91887e-18
ENSG00000101596.16	SMCHD1	1.4533	UP	2.00694e-18
ENSG00000187554.14	TLR5	2.00961	UP	2.09018e-18
ENSG00000163464.8	CXCR1	1.9532	UP	2.4213e-18
ENSG00000087589.16	CASS4	-1.57711	DOWN	2.4287e-18
ENSG00000182158.15	CREB3L2	1.13267	UP	2.53739e-18
ENSG00000170776.22	AKAP13	1.15356	UP	2.85423e-18
ENSG00000135900.4	MRPL44	1.27715	UP	2.91294e-18
ENSG00000171863.15	RPS7	-1.1559	DOWN	3.32776e-18
ENSG00000124374.9	PAIP2B	-1.26846	DOWN	3.43261e-18
ENSG00000155313.15	USP25	1.41511	UP	3.45873e-18
ENSG00000197646.8	PDCD1LG2	3.17309	UP	3.5076e-18
ENSG00000185442.13	FAM174B	2.21771	UP	3.76525e-18
ENSG00000116663.11	FBXO6	2.968	UP	3.93953e-18
ENSG00000136634.7	IL10	2.00185	UP	4.10745e-18
ENSG00000163251.4	FZD5	1.58567	UP	4.14998e-18
ENSG00000196778.3	OR52K1	1.84433	UP	4.23994e-18
ENSG00000114423.23	CBLB	-1.10779	DOWN	4.24976e-18
ENSG00000171700.14	RGS19	1.10528	UP	4.24976e-18
ENSG00000171476.22	HOPX	-1.59115	DOWN	4.41129e-18
ENSG00000156273.16	BACH1	1.13469	UP	4.54312e-18
ENSG00000198932.13	GPRASP1	-1.25687	DOWN	4.66406e-18
ENSG00000170909.13	OSCAR	1.92423	UP	4.845e-18
ENSG00000197296.6	FITM2	-1.72369	DOWN	5.05148e-18
ENSG00000137449.16	CPEB2	1.50383	UP	5.87575e-18
ENSG00000106605.11	BLVRA	1.51579	UP	6.54359e-18
ENSG00000162654.9	GBP4	2.50899	UP	7.25589e-18
ENSG00000120832.10	MTERF2	-1.22498	DOWN	7.88672e-18
ENSG00000189007.16	ADAT2	-1.3295	DOWN	8.46353e-18
ENSG00000064999.15	ANKS1A	1.0631	UP	8.47889e-18
ENSG00000166340.17	TPP1	1.39733	UP	8.48913e-18
ENSG00000134532.19	SOX5	-1.89103	DOWN	8.86403e-18
ENSG00000106100.11	NOD1	1.48516	UP	8.91372e-18
ENSG00000150938.10	CRIM1	-1.3228	DOWN	9.10387e-18
ENSG00000132475.10	H3-3B	1.47506	UP	9.15547e-18
ENSG00000169180.11	XPO6	1.28878	UP	1.01161e-17
ENSG00000136026.14	CKAP4	1.22153	UP	1.023e-17
ENSG00000168461.13	RAB31	1.12989	UP	1.17288e-17
ENSG00000124203.6	ZNF831	-1.25088	DOWN	1.18618e-17
ENSG00000113369.9	ARRDC3	1.31855	UP	1.18962e-17
ENSG00000164114.19	MAP9	-1.25898	DOWN	1.24844e-17
ENSG00000197063.11	MAFG	1.50511	UP	1.44927e-17
ENSG00000150977.10	RILPL2	1.26665	UP	1.64278e-17
ENSG00000035115.22	SH3YL1	-1.05594	DOWN	1.72377e-17
ENSG00000265972.6	TXNIP	1.13277	UP	1.75905e-17
ENSG00000182389.19	CACNB4	-2.10767	DOWN	1.76695e-17
ENSG00000173120.15	KDM2A	1.0171	UP	1.8034e-17
ENSG00000101846.8	STS	1.25045	UP	1.84668e-17
ENSG00000164430.16	CGAS	1.52481	UP	1.95337e-17
ENSG00000138670.17	RASGEF1B	1.55287	UP	2.11309e-17
ENSG00000136161.12	RCBTB2	1.16111	UP	2.14864e-17
ENSG00000112062.10	MAPK14	1.48255	UP	2.15682e-17
ENSG00000112367.11	FIG4	1.13158	UP	2.23092e-17
ENSG00000163625.15	WDFY3	1.41416	UP	2.36229e-17
ENSG00000178965.14	ERICH3	2.74443	UP	2.41228e-17
ENSG00000151490.15	PTPRO	1.18612	UP	2.44645e-17
ENSG00000133961.20	NUMB	1.04111	UP	2.50036e-17
ENSG00000183134.5	PTGDR2	-3.64307	DOWN	2.57221e-17
ENSG00000069667.16	RORA	-1.05321	DOWN	2.71998e-17
ENSG00000145247.12	OCIAD2	-1.1146	DOWN	2.82339e-17
ENSG00000100473.18	COCH	-1.77083	DOWN	2.96802e-17
ENSG00000168404.13	MLKL	1.63815	UP	3.08701e-17
ENSG00000215114.10	UBXN2B	1.1465	UP	3.11517e-17
ENSG00000105492.16	SIGLEC6	-1.81911	DOWN	3.28727e-17
ENSG00000154803.13	FLCN	1.47846	UP	3.34133e-17
ENSG00000148572.16	NRBF2	1.29984	UP	3.43789e-17
ENSG00000182782.8	HCAR2	2.05833	UP	3.65653e-17
ENSG00000172216.6	CEBPB	1.36628	UP	3.83382e-17
ENSG00000198216.12	CACNA1E	2.29065	UP	4.05532e-17
ENSG00000213928.9	IRF9	1.28751	UP	4.05532e-17
ENSG00000133818.14	RRAS2	-1.07709	DOWN	4.18522e-17
ENSG00000114698.15	PLSCR4	2.62205	UP	5.27917e-17
ENSG00000138336.9	TET1	-1.13579	DOWN	5.31261e-17
ENSG00000118420.17	UBE3D	-1.16291	DOWN	5.46708e-17
ENSG00000140743.8	CDR2	-1.04308	DOWN	6.00024e-17
ENSG00000138795.10	LEF1	-1.51099	DOWN	6.28293e-17
ENSG00000173258.13	ZNF483	-1.46688	DOWN	6.31222e-17
ENSG00000151470.13	C4orf33	1.2276	UP	6.331e-17
ENSG00000111321.11	LTBR	1.31658	UP	6.56351e-17
ENSG00000196123.13	KIAA0895L	3.36284	UP	7.09268e-17
ENSG00000120784.16	ZFP30	-1.05837	DOWN	7.21913e-17
ENSG00000075151.20	EIF4G3	1.34605	UP	7.35908e-17
ENSG00000107796.13	ACTA2	2.34477	UP	7.43238e-17
ENSG00000102743.15	SLC25A15	-1.29961	DOWN	8.44404e-17
ENSG00000030419.16	IKZF2	-1.2757	DOWN	8.56621e-17
ENSG00000167208.15	SNX20	1.11796	UP	8.92479e-17
ENSG00000082898.17	XPO1	1.04071	UP	1.01203e-16
ENSG00000082293.13	COL19A1	-1.77703	DOWN	1.07117e-16
ENSG00000179630.11	LACC1	1.2104	UP	1.13703e-16
ENSG00000164241.13	C5orf63	-1.11978	DOWN	1.22664e-16
ENSG00000084234.17	APLP2	1.0585	UP	1.2621e-16
ENSG00000151726.14	ACSL1	1.83644	UP	1.26431e-16
ENSG00000241399.7	CD302	-1.15672	DOWN	1.40127e-16
ENSG00000204116.11	CHIC1	-1.04247	DOWN	1.42079e-16
ENSG00000159399.10	HK2	1.20436	UP	1.52723e-16
ENSG00000203747.11	FCGR3A	1.69682	UP	1.55534e-16
ENSG00000168028.14	RPSA	-1.3569	DOWN	1.609e-16
ENSG00000169248.13	CXCL11	3.58674	UP	1.61957e-16
ENSG00000186260.17	MRTFB	-1.2285	DOWN	1.66738e-16
ENSG00000128335.14	APOL2	1.9376	UP	1.70777e-16
ENSG00000071082.11	RPL31	-1.08272	DOWN	1.71203e-16
ENSG00000181847.12	TIGIT	-1.19203	DOWN	1.71715e-16
ENSG00000182899.17	RPL35A	-1.14428	DOWN	1.76002e-16
ENSG00000187741.15	FANCA	1.97209	UP	1.76919e-16
ENSG00000204267.16	TAP2	1.55626	UP	1.96965e-16
ENSG00000116771.6	AGMAT	-1.59133	DOWN	2.0471e-16
ENSG00000186854.11	TRABD2A	-1.74159	DOWN	2.0955e-16
ENSG00000124102.5	PI3	-4.04709	DOWN	2.20701e-16
ENSG00000134827.8	TCN1	2.11921	UP	2.20955e-16
ENSG00000213809.9	KLRK1	-1.41792	DOWN	2.24881e-16
ENSG00000173193.15	PARP14	2.11138	UP	2.37602e-16
ENSG00000198673.10	TAFA2	1.61185	UP	2.37615e-16
ENSG00000189060.5	H1-0	1.71145	UP	2.46852e-16
ENSG00000182240.16	BACE2	-1.99338	DOWN	2.46863e-16
ENSG00000102524.11	TNFSF13B	2.61201	UP	2.48089e-16
ENSG00000177409.12	SAMD9L	2.7032	UP	2.48156e-16
ENSG00000125691.14	RPL23	-1.40847	DOWN	2.50372e-16
ENSG00000133574.10	GIMAP4	1.327	UP	2.51719e-16
ENSG00000073737.16	DHRS9	1.86924	UP	2.57159e-16
ENSG00000129682.16	FGF13	2.48743	UP	2.62637e-16
ENSG00000198160.14	MIER1	1.19921	UP	2.62637e-16
ENSG00000166527.8	CLEC4D	1.92398	UP	2.63813e-16
ENSG00000099139.14	PCSK5	-1.07362	DOWN	2.71569e-16
ENSG00000091106.19	NLRC4	1.34829	UP	2.75979e-16
ENSG00000168310.11	IRF2	1.26053	UP	3.24763e-16
ENSG00000137275.14	RIPK1	1.05792	UP	3.27474e-16
ENSG00000114745.13	GORASP1	1.41482	UP	3.354e-16
ENSG00000076554.15	TPD52	-1.21434	DOWN	3.41078e-16
ENSG00000175928.6	LRRN1	2.22413	UP	3.4264e-16
ENSG00000144645.14	OSBPL10	-1.55281	DOWN	3.66034e-16
ENSG00000197705.10	KLHL14	-1.48436	DOWN	3.95297e-16
ENSG00000198034.11	RPS4X	-1.43722	DOWN	4.07696e-16
ENSG00000164109.14	MAD2L1	-1.22441	DOWN	4.15764e-16
ENSG00000101695.9	RNF125	-1.02617	DOWN	4.49907e-16
ENSG00000148926.10	ADM	2.53998	UP	4.6112e-16
ENSG00000125779.22	PANK2	1.13435	UP	4.65955e-16
ENSG00000167995.17	BEST1	1.17331	UP	4.76753e-16
ENSG00000148737.17	TCF7L2	1.36871	UP	4.96141e-16
ENSG00000102218.6	RP2	1.25406	UP	4.98028e-16
ENSG00000125753.14	VASP	1.29161	UP	5.25608e-16
ENSG00000074621.14	SLC24A1	2.86375	UP	5.90904e-16
ENSG00000133313.15	CNDP2	1.36303	UP	5.92415e-16
ENSG00000152380.10	FAM151B	1.28134	UP	6.37396e-16
ENSG00000109084.14	TMEM97	-1.2609	DOWN	6.38599e-16
ENSG00000164825.4	DEFB1	4.80367	UP	6.43565e-16
ENSG00000163932.15	PRKCD	2.19078	UP	6.44771e-16
ENSG00000161133.16	USP41	3.22929	UP	7.12141e-16
ENSG00000244734.4	HBB	3.67904	UP	7.65593e-16
ENSG00000166002.7	SMCO4	1.52176	UP	8.28322e-16
ENSG00000115318.12	LOXL3	1.6699	UP	8.63461e-16
ENSG00000129465.16	RIPK3	1.58348	UP	8.83331e-16
ENSG00000282988.2	AL031777.2	1.9697	UP	9.00228e-16
ENSG00000026950.17	BTN3A1	1.18178	UP	9.46026e-16
ENSG00000188895.12	MSL1	1.07431	UP	9.55079e-16
ENSG00000184898.7	RBM43	1.64779	UP	9.98131e-16
ENSG00000144354.14	CDCA7	-1.01797	DOWN	1.01321e-15
ENSG00000198780.12	FAM169A	-1.26325	DOWN	1.04471e-15
ENSG00000166405.15	RIC3	-1.26179	DOWN	1.0552e-15
ENSG00000196172.9	ZNF681	-1.08264	DOWN	1.13437e-15
ENSG00000144118.14	RALB	1.55596	UP	1.18887e-15
ENSG00000113742.14	CPEB4	1.12265	UP	1.23166e-15
ENSG00000221955.10	SLC12A8	2.66634	UP	1.33834e-15
ENSG00000285231.1	OOSP3	2.48394	UP	1.37245e-15
ENSG00000140044.13	JDP2	1.03582	UP	1.41355e-15
ENSG00000106392.11	C1GALT1	1.57161	UP	1.43303e-15
ENSG00000164398.15	ACSL6	-1.22299	DOWN	1.44195e-15
ENSG00000134954.14	ETS1	-1.0877	DOWN	1.58528e-15
ENSG00000171049.9	FPR2	1.65334	UP	1.80899e-15
ENSG00000124226.11	RNF114	1.11629	UP	1.95414e-15
ENSG00000152242.11	C18orf25	1.2473	UP	1.97308e-15
ENSG00000131873.7	CHSY1	1.42608	UP	1.99151e-15
ENSG00000164096.13	C4orf3	1.39314	UP	2.02357e-15
ENSG00000285444.1	AL162377.3	1.8829	UP	2.07407e-15
ENSG00000174125.8	TLR1	1.13332	UP	2.07827e-15
ENSG00000183690.13	EFHC2	-1.43074	DOWN	2.17178e-15
ENSG00000143384.13	MCL1	1.10805	UP	2.18561e-15
ENSG00000169245.6	CXCL10	3.94314	UP	2.26217e-15
ENSG00000141040.15	ZNF287	-1.16454	DOWN	2.5373e-15
ENSG00000128594.8	LRRC4	1.14817	UP	2.55117e-15
ENSG00000122025.15	FLT3	1.4402	UP	2.56045e-15
ENSG00000144655.15	CSRNP1	2.52981	UP	2.70351e-15
ENSG00000102554.14	KLF5	2.18049	UP	2.77216e-15
ENSG00000174500.13	GCSAM	-1.35473	DOWN	2.79272e-15
ENSG00000165682.14	CLEC1B	1.44818	UP	2.99262e-15
ENSG00000082996.19	RNF13	1.29297	UP	3.04643e-15
ENSG00000104375.17	STK3	1.59029	UP	3.08669e-15
ENSG00000169896.18	ITGAM	1.196	UP	3.137e-15
ENSG00000188107.15	EYS	1.64181	UP	3.20201e-15
ENSG00000083937.9	CHMP2B	1.04942	UP	3.28679e-15
ENSG00000137154.13	RPS6	-1.48391	DOWN	3.30784e-15
ENSG00000157654.19	PALM2AKAP2	1.71405	UP	3.35831e-15
ENSG00000134321.12	RSAD2	3.9973	UP	3.5158e-15
ENSG00000187475.6	H1-6	2.46391	UP	3.69443e-15
ENSG00000168675.18	LDLRAD4	-1.03272	DOWN	3.79582e-15
ENSG00000096060.14	FKBP5	1.56941	UP	3.84884e-15
ENSG00000177628.16	GBA	1.8369	UP	4.13035e-15
ENSG00000204388.7	HSPA1B	2.0407	UP	4.43461e-15
ENSG00000137959.16	IFI44L	3.60521	UP	4.47984e-15
ENSG00000253276.4	CCDC71L	1.39183	UP	4.47984e-15
ENSG00000095383.20	TBC1D2	1.60865	UP	4.67097e-15
ENSG00000078596.11	ITM2A	-1.40803	DOWN	4.84097e-15
ENSG00000077420.16	APBB1IP	1.2033	UP	4.89967e-15
ENSG00000143110.11	C1orf162	1.06713	UP	5.02978e-15
ENSG00000011422.12	PLAUR	1.76168	UP	5.07537e-15
ENSG00000062716.13	VMP1	1.05159	UP	5.23232e-15
ENSG00000105339.10	DENND3	1.18739	UP	5.36466e-15
ENSG00000107566.14	ERLIN1	1.23866	UP	5.81016e-15
ENSG00000132510.10	KDM6B	1.32402	UP	5.85057e-15
ENSG00000114770.17	ABCC5	-1.16387	DOWN	6.16597e-15
ENSG00000179021.10	C3orf38	1.17608	UP	6.34707e-15
ENSG00000114127.10	XRN1	1.86965	UP	6.5832e-15
ENSG00000120899.18	PTK2B	1.48108	UP	6.78721e-15
ENSG00000139083.11	ETV6	1.2152	UP	6.86901e-15
ENSG00000198556.14	ZNF789	-1.01378	DOWN	6.9633e-15
ENSG00000173198.6	CYSLTR1	1.01827	UP	7.73443e-15
ENSG00000140391.15	TSPAN3	-1.0012	DOWN	8.11352e-15
ENSG00000133943.20	DGLUCY	1.45006	UP	8.20599e-15
ENSG00000115415.20	STAT1	1.74163	UP	8.47434e-15
ENSG00000166523.8	CLEC4E	1.51635	UP	8.51886e-15
ENSG00000111796.4	KLRB1	-1.69189	DOWN	8.55317e-15
ENSG00000180479.14	ZNF571	-1.06866	DOWN	8.574e-15
ENSG00000102794.10	ACOD1	3.51026	UP	8.70233e-15
ENSG00000101347.10	SAMHD1	1.38413	UP	8.83881e-15
ENSG00000164649.20	CDCA7L	-1.20689	DOWN	9.4142e-15
ENSG00000008086.13	CDKL5	1.00317	UP	9.53215e-15
ENSG00000184557.4	SOCS3	2.29885	UP	9.68012e-15
ENSG00000119655.11	NPC2	1.33559	UP	1.02497e-14
ENSG00000103064.15	SLC7A6	-1.09218	DOWN	1.14809e-14
ENSG00000073803.14	MAP3K13	1.19969	UP	1.21854e-14
ENSG00000110077.14	MS4A6A	1.07462	UP	1.2191e-14
ENSG00000089041.17	P2RX7	1.16167	UP	1.24368e-14
ENSG00000164124.11	TMEM144	1.17906	UP	1.28621e-14
ENSG00000198604.11	BAZ1A	1.50804	UP	1.38767e-14
ENSG00000129467.13	ADCY4	2.48363	UP	1.47314e-14
ENSG00000102034.17	ELF4	1.60465	UP	1.48914e-14
ENSG00000243667.7	WDR92	-1.02411	DOWN	1.59003e-14
ENSG00000204147.10	ASAH2B	-1.29995	DOWN	1.70207e-14
ENSG00000183735.10	TBK1	1.08324	UP	1.77162e-14
ENSG00000163412.13	EIF4E3	1.30575	UP	1.84885e-14
ENSG00000100644.17	HIF1A	1.14845	UP	1.86298e-14
ENSG00000165060.14	FXN	-1.06946	DOWN	1.91197e-14
ENSG00000076685.18	NT5C2	1.34997	UP	2.22596e-14
ENSG00000136014.12	USP44	-1.52467	DOWN	2.30355e-14
ENSG00000147697.9	GSDMC	2.44785	UP	2.41261e-14
ENSG00000100266.19	PACSIN2	1.1096	UP	2.54005e-14
ENSG00000163563.8	MNDA	1.17757	UP	2.55334e-14
ENSG00000109475.16	RPL34	-1.19179	DOWN	2.63413e-14
ENSG00000079277.21	MKNK1	1.27072	UP	2.80519e-14
ENSG00000117322.18	CR2	-1.54858	DOWN	2.94659e-14
ENSG00000102081.15	FMR1	1.19391	UP	3.03715e-14
ENSG00000059758.8	CDK17	1.28078	UP	3.09702e-14
ENSG00000181634.8	TNFSF15	2.00016	UP	3.1451e-14
ENSG00000204577.11	LILRB3	1.80197	UP	3.23158e-14
ENSG00000138439.12	FAM117B	-1.12264	DOWN	3.53696e-14
ENSG00000136231.14	IGF2BP3	1.41212	UP	3.55853e-14
ENSG00000139572.4	GPR84	2.11147	UP	3.59276e-14
ENSG00000159445.13	THEM4	-1.28419	DOWN	3.67404e-14
ENSG00000125844.16	RRBP1	1.57463	UP	3.69651e-14
ENSG00000120306.11	CYSTM1	2.47783	UP	3.79664e-14
ENSG00000110057.8	UNC93B1	2.40677	UP	3.87234e-14
ENSG00000115687.14	PASK	-1.52911	DOWN	3.99473e-14
ENSG00000148154.10	UGCG	1.21684	UP	4.15735e-14
ENSG00000125538.12	IL1B	1.69948	UP	4.64968e-14
ENSG00000058056.9	USP13	-1.12657	DOWN	4.66962e-14
ENSG00000182541.18	LIMK2	1.77299	UP	5.0505e-14
ENSG00000136040.9	PLXNC1	1.00892	UP	5.21995e-14
ENSG00000065911.12	MTHFD2	1.26787	UP	5.40448e-14
ENSG00000116157.6	GPX7	-1.32722	DOWN	5.79576e-14
ENSG00000102445.18	RUBCNL	-1.05298	DOWN	6.45328e-14
ENSG00000163682.16	RPL9	-1.41471	DOWN	6.5599e-14
ENSG00000145819.18	ARHGAP26	1.15988	UP	6.59144e-14
ENSG00000137502.10	RAB30	-1.20725	DOWN	6.65829e-14
ENSG00000122432.18	SPATA1	1.53323	UP	6.88774e-14
ENSG00000153064.12	BANK1	-1.18333	DOWN	6.93873e-14
ENSG00000156500.15	FAM122C	1.52365	UP	7.10701e-14
ENSG00000116016.14	EPAS1	1.9181	UP	7.1247e-14
ENSG00000185885.16	IFITM1	2.58712	UP	7.3504e-14
ENSG00000173200.13	PARP15	-1.02754	DOWN	7.37738e-14
ENSG00000151623.15	NR3C2	-1.19706	DOWN	7.46141e-14
ENSG00000172493.21	AFF1	1.56747	UP	7.57528e-14
ENSG00000005302.19	MSL3	1.07541	UP	7.67719e-14
ENSG00000152926.15	ZNF117	1.42936	UP	7.78734e-14
ENSG00000185338.6	SOCS1	3.06015	UP	7.81937e-14
ENSG00000180509.12	KCNE1	2.00679	UP	8.0494e-14
ENSG00000188559.15	RALGAPA2	1.2044	UP	8.1961e-14
ENSG00000198133.8	TMEM229B	1.75783	UP	8.40162e-14
ENSG00000131203.13	IDO1	3.72381	UP	8.96103e-14
ENSG00000127995.17	CASD1	-1.01868	DOWN	9.23066e-14
ENSG00000113916.18	BCL6	1.52904	UP	9.30188e-14
ENSG00000177600.9	RPLP2	-1.13124	DOWN	9.55626e-14
ENSG00000019169.10	MARCO	2.32195	UP	9.57404e-14
ENSG00000072110.13	ACTN1	1.08435	UP	1.08805e-13
ENSG00000240065.8	PSMB9	1.32034	UP	1.10013e-13
ENSG00000152818.18	UTRN	1.05395	UP	1.11612e-13
ENSG00000136960.12	ENPP2	1.61293	UP	1.16337e-13
ENSG00000139173.10	TMEM117	-1.30733	DOWN	1.62621e-13
ENSG00000173372.17	C1QA	3.43058	UP	1.63616e-13
ENSG00000206503.13	HLA-A	1.31033	UP	1.67853e-13
ENSG00000139505.11	MTMR6	1.00135	UP	1.71262e-13
ENSG00000108474.17	PIGL	-1.05206	DOWN	1.73463e-13
ENSG00000095794.19	CREM	1.34262	UP	1.78898e-13
ENSG00000127952.17	STYXL1	1.3838	UP	1.87441e-13
ENSG00000155657.27	TTN	-1.26711	DOWN	1.92362e-13
ENSG00000157551.19	KCNJ15	1.68261	UP	1.93958e-13
ENSG00000188897.9	AC099489.1	2.16423	UP	2.05174e-13
ENSG00000196683.10	TOMM7	-1.0402	DOWN	2.09775e-13
ENSG00000101577.9	LPIN2	1.23215	UP	2.11082e-13
ENSG00000234745.11	HLA-B	1.23395	UP	2.25633e-13
ENSG00000205927.5	OLIG2	-4.15759	DOWN	2.26966e-13
ENSG00000159228.13	CBR1	1.49094	UP	2.4068e-13
ENSG00000168661.14	ZNF30	-1.11915	DOWN	2.56226e-13
ENSG00000021355.13	SERPINB1	1.27563	UP	2.56823e-13
ENSG00000164327.13	RICTOR	1.18189	UP	2.58222e-13
ENSG00000176055.10	MBLAC2	-1.06224	DOWN	2.75994e-13
ENSG00000134108.13	ARL8B	1.0297	UP	3.05365e-13
ENSG00000126858.18	RHOT1	1.05292	UP	3.29924e-13
ENSG00000139832.5	RAB20	1.75019	UP	3.35819e-13
ENSG00000117228.10	GBP1	2.59922	UP	3.50667e-13
ENSG00000196381.11	ZNF781	-1.27741	DOWN	3.50667e-13
ENSG00000161905.13	ALOX15	-3.89782	DOWN	3.56271e-13
ENSG00000038945.15	MSR1	2.67347	UP	3.8266e-13
ENSG00000118515.11	SGK1	-1.30511	DOWN	4.04799e-13
ENSG00000118513.19	MYB	-1.02514	DOWN	4.37277e-13
ENSG00000114450.10	GNB4	1.42688	UP	4.46564e-13
ENSG00000213347.10	MXD3	1.76651	UP	4.66553e-13
ENSG00000121064.13	SCPEP1	1.02077	UP	4.73155e-13
ENSG00000175414.7	ARL10	-1.29971	DOWN	4.88404e-13
ENSG00000184924.5	PTRHD1	-1.1187	DOWN	5.05089e-13
ENSG00000085449.15	WDFY1	1.6148	UP	5.31002e-13
ENSG00000100084.14	HIRA	1.26405	UP	5.58792e-13
ENSG00000167565.13	SERTAD3	1.31427	UP	5.83366e-13
ENSG00000120051.15	CFAP58	1.67755	UP	6.0691e-13
ENSG00000183347.15	GBP6	2.7539	UP	6.29795e-13
ENSG00000161929.15	SCIMP	1.18221	UP	6.33311e-13
ENSG00000170456.16	DENND5B	-1.08005	DOWN	6.42873e-13
ENSG00000150961.15	SEC24D	1.26455	UP	6.68945e-13
ENSG00000170846.17	AC093323.1	-1.01977	DOWN	6.70918e-13
ENSG00000164587.13	RPS14	-1.37586	DOWN	6.80831e-13
ENSG00000111863.12	ADTRP	-1.65987	DOWN	6.92896e-13
ENSG00000099985.4	OSM	2.30268	UP	7.08329e-13
ENSG00000116711.10	PLA2G4A	1.12044	UP	7.32778e-13
ENSG00000111879.20	FAM184A	-1.46657	DOWN	7.53921e-13
ENSG00000104626.15	ERI1	1.29598	UP	7.62773e-13
ENSG00000108932.12	SLC16A6	1.12635	UP	7.73924e-13
ENSG00000025708.14	TYMP	1.85651	UP	8.03571e-13
ENSG00000105835.12	NAMPT	1.51161	UP	8.36266e-13
ENSG00000152229.18	PSTPIP2	1.82392	UP	8.50406e-13
ENSG00000181016.9	LSMEM1	1.23017	UP	8.73603e-13
ENSG00000197081.14	IGF2R	1.24886	UP	8.74816e-13
ENSG00000176595.4	KBTBD11	-1.08684	DOWN	9.27322e-13
ENSG00000134419.15	RPS15A	-1.13294	DOWN	9.78841e-13
ENSG00000115896.16	PLCL1	-1.0561	DOWN	1.08906e-12
ENSG00000185262.9	UBALD2	1.44236	UP	1.11127e-12
ENSG00000144935.15	TRPC1	-1.32227	DOWN	1.1746e-12
ENSG00000123095.6	BHLHE41	-1.76184	DOWN	1.20223e-12
ENSG00000187116.14	LILRA5	2.34424	UP	1.33649e-12
ENSG00000172116.23	CD8B	-1.63385	DOWN	1.36517e-12
ENSG00000154305.18	MIA3	1.20605	UP	1.49612e-12
ENSG00000135604.10	STX11	1.73072	UP	1.51634e-12
ENSG00000197903.8	H2BC12	1.1447	UP	1.57313e-12
ENSG00000123700.5	KCNJ2	1.54495	UP	1.63678e-12
ENSG00000129824.16	RPS4Y1	-1.15109	DOWN	1.7453e-12
ENSG00000179331.3	RAB39A	1.59505	UP	1.76532e-12
ENSG00000181789.14	COPG1	1.18569	UP	1.97431e-12
ENSG00000083223.18	TUT7	1.01501	UP	2.03477e-12
ENSG00000115129.14	TP53I3	1.73634	UP	2.05492e-12
ENSG00000197013.10	ZNF429	1.16751	UP	2.17656e-12
ENSG00000168646.13	AXIN2	-1.4824	DOWN	2.3108e-12
ENSG00000086730.17	LAT2	1.15077	UP	2.41125e-12
ENSG00000074410.14	CA12	2.25082	UP	2.41143e-12
ENSG00000169432.18	SCN9A	1.37719	UP	2.49031e-12
ENSG00000147180.16	ZNF711	-1.21	DOWN	2.50477e-12
ENSG00000226479.4	TMEM185B	1.4626	UP	2.52082e-12
ENSG00000196873.15	CBWD3	1.15657	UP	2.55841e-12
ENSG00000149273.15	RPS3	-1.22596	DOWN	2.61034e-12
ENSG00000124222.22	STX16	1.18574	UP	2.64715e-12
ENSG00000163235.16	TGFA	1.3402	UP	2.67708e-12
ENSG00000035720.8	STAP1	1.61803	UP	2.73482e-12
ENSG00000152990.14	ADGRA3	-1.29345	DOWN	2.90226e-12
ENSG00000135821.19	GLUL	1.06252	UP	2.90891e-12
ENSG00000169435.14	RASSF6	-1.64066	DOWN	2.99663e-12
ENSG00000231925.12	TAPBP	1.10716	UP	3.06017e-12
ENSG00000111846.18	GCNT2	1.21161	UP	3.12164e-12
ENSG00000170464.10	DNAJC18	-1.13223	DOWN	3.14069e-12
ENSG00000119514.7	GALNT12	-1.15129	DOWN	3.16294e-12
ENSG00000111261.14	MANSC1	1.30273	UP	3.18322e-12
ENSG00000157456.8	CCNB2	-1.37777	DOWN	3.18896e-12
ENSG00000175073.8	VCPIP1	1.19578	UP	3.2127e-12
ENSG00000198846.6	TOX	-1.05611	DOWN	3.30661e-12
ENSG00000167065.13	DUSP18	1.22553	UP	3.42739e-12
ENSG00000101084.18	RAB5IF	1.13038	UP	3.54695e-12
ENSG00000122122.10	SASH3	1.39006	UP	3.5891e-12
ENSG00000167536.14	DHRS13	1.58148	UP	3.6047e-12
ENSG00000216490.4	IFI30	1.98482	UP	3.63093e-12
ENSG00000135426.16	TESPA1	-1.01649	DOWN	3.6437e-12
ENSG00000196663.16	TECPR2	1.42234	UP	3.92709e-12
ENSG00000105366.15	SIGLEC8	-3.64817	DOWN	4.07612e-12
ENSG00000080986.13	NDC80	1.30305	UP	4.3255e-12
ENSG00000134897.14	BIVM	-1.12181	DOWN	4.54458e-12
ENSG00000100462.16	PRMT5	1.28778	UP	5.27009e-12
ENSG00000170509.12	HSD17B13	1.40446	UP	5.31598e-12
ENSG00000138385.16	SSB	1.2695	UP	5.41252e-12
ENSG00000221963.6	APOL6	1.99323	UP	5.43314e-12
ENSG00000144848.11	ATG3	1.26651	UP	5.6092e-12
ENSG00000185947.15	ZNF267	1.13658	UP	5.61859e-12
ENSG00000042980.13	ADAM28	-1.14824	DOWN	5.7902e-12
ENSG00000100226.16	GTPBP1	1.77424	UP	5.88904e-12
ENSG00000100368.14	CSF2RB	1.46649	UP	5.98819e-12
ENSG00000198019.13	FCGR1B	2.13929	UP	6.27831e-12
ENSG00000106560.11	GIMAP2	1.22239	UP	6.29447e-12
ENSG00000035499.13	DEPDC1B	-1.00268	DOWN	6.39217e-12
ENSG00000197324.9	LRP10	1.29815	UP	6.62486e-12
ENSG00000167210.17	LOXHD1	1.9784	UP	6.68454e-12
ENSG00000089220.5	PEBP1	-1.08149	DOWN	6.79002e-12
ENSG00000165006.14	UBAP1	1.00479	UP	6.85747e-12
ENSG00000112137.17	PHACTR1	1.39911	UP	6.87641e-12
ENSG00000158079.16	PTPDC1	-1.03054	DOWN	7.43832e-12
ENSG00000103319.12	EEF2K	-1.30731	DOWN	7.99567e-12
ENSG00000104312.8	RIPK2	1.35769	UP	8.27066e-12
ENSG00000156738.18	MS4A1	-1.25923	DOWN	8.48298e-12
ENSG00000174749.6	FAM241A	1.42632	UP	8.51914e-12
ENSG00000136682.15	CBWD2	1.31037	UP	8.8618e-12
ENSG00000181963.5	OR52K2	2.15815	UP	9.38537e-12
ENSG00000136866.13	ZFP37	-1.22871	DOWN	9.4099e-12
ENSG00000158882.15	TOMM40L	1.28396	UP	9.4328e-12
ENSG00000143753.13	DEGS1	1.10538	UP	9.85099e-12
ENSG00000197818.11	SLC9A8	1.05733	UP	1.0956e-11
ENSG00000135960.10	EDAR	-1.77212	DOWN	1.1089e-11
ENSG00000146243.14	IRAK1BP1	-1.16868	DOWN	1.15887e-11
ENSG00000105355.9	PLIN3	1.38399	UP	1.18898e-11
ENSG00000085563.15	ABCB1	-1.02124	DOWN	1.18938e-11
ENSG00000163534.15	FCRL1	-1.41129	DOWN	1.20809e-11
ENSG00000137720.8	C11orf1	-1.1594	DOWN	1.20835e-11
ENSG00000183049.12	CAMK1D	-1.41309	DOWN	1.22741e-11
ENSG00000164342.13	TLR3	1.35261	UP	1.23537e-11
ENSG00000092295.12	TGM1	3.54485	UP	1.36765e-11
ENSG00000100220.12	RTCB	1.05924	UP	1.55812e-11
ENSG00000164111.15	ANXA5	1.10277	UP	1.61554e-11
ENSG00000148175.13	STOM	1.05924	UP	1.6863e-11
ENSG00000154188.10	ANGPT1	-1.62831	DOWN	1.76774e-11
ENSG00000163739.5	CXCL1	1.13227	UP	1.80666e-11
ENSG00000138772.13	ANXA3	2.42023	UP	1.82375e-11
ENSG00000174469.23	CNTNAP2	-1.87836	DOWN	1.84158e-11
ENSG00000188997.8	KCTD21	1.12608	UP	1.84531e-11
ENSG00000166128.13	RAB8B	1.00438	UP	1.85248e-11
ENSG00000243649.9	CFB	3.30954	UP	1.89593e-11
ENSG00000175550.8	DRAP1	1.42509	UP	1.91125e-11
ENSG00000182621.18	PLCB1	-1.28466	DOWN	1.9496e-11
ENSG00000178927.18	CYBC1	1.29415	UP	1.96852e-11
ENSG00000187944.3	C2orf66	2.27524	UP	2.0001e-11
ENSG00000082438.17	COBLL1	-1.16537	DOWN	2.00182e-11
ENSG00000175265.17	GOLGA8A	-1.43558	DOWN	2.00182e-11
ENSG00000185875.13	THNSL1	-1.0802	DOWN	2.21266e-11
ENSG00000114739.14	ACVR2B	-1.12643	DOWN	2.43607e-11
ENSG00000151320.11	AKAP6	-1.63693	DOWN	2.462e-11
ENSG00000134765.10	DSC1	-1.71098	DOWN	2.72721e-11
ENSG00000092200.12	RPGRIP1	-1.3003	DOWN	2.81568e-11
ENSG00000112576.13	CCND3	1.0839	UP	2.92675e-11
ENSG00000118181.11	RPS25	-1.19686	DOWN	2.92691e-11
ENSG00000102796.11	DHRS12	1.54141	UP	2.93526e-11
ENSG00000121316.11	PLBD1	1.02649	UP	2.95587e-11
ENSG00000064601.19	CTSA	1.35816	UP	2.95721e-11
ENSG00000265817.4	FSBP	-1.60884	DOWN	2.98006e-11
ENSG00000119661.15	DNAL1	-1.03208	DOWN	3.16149e-11
ENSG00000183019.7	MCEMP1	2.73987	UP	3.21469e-11
ENSG00000090339.9	ICAM1	1.56705	UP	3.26331e-11
ENSG00000148450.13	MSRB2	1.22386	UP	3.4628e-11
ENSG00000068366.20	ACSL4	1.1827	UP	3.50018e-11
ENSG00000205730.6	ITPRIPL2	1.12817	UP	3.57606e-11
ENSG00000176273.15	SLC35G1	-1.03162	DOWN	3.60735e-11
ENSG00000254415.3	SIGLEC14	2.31861	UP	3.60764e-11
ENSG00000197249.14	SERPINA1	1.5876	UP	3.8114e-11
ENSG00000136999.5	CCN3	-1.93119	DOWN	3.96749e-11
ENSG00000204525.16	HLA-C	1.60456	UP	4.00183e-11
ENSG00000171649.12	ZIK1	-1.0678	DOWN	4.16032e-11
ENSG00000177954.14	RPS27	-1.3277	DOWN	4.17121e-11
ENSG00000005187.12	ACSM3	-1.07826	DOWN	4.26322e-11
ENSG00000185896.11	LAMP1	1.00879	UP	4.49925e-11
ENSG00000204856.12	FAM216A	-1.06288	DOWN	4.55708e-11
ENSG00000141293.16	SKAP1	-1.00642	DOWN	4.59688e-11
ENSG00000175643.10	RMI2	1.64186	UP	4.77271e-11
ENSG00000243646.10	IL10RB	1.05252	UP	4.77665e-11
ENSG00000135077.9	HAVCR2	1.00994	UP	4.79349e-11
ENSG00000173442.13	EHBP1L1	1.22197	UP	4.89381e-11
ENSG00000169660.16	HEXD	1.25304	UP	5.00902e-11
ENSG00000121691.7	CAT	-1.03817	DOWN	5.20864e-11
ENSG00000231500.7	RPS18	-1.53745	DOWN	5.55569e-11
ENSG00000118162.14	KPTN	2.01313	UP	5.56254e-11
ENSG00000165555.9	NOXRED1	1.13394	UP	5.58645e-11
ENSG00000157168.20	NRG1	-2.59934	DOWN	5.79198e-11
ENSG00000163053.11	SLC16A14	-1.97959	DOWN	6.0081e-11
ENSG00000109654.15	TRIM2	-1.24741	DOWN	6.5529e-11
ENSG00000239998.6	LILRA2	1.30458	UP	6.5529e-11
ENSG00000265118.5	AC134669.1	1.46588	UP	6.68883e-11
ENSG00000183696.14	UPP1	1.23637	UP	6.89032e-11
ENSG00000134489.7	HRH4	-1.5639	DOWN	7.3363e-11
ENSG00000186517.14	ARHGAP30	1.06274	UP	7.64402e-11
ENSG00000137054.16	POLR1E	-1.02831	DOWN	7.70674e-11
ENSG00000170962.13	PDGFD	-1.26052	DOWN	7.71537e-11
ENSG00000198900.6	TOP1	1.02004	UP	7.81328e-11
ENSG00000137364.5	TPMT	1.01081	UP	8.19081e-11
ENSG00000163644.15	PPM1K	1.13824	UP	8.27671e-11
ENSG00000089157.16	RPLP0	-1.56911	DOWN	8.64394e-11
ENSG00000112486.16	CCR6	-1.19306	DOWN	8.95461e-11
ENSG00000204439.4	C6orf47	1.05162	UP	9.56407e-11
ENSG00000153208.17	MERTK	1.86474	UP	9.60978e-11
ENSG00000157350.13	ST3GAL2	1.17135	UP	9.81355e-11
ENSG00000197978.9	GOLGA6L9	-1.22948	DOWN	1.03391e-10
ENSG00000119535.18	CSF3R	1.25982	UP	1.03969e-10
ENSG00000086061.16	DNAJA1	1.24702	UP	1.0411e-10
ENSG00000135506.16	OS9	1.0782	UP	1.05399e-10
ENSG00000221869.5	CEBPD	1.2864	UP	1.10862e-10
ENSG00000062194.16	GPBP1	1.01429	UP	1.13591e-10
ENSG00000167286.9	CD3D	-1.40753	DOWN	1.23524e-10
ENSG00000110944.9	IL23A	-2.15028	DOWN	1.24074e-10
ENSG00000171812.13	COL8A2	1.72695	UP	1.27385e-10
ENSG00000122862.5	SRGN	1.14812	UP	1.27864e-10
ENSG00000106772.18	PRUNE2	2.17741	UP	1.29107e-10
ENSG00000151746.15	BICD1	-1.05465	DOWN	1.36457e-10
ENSG00000198848.13	CES1	2.24597	UP	1.46384e-10
ENSG00000074660.16	SCARF1	1.75667	UP	1.46488e-10
ENSG00000147168.13	IL2RG	1.12094	UP	1.49815e-10
ENSG00000173715.17	C11orf80	-1.00925	DOWN	1.58908e-10
ENSG00000143546.10	S100A8	1.63238	UP	1.62113e-10
ENSG00000166803.13	PCLAF	-1.26467	DOWN	1.73149e-10
ENSG00000136869.16	TLR4	1.09665	UP	1.74121e-10
ENSG00000198814.12	GK	1.48672	UP	1.80292e-10
ENSG00000174944.9	P2RY14	2.31448	UP	1.83156e-10
ENSG00000204520.14	MICA	1.30007	UP	1.88345e-10
ENSG00000067182.8	TNFRSF1A	1.37659	UP	1.90649e-10
ENSG00000145555.15	MYO10	1.95715	UP	1.94684e-10
ENSG00000140853.15	NLRC5	1.30229	UP	1.98374e-10
ENSG00000180573.9	H2AC6	1.12034	UP	1.99199e-10
ENSG00000141574.8	SECTM1	1.84099	UP	2.03572e-10
ENSG00000026103.22	FAS	1.5579	UP	2.07754e-10
ENSG00000100784.12	RPS6KA5	-1.08623	DOWN	2.0829e-10
ENSG00000214226.9	C17orf67	1.47824	UP	2.2003e-10
ENSG00000002549.12	LAP3	2.34161	UP	2.20058e-10
ENSG00000188738.15	FSIP2	-1.90597	DOWN	2.26165e-10
ENSG00000138190.17	EXOC6	1.04644	UP	2.29772e-10
ENSG00000048462.11	TNFRSF17	-1.44168	DOWN	2.37052e-10
ENSG00000133030.21	MPRIP	-1.04911	DOWN	2.5343e-10
ENSG00000140795.13	MYLK3	1.73205	UP	2.55847e-10
ENSG00000182197.12	EXT1	1.08401	UP	2.68405e-10
ENSG00000146232.17	NFKBIE	1.40621	UP	2.74211e-10
ENSG00000186231.17	KLHL32	-1.25878	DOWN	2.79285e-10
ENSG00000138621.12	PPCDC	1.62362	UP	2.94938e-10
ENSG00000177663.14	IL17RA	1.05149	UP	3.05977e-10
ENSG00000105711.12	SCN1B	2.17578	UP	3.25467e-10
ENSG00000132952.12	USPL1	1.01663	UP	3.26114e-10
ENSG00000196550.10	FAM72A	1.88593	UP	3.4903e-10
ENSG00000164136.17	IL15	1.06182	UP	3.56001e-10
ENSG00000135404.11	CD63	1.14111	UP	3.6085e-10
ENSG00000120129.6	DUSP1	1.39714	UP	3.6338e-10
ENSG00000181616.9	OR52H1	2.63491	UP	3.72529e-10
ENSG00000213988.11	ZNF90	-1.2155	DOWN	3.73515e-10
ENSG00000161011.20	SQSTM1	1.00646	UP	3.93002e-10
ENSG00000178685.14	PARP10	2.55444	UP	4.04107e-10
ENSG00000162894.12	FCMR	-1.18177	DOWN	4.26586e-10
ENSG00000041357.16	PSMA4	1.171	UP	4.3787e-10
ENSG00000134686.18	PHC2	1.4354	UP	4.44512e-10
ENSG00000171051.8	FPR1	1.49907	UP	4.57883e-10
ENSG00000173166.18	RAPH1	-1.12223	DOWN	4.63435e-10
ENSG00000156414.19	TDRD9	1.1157	UP	4.78441e-10
ENSG00000165997.5	ARL5B	1.15079	UP	4.80712e-10
ENSG00000072401.15	UBE2D1	1.22369	UP	4.95437e-10
ENSG00000128383.13	APOBEC3A	2.40631	UP	5.00673e-10
ENSG00000172164.15	SNTB1	1.04059	UP	5.49795e-10
ENSG00000115602.17	IL1RL1	-1.83444	DOWN	5.70067e-10
ENSG00000097096.9	SYDE2	-1.24001	DOWN	5.79998e-10
ENSG00000172915.18	NBEA	-1.08141	DOWN	6.13852e-10
ENSG00000204386.11	NEU1	1.33472	UP	6.17826e-10
ENSG00000286522.2	H3C2	-1.7762	DOWN	6.41194e-10
ENSG00000118960.13	HS1BP3	1.08162	UP	6.44264e-10
ENSG00000163220.11	S100A9	1.40559	UP	6.79533e-10
ENSG00000132932.17	ATP8A2	-1.32954	DOWN	7.36781e-10
ENSG00000000938.13	FGR	1.34151	UP	7.40445e-10
ENSG00000166707.11	ZCCHC18	-1.52024	DOWN	7.42752e-10
ENSG00000214113.10	LYRM4	-1.03131	DOWN	7.52016e-10
ENSG00000068323.17	TFE3	1.45465	UP	7.59767e-10
ENSG00000131634.14	TMEM204	-1.65479	DOWN	7.61608e-10
ENSG00000177674.16	AGTRAP	1.21004	UP	7.72469e-10
ENSG00000162630.6	B3GALT2	-1.69896	DOWN	7.74672e-10
ENSG00000124126.14	PREX1	1.10943	UP	8.30634e-10
ENSG00000138738.10	PRDM5	1.9647	UP	8.91829e-10
ENSG00000172878.14	METAP1D	-1.14178	DOWN	1.02296e-09
ENSG00000167207.13	NOD2	1.37243	UP	1.0688e-09
ENSG00000124762.14	CDKN1A	1.83386	UP	1.11433e-09
ENSG00000204852.16	TCTN1	-1.04727	DOWN	1.14492e-09
ENSG00000179088.14	C12orf42	-1.18934	DOWN	1.23329e-09
ENSG00000168918.14	INPP5D	1.03423	UP	1.27039e-09
ENSG00000146192.15	FGD2	1.09033	UP	1.2787e-09
ENSG00000145390.11	USP53	-1.11643	DOWN	1.28421e-09
ENSG00000075426.12	FOSL2	1.07808	UP	1.29288e-09
ENSG00000162616.9	DNAJB4	1.04574	UP	1.35589e-09
ENSG00000143382.15	ADAMTSL4	2.29707	UP	1.37564e-09
ENSG00000181982.18	CCDC149	1.17269	UP	1.40017e-09
ENSG00000170365.10	SMAD1	1.18689	UP	1.40504e-09
ENSG00000123612.16	ACVR1C	-1.28076	DOWN	1.40928e-09
ENSG00000188610.12	FAM72B	1.70585	UP	1.41318e-09
ENSG00000119669.5	IRF2BPL	1.25553	UP	1.42552e-09
ENSG00000130396.20	AFDN	-1.28516	DOWN	1.50735e-09
ENSG00000179750.16	APOBEC3B	2.74034	UP	1.524e-09
ENSG00000172817.4	CYP7B1	-1.50228	DOWN	1.59455e-09
ENSG00000152804.11	HHEX	1.04478	UP	1.68165e-09
ENSG00000008394.13	MGST1	1.13296	UP	1.70164e-09
ENSG00000180096.12	SEPTIN1	-1.41753	DOWN	1.70416e-09
ENSG00000143226.14	FCGR2A	1.14453	UP	1.71504e-09
ENSG00000162645.13	GBP2	1.24223	UP	1.73674e-09
ENSG00000197275.14	RAD54B	-1.12451	DOWN	1.74341e-09
ENSG00000105948.13	TTC26	2.30736	UP	1.803e-09
ENSG00000172728.16	FUT10	-1.04117	DOWN	1.81343e-09
ENSG00000144218.19	AFF3	-1.27699	DOWN	1.86869e-09
ENSG00000071967.12	CYBRD1	-1.39724	DOWN	1.87449e-09
ENSG00000163162.9	RNF149	1.07687	UP	1.89463e-09
ENSG00000105974.12	CAV1	-1.5996	DOWN	2.27004e-09
ENSG00000115828.17	QPCT	1.0634	UP	2.337e-09
ENSG00000186806.5	VSIG10L	2.8175	UP	2.37422e-09
ENSG00000103496.15	STX4	1.36385	UP	2.63551e-09
ENSG00000156113.23	KCNMA1	2.37927	UP	2.64963e-09
ENSG00000121690.11	DEPDC7	-1.24614	DOWN	2.65153e-09
ENSG00000104290.11	FZD3	-1.08668	DOWN	2.65737e-09
ENSG00000270106.6	TSNAX-DISC1	1.80243	UP	2.67977e-09
ENSG00000155970.12	MICU3	-1.42255	DOWN	2.72948e-09
ENSG00000284194.3	SCO2	2.47065	UP	2.74529e-09
ENSG00000160570.14	DEDD2	1.31369	UP	2.75691e-09
ENSG00000165028.12	NIPSNAP3B	-1.51088	DOWN	2.8658e-09
ENSG00000117298.16	ECE1	1.60456	UP	2.92134e-09
ENSG00000135525.18	MAP7	-1.20838	DOWN	2.96111e-09
ENSG00000072952.18	MRVI1	1.33535	UP	2.9875e-09
ENSG00000272398.6	CD24	-1.20622	DOWN	3.14209e-09
ENSG00000086300.16	SNX10	1.1156	UP	3.1506e-09
ENSG00000185201.16	IFITM2	1.95698	UP	3.22611e-09
ENSG00000284873.1	OOSP1	2.84452	UP	3.23955e-09
ENSG00000143452.16	HORMAD1	1.87627	UP	3.41485e-09
ENSG00000177575.12	CD163	1.24282	UP	3.41702e-09
ENSG00000148110.16	MFSD14B	1.22207	UP	3.56166e-09
ENSG00000143199.18	ADCY10	1.1818	UP	3.68335e-09
ENSG00000152894.14	PTPRK	-1.13767	DOWN	3.68335e-09
ENSG00000106034.18	CPED1	1.02541	UP	3.78469e-09
ENSG00000152689.18	RASGRP3	1.35063	UP	3.84358e-09
ENSG00000162836.12	ACP6	1.00383	UP	4.01047e-09
ENSG00000153563.15	CD8A	-1.15308	DOWN	4.16973e-09
ENSG00000163596.16	ICA1L	-1.09449	DOWN	4.25835e-09
ENSG00000152766.6	ANKRD22	2.83013	UP	4.31875e-09
ENSG00000107014.9	RLN2	-1.5458	DOWN	4.33362e-09
ENSG00000123360.12	PDE1B	1.20439	UP	4.40876e-09
ENSG00000089351.14	GRAMD1A	1.48708	UP	4.44729e-09
ENSG00000157856.12	DRC1	2.2971	UP	4.44798e-09
ENSG00000124785.9	NRN1	2.85307	UP	4.58992e-09
ENSG00000198736.11	MSRB1	1.39977	UP	5.20469e-09
ENSG00000157404.16	KIT	-1.32019	DOWN	5.70673e-09
ENSG00000168256.18	NKIRAS2	1.0353	UP	5.8426e-09
ENSG00000066336.12	SPI1	1.45385	UP	6.04984e-09
ENSG00000182463.16	TSHZ2	-1.27751	DOWN	6.09876e-09
ENSG00000255819.7	KLRC4-KLRK1	-1.45546	DOWN	6.29695e-09
ENSG00000158488.16	CD1E	-2.28035	DOWN	6.51304e-09
ENSG00000152207.7	CYSLTR2	-1.02187	DOWN	6.52074e-09
ENSG00000166068.13	SPRED1	-1.19821	DOWN	6.53996e-09
ENSG00000135903.20	PAX3	2.67831	UP	6.6335e-09
ENSG00000122877.16	EGR2	2.3279	UP	6.85328e-09
ENSG00000105287.12	PRKD2	1.65661	UP	6.87475e-09
ENSG00000005471.18	ABCB4	-1.13926	DOWN	7.0392e-09
ENSG00000186047.10	DLEU7	1.18502	UP	7.39768e-09
ENSG00000176788.9	BASP1	1.24553	UP	7.44477e-09
ENSG00000088298.13	EDEM2	1.15873	UP	7.49594e-09
ENSG00000132704.16	FCRL2	-1.08139	DOWN	7.53316e-09
ENSG00000132170.22	PPARG	1.76792	UP	7.56183e-09
ENSG00000171223.6	JUNB	1.08264	UP	7.56449e-09
ENSG00000137869.15	CYP19A1	1.83821	UP	7.59107e-09
ENSG00000066468.23	FGFR2	-1.90037	DOWN	7.66589e-09
ENSG00000204427.12	ABHD16A	1.00985	UP	8.39238e-09
ENSG00000186496.12	ZNF396	1.00656	UP	8.71572e-09
ENSG00000175536.7	LIPT2	-1.22446	DOWN	8.79782e-09
ENSG00000115607.9	IL18RAP	1.70696	UP	9.33724e-09
ENSG00000111837.11	MAK	1.36251	UP	9.67189e-09
ENSG00000186105.8	LRRC70	1.15111	UP	1.01448e-08
ENSG00000082641.16	NFE2L1	1.058	UP	1.03144e-08
ENSG00000143554.14	SLC27A3	2.00413	UP	1.04527e-08
ENSG00000102024.18	PLS3	-1.34532	DOWN	1.05245e-08
ENSG00000157514.16	TSC22D3	1.02372	UP	1.05834e-08
ENSG00000118785.14	SPP1	-1.97821	DOWN	1.07168e-08
ENSG00000182489.9	XKRX	-1.61666	DOWN	1.10728e-08
ENSG00000166743.9	ACSM1	2.02383	UP	1.17689e-08
ENSG00000140332.17	TLE3	1.08592	UP	1.18804e-08
ENSG00000160179.18	ABCG1	1.32505	UP	1.21833e-08
ENSG00000183150.8	GPR19	-1.34122	DOWN	1.26783e-08
ENSG00000128040.11	SPINK2	-1.97593	DOWN	1.40749e-08
ENSG00000273173.5	SNURF	-1.04494	DOWN	1.40827e-08
ENSG00000117643.14	MAN1C1	-1.03593	DOWN	1.41544e-08
ENSG00000100605.17	ITPK1	1.19699	UP	1.42362e-08
ENSG00000089159.16	PXN	1.10477	UP	1.45834e-08
ENSG00000091972.18	CD200	-1.14205	DOWN	1.49445e-08
ENSG00000164509.15	IL31RA	2.07562	UP	1.55651e-08
ENSG00000038210.14	PI4K2B	1.70584	UP	1.58502e-08
ENSG00000172005.11	MAL	-1.54469	DOWN	1.59287e-08
ENSG00000172426.16	RSPH9	2.45995	UP	1.71248e-08
ENSG00000274349.4	ZNF658	-1.12207	DOWN	1.77808e-08
ENSG00000161970.15	RPL26	-1.04293	DOWN	1.92872e-08
ENSG00000163508.13	EOMES	-1.02341	DOWN	1.9504e-08
ENSG00000106714.17	CNTNAP3	-1.91825	DOWN	2.00784e-08
ENSG00000185272.14	RBM11	1.36095	UP	2.09475e-08
ENSG00000230797.3	YY2	-1.3259	DOWN	2.20075e-08
ENSG00000119915.5	ELOVL3	2.53823	UP	2.27022e-08
ENSG00000087074.8	PPP1R15A	1.48789	UP	2.30115e-08
ENSG00000204767.4	INSYN2B	1.89365	UP	2.33486e-08
ENSG00000167106.12	FAM102A	-1.44537	DOWN	2.39836e-08
ENSG00000197061.5	H4C3	-1.29575	DOWN	2.39836e-08
ENSG00000030582.18	GRN	2.21523	UP	2.40141e-08
ENSG00000146166.17	LGSN	2.56505	UP	2.43834e-08
ENSG00000257335.8	MGAM	1.02795	UP	2.45868e-08
ENSG00000054967.13	RELT	1.0699	UP	2.47736e-08
ENSG00000184226.15	PCDH9	-1.15049	DOWN	2.60754e-08
ENSG00000010030.14	ETV7	2.58332	UP	2.65783e-08
ENSG00000183542.5	KLRC4	-1.42329	DOWN	2.68363e-08
ENSG00000164715.6	LMTK2	1.01813	UP	2.69174e-08
ENSG00000188820.13	CALHM6	1.7924	UP	2.79825e-08
ENSG00000215784.6	FAM72D	1.72244	UP	2.80862e-08
ENSG00000110042.8	DTX4	-1.31576	DOWN	2.87568e-08
ENSG00000111732.11	AICDA	-2.09724	DOWN	2.98041e-08
ENSG00000197956.10	S100A6	1.04449	UP	3.05543e-08
ENSG00000155465.19	SLC7A7	1.01344	UP	3.17394e-08
ENSG00000113303.12	BTNL8	1.38727	UP	3.26073e-08
ENSG00000140105.18	WARS1	1.76366	UP	3.34703e-08
ENSG00000175556.17	LONRF3	1.02277	UP	3.55251e-08
ENSG00000175003.15	SLC22A1	1.4203	UP	3.63229e-08
ENSG00000132205.11	EMILIN2	1.08775	UP	3.66009e-08
ENSG00000173535.15	TNFRSF10C	1.09535	UP	3.69311e-08
ENSG00000163081.3	CCDC140	3.00895	UP	3.70147e-08
ENSG00000115271.11	GCA	1.22312	UP	3.98192e-08
ENSG00000197746.14	PSAP	1.24509	UP	3.99801e-08
ENSG00000170439.7	METTL7B	3.55143	UP	4.09474e-08
ENSG00000132589.16	FLOT2	1.72299	UP	4.12079e-08
ENSG00000270276.2	H4C15	1.13648	UP	4.15391e-08
ENSG00000171130.18	ATP6V0E2	-1.17931	DOWN	4.21383e-08
ENSG00000184922.14	FMNL1	1.21873	UP	4.26154e-08
ENSG00000101457.13	DNTTIP1	1.12147	UP	4.31581e-08
ENSG00000239887.6	C1orf226	3.18016	UP	4.53122e-08
ENSG00000197329.12	PELI1	1.04128	UP	4.55068e-08
ENSG00000101160.14	CTSZ	1.15889	UP	4.62917e-08
ENSG00000128641.19	MYO1B	-1.27704	DOWN	4.64166e-08
ENSG00000157445.15	CACNA2D3	-1.42569	DOWN	4.65161e-08
ENSG00000134470.21	IL15RA	1.20698	UP	4.71354e-08
ENSG00000103005.12	USB1	1.15861	UP	4.74711e-08
ENSG00000159588.15	CCDC17	1.43029	UP	4.88835e-08
ENSG00000165914.15	TTC7B	1.28503	UP	5.01153e-08
ENSG00000108774.15	RAB5C	1.01488	UP	5.1791e-08
ENSG00000133985.3	TTC9	-1.16805	DOWN	5.2742e-08
ENSG00000168275.16	COA6	1.11448	UP	5.33248e-08
ENSG00000141526.16	SLC16A3	1.71099	UP	5.37871e-08
ENSG00000213719.8	CLIC1	1.0675	UP	5.60726e-08
ENSG00000173801.17	JUP	2.12049	UP	5.80852e-08
ENSG00000135378.4	PRRG4	1.40102	UP	6.29566e-08
ENSG00000139970.17	RTN1	-1.21027	DOWN	7.22362e-08
ENSG00000165181.16	SHOC1	1.60578	UP	7.92117e-08
ENSG00000166016.6	ABTB2	2.55519	UP	8.10225e-08
ENSG00000278318.5	ZNF229	-1.3073	DOWN	8.58817e-08
ENSG00000029993.15	HMGB3	-1.09499	DOWN	8.89799e-08
ENSG00000147996.16	CBWD5	1.10956	UP	8.95314e-08
ENSG00000150625.16	GPM6A	-1.2949	DOWN	8.966e-08
ENSG00000197756.10	RPL37A	-1.06585	DOWN	9.08241e-08
ENSG00000198929.13	NOS1AP	2.32545	UP	1.02326e-07
ENSG00000136541.14	ERMN	-1.04321	DOWN	1.05147e-07
ENSG00000060491.16	OGFR	1.34854	UP	1.05155e-07
ENSG00000137962.13	ARHGAP29	1.09632	UP	1.05648e-07
ENSG00000170458.14	CD14	1.2586	UP	1.05648e-07
ENSG00000163751.4	CPA3	-1.56313	DOWN	1.06875e-07
ENSG00000146094.14	DOK3	1.1644	UP	1.18227e-07
ENSG00000111181.12	SLC6A12	1.54555	UP	1.2368e-07
ENSG00000205846.4	CLEC6A	1.44563	UP	1.27887e-07
ENSG00000122952.17	ZWINT	-1.03938	DOWN	1.31059e-07
ENSG00000146021.15	KLHL3	-1.19332	DOWN	1.33775e-07
ENSG00000138166.6	DUSP5	1.19852	UP	1.36181e-07
ENSG00000118900.15	UBN1	1.00463	UP	1.38539e-07
ENSG00000197763.18	TXNRD3	-1.24736	DOWN	1.44342e-07
ENSG00000215126.10	CBWD6	1.00201	UP	1.46746e-07
ENSG00000134802.17	SLC43A3	1.03967	UP	1.51183e-07
ENSG00000072518.20	MARK2	1.00297	UP	1.53205e-07
ENSG00000139890.10	REM2	1.35075	UP	1.55435e-07
ENSG00000174684.7	B4GAT1	-1.53466	DOWN	1.55768e-07
ENSG00000169047.5	IRS1	1.04819	UP	1.59452e-07
ENSG00000155287.11	SLC25A28	1.33091	UP	1.65899e-07
ENSG00000151948.12	GLT1D1	1.07446	UP	1.70997e-07
ENSG00000142039.4	CCDC97	1.28214	UP	1.75319e-07
ENSG00000154451.14	GBP5	1.95765	UP	1.76028e-07
ENSG00000120278.16	PLEKHG1	-1.0227	DOWN	1.76418e-07
ENSG00000185215.10	TNFAIP2	1.07327	UP	1.79927e-07
ENSG00000120156.21	TEK	-1.7531	DOWN	1.8294e-07
ENSG00000130558.19	OLFM1	-2.71619	DOWN	1.98061e-07
ENSG00000125347.14	IRF1	1.12779	UP	2.01459e-07
ENSG00000022267.19	FHL1	-1.14131	DOWN	2.10049e-07
ENSG00000144713.13	RPL32	-1.12203	DOWN	2.10895e-07
ENSG00000006534.16	ALDH3B1	1.53418	UP	2.15509e-07
ENSG00000265590.10	C21orf59-TCP10L	-1.13784	DOWN	2.26981e-07
ENSG00000141551.14	CSNK1D	1.04165	UP	2.32131e-07
ENSG00000123405.14	NFE2	1.14849	UP	2.35807e-07
ENSG00000142634.13	EFHD2	1.13906	UP	2.41303e-07
ENSG00000067113.17	PLPP1	-1.06064	DOWN	2.50104e-07
ENSG00000121933.19	TMIGD3	1.75879	UP	2.51029e-07
ENSG00000214212.9	C19orf38	1.32166	UP	2.54771e-07
ENSG00000160321.15	ZNF208	-1.1784	DOWN	2.55127e-07
ENSG00000167658.16	EEF2	-1.13686	DOWN	2.55388e-07
ENSG00000117984.14	CTSD	1.90262	UP	2.62693e-07
ENSG00000171848.15	RRM2	-1.09708	DOWN	2.62719e-07
ENSG00000124657.1	OR2B6	1.2412	UP	2.63218e-07
ENSG00000184988.8	TMEM106A	1.05295	UP	2.66269e-07
ENSG00000164930.12	FZD6	-1.18899	DOWN	2.76577e-07
ENSG00000103642.12	LACTB	1.03992	UP	2.79175e-07
ENSG00000117318.9	ID3	-1.58297	DOWN	2.83874e-07
ENSG00000054598.9	FOXC1	2.20525	UP	2.87985e-07
ENSG00000139187.10	KLRG1	-1.09162	DOWN	3.04687e-07
ENSG00000182885.17	ADGRG3	1.93635	UP	3.17271e-07
ENSG00000250644.3	AC068580.4	2.44436	UP	3.18193e-07
ENSG00000204264.12	PSMB8	1.10629	UP	3.22341e-07
ENSG00000111886.11	GABRR2	1.26106	UP	3.23957e-07
ENSG00000180061.10	TMEM150B	2.55815	UP	3.27508e-07
ENSG00000174611.12	KY	1.47726	UP	3.2775e-07
ENSG00000277224.2	H2BC7	1.17561	UP	3.39291e-07
ENSG00000117650.13	NEK2	-1.16121	DOWN	3.42781e-07
ENSG00000179542.16	SLITRK4	1.00679	UP	3.49383e-07
ENSG00000114405.10	C3orf14	1.02477	UP	3.65439e-07
ENSG00000139567.13	ACVRL1	2.48981	UP	3.70119e-07
ENSG00000112232.9	KHDRBS2	-1.00996	DOWN	4.11877e-07
ENSG00000113494.17	PRLR	1.12072	UP	4.19729e-07
ENSG00000102057.10	KCND1	2.3211	UP	4.33581e-07
ENSG00000161921.16	CXCL16	1.27628	UP	4.77365e-07
ENSG00000183734.4	ASCL2	1.23453	UP	4.7749e-07
ENSG00000135116.9	HRK	-1.58984	DOWN	5.03195e-07
ENSG00000104432.14	IL7	-1.00866	DOWN	5.0768e-07
ENSG00000126561.16	STAT5A	1.05705	UP	5.15561e-07
ENSG00000227268.4	KLLN	1.10727	UP	5.25405e-07
ENSG00000154099.18	DNAAF1	2.84804	UP	5.28667e-07
ENSG00000087077.14	TRIP6	1.91801	UP	5.30471e-07
ENSG00000076067.13	RBMS2	1.16211	UP	5.47616e-07
ENSG00000160883.11	HK3	1.83976	UP	6.0737e-07
ENSG00000149577.16	SIDT2	1.45938	UP	6.21768e-07
ENSG00000165131.7	LLCFC1	2.49297	UP	6.56921e-07
ENSG00000180316.12	PNPLA1	1.39154	UP	6.66613e-07
ENSG00000167526.13	RPL13	-1.37126	DOWN	6.71524e-07
ENSG00000158301.18	GPRASP2	-1.14524	DOWN	6.71786e-07
ENSG00000061938.19	TNK2	1.53572	UP	7.18141e-07
ENSG00000253250.3	C8orf88	1.29268	UP	7.30499e-07
ENSG00000115590.14	IL1R2	1.1118	UP	7.40151e-07
ENSG00000147403.16	RPL10	-1.38674	DOWN	7.50332e-07
ENSG00000135540.11	NHSL1	1.22913	UP	7.5556e-07
ENSG00000100292.17	HMOX1	1.2925	UP	7.63166e-07
ENSG00000281106.4	TMEM272	1.08171	UP	7.75776e-07
ENSG00000134545.13	KLRC1	-1.24605	DOWN	7.83907e-07
ENSG00000146858.8	ZC3HAV1L	1.18758	UP	7.98462e-07
ENSG00000256812.2	CAPNS2	1.12298	UP	8.00519e-07
ENSG00000100365.16	NCF4	1.20096	UP	8.0456e-07
ENSG00000177989.13	ODF3B	2.46221	UP	8.14981e-07
ENSG00000184221.13	OLIG1	-1.75011	DOWN	8.46488e-07
ENSG00000137474.22	MYO7A	2.06622	UP	8.88352e-07
ENSG00000186310.10	NAP1L3	-1.19212	DOWN	9.24538e-07
ENSG00000196747.4	H2AC13	1.25163	UP	9.68927e-07
ENSG00000135052.16	GOLM1	1.20363	UP	9.70138e-07
ENSG00000206535.8	LNP1	-1.5052	DOWN	9.89781e-07
ENSG00000042832.12	TG	1.13751	UP	9.95871e-07
ENSG00000163116.10	STPG2	1.20118	UP	1.02291e-06
ENSG00000003096.14	KLHL13	-1.16509	DOWN	1.03436e-06
ENSG00000137312.15	FLOT1	1.34719	UP	1.05141e-06
ENSG00000162244.12	RPL29	-1.026	DOWN	1.06424e-06
ENSG00000204531.19	POU5F1	2.49412	UP	1.10304e-06
ENSG00000101342.10	TLDC2	1.98834	UP	1.13713e-06
ENSG00000141434.12	MEP1B	1.65382	UP	1.14314e-06
ENSG00000166582.10	CENPV	-1.35604	DOWN	1.17999e-06
ENSG00000162591.16	MEGF6	-1.05393	DOWN	1.20211e-06
ENSG00000100055.21	CYTH4	1.09736	UP	1.34436e-06
ENSG00000128203.7	ASPHD2	1.09729	UP	1.34471e-06
ENSG00000204936.10	CD177	2.85715	UP	1.34477e-06
ENSG00000182866.17	LCK	-1.1204	DOWN	1.40134e-06
ENSG00000130052.13	STARD8	1.20403	UP	1.46628e-06
ENSG00000128394.17	APOBEC3F	1.10538	UP	1.46705e-06
ENSG00000132471.12	WBP2	1.03242	UP	1.49061e-06
ENSG00000105639.19	JAK3	1.37535	UP	1.58714e-06
ENSG00000171236.10	LRG1	1.73097	UP	1.61366e-06
ENSG00000141504.12	SAT2	1.37269	UP	1.62751e-06
ENSG00000158773.14	USF1	1.08711	UP	1.64502e-06
ENSG00000028137.19	TNFRSF1B	1.24388	UP	1.64951e-06
ENSG00000160796.18	NBEAL2	1.05204	UP	1.65647e-06
ENSG00000198915.11	RASGEF1A	1.00277	UP	1.79179e-06
ENSG00000072134.15	EPN2	-1.39879	DOWN	1.8089e-06
ENSG00000085063.17	CD59	1.18868	UP	1.8137e-06
ENSG00000030110.13	BAK1	1.45365	UP	1.84476e-06
ENSG00000181222.17	POLR2A	1.26496	UP	1.89566e-06
ENSG00000146122.17	DAAM2	1.60858	UP	1.8958e-06
ENSG00000108688.11	CCL7	2.5182	UP	2.04794e-06
ENSG00000204252.14	HLA-DOA	-1.16993	DOWN	2.04811e-06
ENSG00000080493.17	SLC4A4	-1.07508	DOWN	2.10967e-06
ENSG00000188822.8	CNR2	-1.12057	DOWN	2.15621e-06
ENSG00000273045.6	C2orf15	-1.53587	DOWN	2.21363e-06
ENSG00000180628.15	PCGF5	1.03815	UP	2.22885e-06
ENSG00000157152.17	SYN2	1.97722	UP	2.24745e-06
ENSG00000189325.7	BNIP5	2.23725	UP	2.3089e-06
ENSG00000163521.16	GLB1L	1.20095	UP	2.32225e-06
ENSG00000248385.8	TARM1	2.83633	UP	2.34139e-06
ENSG00000095370.20	SH2D3C	1.38971	UP	2.3641e-06
ENSG00000164105.4	SAP30	1.06196	UP	2.39348e-06
ENSG00000196935.9	SRGAP1	1.32524	UP	2.53028e-06
ENSG00000139537.11	CCDC65	-1.0927	DOWN	2.58728e-06
ENSG00000080824.19	HSP90AA1	1.08419	UP	2.61105e-06
ENSG00000214688.6	C10orf105	1.76146	UP	2.61969e-06
ENSG00000136942.15	RPL35	-1.19303	DOWN	2.75724e-06
ENSG00000142657.21	PGD	1.03803	UP	3.00273e-06
ENSG00000081059.20	TCF7	-1.17296	DOWN	3.03972e-06
ENSG00000276289.4	KCNE1B	2.51696	UP	3.1714e-06
ENSG00000215788.10	TNFRSF25	-1.31098	DOWN	3.18866e-06
ENSG00000214193.11	SH3D21	1.66413	UP	3.19168e-06
ENSG00000163421.9	PROK2	1.42889	UP	3.22951e-06
ENSG00000168779.19	SHOX2	2.31117	UP	3.28746e-06
ENSG00000100284.21	TOM1	1.68583	UP	3.36854e-06
ENSG00000257017.9	HP	1.90651	UP	3.39518e-06
ENSG00000167910.4	CYP7A1	2.12854	UP	3.54046e-06
ENSG00000134531.10	EMP1	1.36056	UP	3.61892e-06
ENSG00000143502.15	SUSD4	-1.46153	DOWN	3.63275e-06
ENSG00000196159.12	FAT4	-1.14943	DOWN	3.64985e-06
ENSG00000133216.16	EPHB2	1.91688	UP	3.70096e-06
ENSG00000180914.10	OXTR	-1.70797	DOWN	3.71567e-06
ENSG00000187987.9	ZSCAN23	-1.45892	DOWN	3.77709e-06
ENSG00000182983.15	ZNF662	-1.3178	DOWN	3.80245e-06
ENSG00000162747.12	FCGR3B	1.86895	UP	3.84436e-06
ENSG00000117115.13	PADI2	1.31836	UP	3.91724e-06
ENSG00000149054.16	ZNF215	-1.25132	DOWN	3.92464e-06
ENSG00000107018.8	RLN1	-1.18249	DOWN	3.93109e-06
ENSG00000169224.13	GCSAML	-1.20286	DOWN	4.00608e-06
ENSG00000119862.13	LGALSL	1.14313	UP	4.06195e-06
ENSG00000080845.17	DLGAP4	1.519	UP	4.25559e-06
ENSG00000187824.9	TMEM220	-1.08762	DOWN	4.42103e-06
ENSG00000196189.13	SEMA4A	1.26198	UP	4.43906e-06
ENSG00000130985.17	UBA1	1.12796	UP	4.53416e-06
ENSG00000141161.11	UNC45B	-1.48773	DOWN	4.54143e-06
ENSG00000198417.7	MT1F	1.4147	UP	4.83622e-06
ENSG00000011600.12	TYROBP	1.29462	UP	5.30963e-06
ENSG00000124575.7	H1-3	-1.17892	DOWN	5.4321e-06
ENSG00000120915.14	EPHX2	-1.0165	DOWN	5.82378e-06
ENSG00000108179.14	PPIF	1.041	UP	5.87857e-06
ENSG00000063177.13	RPL18	-1.1627	DOWN	5.95089e-06
ENSG00000176495.3	OR5AN1	-1.92085	DOWN	5.99262e-06
ENSG00000179222.18	MAGED1	-1.16991	DOWN	6.08838e-06
ENSG00000131759.18	RARA	1.40512	UP	6.3813e-06
ENSG00000139679.15	LPAR6	1.00748	UP	6.3813e-06
ENSG00000124019.10	FAM124B	-1.02702	DOWN	6.39501e-06
ENSG00000110987.9	BCL7A	-1.29372	DOWN	6.68226e-06
ENSG00000137936.18	BCAR3	-1.41934	DOWN	6.69903e-06
ENSG00000133134.11	BEX2	-1.04952	DOWN	6.86835e-06
ENSG00000100100.13	PIK3IP1	-1.14226	DOWN	6.98134e-06
ENSG00000169136.11	ATF5	1.51636	UP	6.98823e-06
ENSG00000170175.11	CHRNB1	1.02098	UP	7.14352e-06
ENSG00000159958.6	TNFRSF13C	-1.30959	DOWN	7.15866e-06
ENSG00000152672.8	CLEC4F	2.265	UP	7.31448e-06
ENSG00000104805.16	NUCB1	1.22347	UP	7.49481e-06
ENSG00000110080.18	ST3GAL4	1.55589	UP	7.54419e-06
ENSG00000235568.7	NFAM1	1.04016	UP	7.74072e-06
ENSG00000085514.16	PILRA	1.17584	UP	8.20258e-06
ENSG00000232810.4	TNF	1.48307	UP	8.32901e-06
ENSG00000116863.11	ADPRHL2	1.30719	UP	8.54213e-06
ENSG00000126353.3	CCR7	-1.19617	DOWN	8.64269e-06
ENSG00000188611.15	ASAH2	-1.08258	DOWN	9.11074e-06
ENSG00000161692.18	DBF4B	1.54219	UP	9.19622e-06
ENSG00000102007.11	PLP2	1.01121	UP	9.28598e-06
ENSG00000184730.11	APOBR	1.63163	UP	9.40914e-06
ENSG00000071539.14	TRIP13	-1.18065	DOWN	9.44667e-06
ENSG00000180758.12	GPR157	-1.36134	DOWN	9.96704e-06
ENSG00000124233.12	SEMG1	-1.89585	DOWN	1.00816e-05
ENSG00000105373.19	NOP53	-1.19353	DOWN	1.01336e-05
ENSG00000127074.14	RGS13	-1.34381	DOWN	1.02026e-05
ENSG00000168004.9	PLAAT5	-1.66841	DOWN	1.02123e-05
ENSG00000255398.3	HCAR3	1.25043	UP	1.02509e-05
ENSG00000181754.7	AMIGO1	-1.35666	DOWN	1.03721e-05
ENSG00000196653.12	ZNF502	-1.02257	DOWN	1.0735e-05
ENSG00000134574.12	DDB2	1.02653	UP	1.08771e-05
ENSG00000077152.11	UBE2T	-1.03705	DOWN	1.09806e-05
ENSG00000171714.12	ANO5	1.05995	UP	1.13752e-05
ENSG00000127084.19	FGD3	1.07871	UP	1.14065e-05
ENSG00000042493.16	CAPG	1.39381	UP	1.14444e-05
ENSG00000159840.16	ZYX	1.19057	UP	1.14499e-05
ENSG00000253958.2	CLDN23	1.34794	UP	1.15324e-05
ENSG00000158517.15	NCF1	1.37957	UP	1.18284e-05
ENSG00000244115.1	DNAJC25-GNG10	1.01898	UP	1.18553e-05
ENSG00000169116.11	PARM1	-1.21665	DOWN	1.2153e-05
ENSG00000134571.11	MYBPC3	2.04071	UP	1.23018e-05
ENSG00000145428.15	RNF175	-1.07784	DOWN	1.26859e-05
ENSG00000100336.17	APOL4	1.90376	UP	1.27037e-05
ENSG00000163221.9	S100A12	1.31026	UP	1.28366e-05
ENSG00000135127.11	BICDL1	-1.07442	DOWN	1.28668e-05
ENSG00000188676.13	IDO2	1.63412	UP	1.29641e-05
ENSG00000141194.6	OR4D1	-1.25399	DOWN	1.32892e-05
ENSG00000159915.12	ZNF233	-1.1485	DOWN	1.38354e-05
ENSG00000021762.20	OSBPL5	1.70405	UP	1.39372e-05
ENSG00000179639.10	FCER1A	-1.22863	DOWN	1.40161e-05
ENSG00000110492.15	MDK	2.44116	UP	1.42031e-05
ENSG00000270882.2	H4C14	1.20124	UP	1.43218e-05
ENSG00000153132.13	CLGN	-1.34747	DOWN	1.49054e-05
ENSG00000177105.10	RHOG	1.26567	UP	1.49538e-05
ENSG00000166188.2	ZNF319	1.16219	UP	1.52267e-05
ENSG00000147439.13	BIN3	1.077	UP	1.58928e-05
ENSG00000056558.11	TRAF1	-1.08395	DOWN	1.59571e-05
ENSG00000133424.20	LARGE1	-1.37307	DOWN	1.60812e-05
ENSG00000130592.16	LSP1	1.16547	UP	1.66785e-05
ENSG00000083845.9	RPS5	-1.34429	DOWN	1.68124e-05
ENSG00000164106.8	SCRG1	1.73083	UP	1.7341e-05
ENSG00000105767.3	CADM4	1.89704	UP	1.74474e-05
ENSG00000169313.10	P2RY12	1.00385	UP	1.78734e-05
ENSG00000197748.13	CFAP43	2.03724	UP	1.83382e-05
ENSG00000141968.8	VAV1	1.09827	UP	1.84169e-05
ENSG00000162374.18	ELAVL4	1.45321	UP	1.86156e-05
ENSG00000197019.5	SERTAD1	1.14354	UP	1.87245e-05
ENSG00000183960.9	KCNH8	-1.00885	DOWN	1.93073e-05
ENSG00000198715.13	GLMP	1.17453	UP	1.9445e-05
ENSG00000188536.13	HBA2	2.52743	UP	1.99196e-05
ENSG00000162373.13	BEND5	-1.21427	DOWN	2.07313e-05
ENSG00000183307.4	TMEM121B	1.272	UP	2.15992e-05
ENSG00000150337.13	FCGR1A	1.79511	UP	2.18234e-05
ENSG00000198355.5	PIM3	1.08013	UP	2.28578e-05
ENSG00000070087.14	PFN2	-1.12144	DOWN	2.31104e-05
ENSG00000182179.13	UBA7	1.40994	UP	2.38109e-05
ENSG00000162543.6	UBXN10	-1.15202	DOWN	2.40473e-05
ENSG00000111058.8	ACSS3	1.03599	UP	2.50069e-05
ENSG00000007350.17	TKTL1	-1.11086	DOWN	2.52712e-05
ENSG00000075399.14	VPS9D1	1.43018	UP	2.54307e-05
ENSG00000173825.7	TIGD3	-1.4886	DOWN	2.55664e-05
ENSG00000130402.12	ACTN4	1.16319	UP	2.58373e-05
ENSG00000129167.9	TPH1	-1.15913	DOWN	2.60453e-05
ENSG00000150630.4	VEGFC	1.2821	UP	2.69535e-05
ENSG00000079156.17	OSBPL6	1.3881	UP	2.72862e-05
ENSG00000144730.18	IL17RD	1.684	UP	2.79967e-05
ENSG00000150687.12	PRSS23	-1.01799	DOWN	2.81362e-05
ENSG00000171302.17	CANT1	1.00563	UP	2.82847e-05
ENSG00000129667.12	RHBDF2	1.46833	UP	2.84064e-05
ENSG00000168899.5	VAMP5	1.8568	UP	2.92381e-05
ENSG00000271447.6	MMP28	-2.05731	DOWN	2.93421e-05
ENSG00000102053.12	ZC3H12B	-1.17598	DOWN	2.95552e-05
ENSG00000198933.9	TBKBP1	1.83531	UP	3.0505e-05
ENSG00000188375.5	H3-5	1.54395	UP	3.09045e-05
ENSG00000163874.11	ZC3H12A	1.16251	UP	3.09964e-05
ENSG00000118402.6	ELOVL4	-1.03857	DOWN	3.27254e-05
ENSG00000103723.15	AP3B2	1.68917	UP	3.33874e-05
ENSG00000172046.19	USP19	1.08037	UP	3.36137e-05
ENSG00000204020.5	LIPN	1.15987	UP	3.50198e-05
ENSG00000135437.10	RDH5	1.37304	UP	3.65451e-05
ENSG00000198792.13	TMEM184B	1.01527	UP	3.65451e-05
ENSG00000077984.6	CST7	1.2938	UP	3.71705e-05
ENSG00000164056.11	SPRY1	-1.04425	DOWN	3.86793e-05
ENSG00000130940.15	CASZ1	1.07266	UP	3.95163e-05
ENSG00000198046.12	ZNF667	-1.17452	DOWN	4.05773e-05
ENSG00000269720.2	CCDC194	2.35732	UP	4.22436e-05
ENSG00000108106.14	UBE2S	1.3574	UP	4.26708e-05
ENSG00000166148.4	AVPR1A	1.04757	UP	4.42672e-05
ENSG00000114315.4	HES1	-1.36392	DOWN	4.4413e-05
ENSG00000131080.15	EDA2R	1.77771	UP	4.6727e-05
ENSG00000158528.12	PPP1R9A	-1.09875	DOWN	4.6727e-05
ENSG00000101986.12	ABCD1	2.13655	UP	4.69033e-05
ENSG00000138669.9	PRKG2	-1.10202	DOWN	4.70936e-05
ENSG00000284773.1	AC114490.3	-1.23758	DOWN	4.78084e-05
ENSG00000146070.17	PLA2G7	-1.14542	DOWN	4.82549e-05
ENSG00000128011.4	LRFN1	1.3736	UP	4.87295e-05
ENSG00000129757.13	CDKN1C	1.60709	UP	5.0642e-05
ENSG00000164692.18	COL1A2	1.78912	UP	5.16688e-05
ENSG00000162512.16	SDC3	2.42496	UP	5.21888e-05
ENSG00000284931.1	AC104389.6	2.49201	UP	5.31677e-05
ENSG00000141837.21	CACNA1A	1.45941	UP	5.4367e-05
ENSG00000186635.14	ARAP1	1.07393	UP	5.51305e-05
ENSG00000198756.12	COLGALT2	-1.18249	DOWN	5.53567e-05
ENSG00000004809.14	SLC22A16	1.00718	UP	5.56073e-05
ENSG00000205809.9	KLRC2	-1.48121	DOWN	5.57014e-05
ENSG00000104112.9	SCG3	1.75765	UP	5.86307e-05
ENSG00000118292.9	C1orf54	1.09337	UP	5.9089e-05
ENSG00000181009.5	OR52N5	2.58111	UP	6.04728e-05
ENSG00000156398.13	SFXN2	-1.07072	DOWN	6.19682e-05
ENSG00000197457.10	STMN3	-1.40454	DOWN	6.24909e-05
ENSG00000064932.16	SBNO2	1.7472	UP	6.59213e-05
ENSG00000021300.14	PLEKHB1	-1.44256	DOWN	6.71612e-05
ENSG00000204389.10	HSPA1A	1.31488	UP	6.8146e-05
ENSG00000169031.20	COL4A3	-1.09269	DOWN	6.88127e-05
ENSG00000214711.10	CAPN14	-1.24629	DOWN	6.91956e-05
ENSG00000142512.15	SIGLEC10	-1.03468	DOWN	6.95429e-05
ENSG00000197992.7	CLEC9A	-1.01257	DOWN	6.99053e-05
ENSG00000280969.2	RPS4Y2	-1.61024	DOWN	7.09232e-05
ENSG00000125505.17	MBOAT7	1.0995	UP	7.21538e-05
ENSG00000284393.1	AC092111.3	2.83885	UP	7.29827e-05
ENSG00000149418.11	ST14	1.75019	UP	7.38095e-05
ENSG00000213889.10	PPM1N	1.46074	UP	7.67361e-05
ENSG00000171631.14	P2RY6	2.20131	UP	7.85165e-05
ENSG00000189377.9	CXCL17	2.44132	UP	8.26766e-05
ENSG00000123685.9	BATF3	1.55773	UP	8.54243e-05
ENSG00000288602.1	C8orf44-SGK3	1.14946	UP	8.56068e-05
ENSG00000172771.12	EFCAB12	1.52857	UP	8.67781e-05
ENSG00000198626.17	RYR2	1.02528	UP	8.81929e-05
ENSG00000133800.9	LYVE1	1.08073	UP	8.82208e-05
ENSG00000136383.6	ALPK3	1.43013	UP	8.90372e-05
ENSG00000117519.16	CNN3	-1.19894	DOWN	9.04152e-05
ENSG00000189157.14	FAM47E	1.30532	UP	9.07877e-05
ENSG00000179921.15	GPBAR1	1.57677	UP	9.20476e-05
ENSG00000141542.11	RAB40B	-1.53149	DOWN	9.9952e-05
ENSG00000119714.11	GPR68	-1.37268	DOWN	0.000100076
ENSG00000109321.11	AREG	1.60632	UP	0.000100787
ENSG00000105202.9	FBL	-1.08549	DOWN	0.000112707
ENSG00000130202.10	NECTIN2	2.14184	UP	0.000113037
ENSG00000087116.16	ADAMTS2	2.58683	UP	0.000116725
ENSG00000197980.13	LEKR1	-1.17946	DOWN	0.000117548
ENSG00000175356.13	SCUBE2	1.35155	UP	0.000119055
ENSG00000157017.16	GHRL	1.22014	UP	0.000123151
ENSG00000214655.10	ZSWIM8	1.00078	UP	0.000123211
ENSG00000105516.11	DBP	-1.1351	DOWN	0.000125568
ENSG00000204315.4	FKBPL	1.44325	UP	0.000127084
ENSG00000070915.10	SLC12A3	1.80055	UP	0.000129217
ENSG00000157933.10	SKI	-1.00812	DOWN	0.000131831
ENSG00000168995.13	SIGLEC7	1.08714	UP	0.000132585
ENSG00000131748.16	STARD3	1.03757	UP	0.000133943
ENSG00000219200.11	RNASEK	1.18407	UP	0.000135323
ENSG00000272031.3	ANKRD34A	1.04745	UP	0.000144471
ENSG00000123146.20	ADGRE5	1.18741	UP	0.00014454
ENSG00000124613.8	ZNF391	-1.22047	DOWN	0.000168402
ENSG00000240563.2	L1TD1	1.30773	UP	0.000184464
ENSG00000179604.10	CDC42EP4	1.2762	UP	0.000185051
ENSG00000148468.17	FAM171A1	-1.29651	DOWN	0.000188166
ENSG00000177602.5	HASPIN	-1.54338	DOWN	0.000189166
ENSG00000134202.11	GSTM3	-1.25581	DOWN	0.000194661
ENSG00000102032.13	RENBP	1.81867	UP	0.000198868
ENSG00000105507.3	CABP5	-1.17836	DOWN	0.000206862
ENSG00000197046.12	SIGLEC15	1.38751	UP	0.000208743
ENSG00000049089.15	COL9A2	2.04454	UP	0.00021978
ENSG00000135596.18	MICAL1	1.17077	UP	0.000221698
ENSG00000113749.7	HRH2	1.10289	UP	0.000222373
ENSG00000121318.2	TAS2R10	-1.2043	DOWN	0.000224058
ENSG00000180730.5	SHISA2	-1.82824	DOWN	0.000226791
ENSG00000148303.17	RPL7A	-1.13165	DOWN	0.000228628
ENSG00000130561.17	SAG	1.23221	UP	0.000230279
ENSG00000161640.15	SIGLEC11	2.24871	UP	0.000235409
ENSG00000213512.3	GBP7	1.75192	UP	0.000240153
ENSG00000136160.17	EDNRB	1.30566	UP	0.000248232
ENSG00000160185.15	UBASH3A	-1.01809	DOWN	0.000256016
ENSG00000129354.11	AP1M2	2.14838	UP	0.00026078
ENSG00000196576.15	PLXNB2	1.54384	UP	0.000268098
ENSG00000095739.11	BAMBI	1.16916	UP	0.000276889
ENSG00000141576.16	RNF157	-1.17298	DOWN	0.000280773
ENSG00000206172.8	HBA1	2.2237	UP	0.000281135
ENSG00000111679.17	PTPN6	1.33565	UP	0.000281584
ENSG00000185359.13	HGS	1.28605	UP	0.000286797
ENSG00000004660.15	CAMKK1	1.2623	UP	0.000302736
ENSG00000126251.6	GPR42	2.45725	UP	0.000308136
ENSG00000172215.6	CXCR6	-1.04357	DOWN	0.000315738
ENSG00000167173.19	C15orf39	1.28925	UP	0.000333441
ENSG00000184292.7	TACSTD2	1.50635	UP	0.000342938
ENSG00000013364.19	MVP	1.11252	UP	0.000342952
ENSG00000130787.14	HIP1R	-1.32248	DOWN	0.000346771
ENSG00000010327.10	STAB1	1.46519	UP	0.000348879
ENSG00000189013.14	KIR2DL4	1.85222	UP	0.000376931
ENSG00000146411.6	SLC2A12	1.1815	UP	0.000391837
ENSG00000170293.9	CMTM8	-1.05605	DOWN	0.000405049
ENSG00000079393.20	DUSP13	2.3266	UP	0.000421766
ENSG00000166313.19	APBB1	-1.27425	DOWN	0.000425964
ENSG00000008516.17	MMP25	1.01518	UP	0.000426465
ENSG00000110448.11	CD5	-1.1572	DOWN	0.000431552
ENSG00000174514.13	MFSD4A	-1.26672	DOWN	0.000431925
ENSG00000189269.12	DRICH1	1.03239	UP	0.000438727
ENSG00000155265.11	GOLGA7B	-1.0293	DOWN	0.000442605
ENSG00000118804.8	STBD1	1.24877	UP	0.000459473
ENSG00000285938.1	AC072022.2	1.03982	UP	0.000464613
ENSG00000152969.20	JAKMIP1	-1.14909	DOWN	0.000465722
ENSG00000179218.14	CALR	1.00166	UP	0.000477058
ENSG00000105329.10	TGFB1	1.05003	UP	0.000485264
ENSG00000158825.6	CDA	1.16567	UP	0.000499845
ENSG00000086544.3	ITPKC	1.17557	UP	0.000503397
ENSG00000007306.15	CEACAM7	1.91242	UP	0.000505513
ENSG00000099338.23	CATSPERG	1.31967	UP	0.000510343
ENSG00000183579.16	ZNRF3	-1.45702	DOWN	0.000522733
ENSG00000136295.15	TTYH3	1.13774	UP	0.000527542
ENSG00000226288.2	OR52I2	1.3608	UP	0.00054235
ENSG00000106078.19	COBL	1.35567	UP	0.000542426
ENSG00000180891.13	CUEDC1	1.21903	UP	0.000570806
ENSG00000149823.9	VPS51	-1.08007	DOWN	0.000573429
ENSG00000092098.17	RNF31	1.11874	UP	0.000594587
ENSG00000170396.8	ZNF804A	1.30371	UP	0.000596206
ENSG00000140988.16	RPS2	-1.25018	DOWN	0.000604171
ENSG00000278662.5	GOLGA6L10	-1.44356	DOWN	0.000604992
ENSG00000138395.17	CDK15	-1.39268	DOWN	0.000612985
ENSG00000137726.17	FXYD6	1.65423	UP	0.000625317
ENSG00000160055.19	TMEM234	1.00888	UP	0.000638016
ENSG00000196535.16	MYO18A	1.1243	UP	0.000666811
ENSG00000278195.2	SSTR3	1.71932	UP	0.000669268
ENSG00000171729.14	TMEM51	2.04633	UP	0.00069563
ENSG00000138031.14	ADCY3	1.05181	UP	0.000718819
ENSG00000204628.12	RACK1	-1.06473	DOWN	0.000735845
ENSG00000129538.14	RNASE1	2.20509	UP	0.000758903
ENSG00000178947.9	SMIM10L2A	-2.07656	DOWN	0.000767651
ENSG00000064666.15	CNN2	1.14213	UP	0.00077086
ENSG00000166211.8	SPIC	1.60115	UP	0.000783199
ENSG00000105976.15	MET	-1.11722	DOWN	0.000785411
ENSG00000166839.17	ANKDD1A	1.30143	UP	0.000787534
ENSG00000123815.12	COQ8B	1.04648	UP	0.000805362
ENSG00000258311.5	AC009779.4	1.68808	UP	0.000857547
ENSG00000164683.18	HEY1	-1.48917	DOWN	0.000869262
ENSG00000203797.11	DDO	1.43575	UP	0.000881183
ENSG00000135929.9	CYP27A1	-1.46912	DOWN	0.000884579
ENSG00000172742.5	OR4D9	1.67538	UP	0.000902583
ENSG00000221996.6	OR52B4	1.56487	UP	0.000925301
ENSG00000112299.8	VNN1	1.11617	UP	0.000947446
ENSG00000129226.14	CD68	2.01598	UP	0.000952348
ENSG00000092051.17	JPH4	1.754	UP	0.000954863
ENSG00000158714.11	SLAMF8	1.41378	UP	0.000967457
ENSG00000221995.5	TIAF1	1.03128	UP	0.000971144
ENSG00000164283.13	ESM1	-1.31391	DOWN	0.000979843
ENSG00000178404.10	CEP295NL	1.33218	UP	0.000994479
ENSG00000242852.7	ZNF709	-1.01837	DOWN	0.00103823
ENSG00000253598.3	SLC10A5	-1.39593	DOWN	0.00105901
ENSG00000185056.10	C5orf47	1.11024	UP	0.00107284
ENSG00000229314.5	ORM1	-1.68409	DOWN	0.00109591
ENSG00000141441.16	GAREM1	1.56274	UP	0.0011333
ENSG00000105011.9	ASF1B	-1.34466	DOWN	0.00118703
ENSG00000184489.12	PTP4A3	-1.14723	DOWN	0.00119325
ENSG00000181350.12	LRRC75A	-1.02221	DOWN	0.00119376
ENSG00000161381.14	PLXDC1	-1.26585	DOWN	0.00129418
ENSG00000184500.16	PROS1	-1.0993	DOWN	0.0013061
ENSG00000203778.8	FAM229B	-1.11176	DOWN	0.0013075
ENSG00000257065.1	AL049844.1	1.45227	UP	0.00135699
ENSG00000131831.18	RAI2	2.24179	UP	0.00136345
ENSG00000041880.14	PARP3	1.20103	UP	0.00137014
ENSG00000204345.1	CD300LD	-2.06697	DOWN	0.0014748
ENSG00000105609.17	LILRB5	2.28387	UP	0.00151147
ENSG00000184361.13	SPATA32	1.81735	UP	0.00152759
ENSG00000171777.16	RASGRP4	1.13664	UP	0.00154212
ENSG00000205810.9	KLRC3	-1.08173	DOWN	0.00154554
ENSG00000169330.9	MINAR1	-1.01634	DOWN	0.00156558
ENSG00000112984.12	KIF20A	-1.04991	DOWN	0.001577
ENSG00000171596.7	NMUR1	-1.42144	DOWN	0.00159102
ENSG00000102802.10	MEDAG	1.59851	UP	0.00160088
ENSG00000101213.7	PTK6	1.5875	UP	0.00160374
ENSG00000073734.10	ABCB11	1.16529	UP	0.00162248
ENSG00000092421.16	SEMA6A	1.14726	UP	0.00165117
ENSG00000166510.14	CCDC68	1.05656	UP	0.00168476
ENSG00000120738.8	EGR1	1.15238	UP	0.0017682
ENSG00000143036.17	SLC44A3	1.27132	UP	0.00185813
ENSG00000167850.4	CD300C	1.16288	UP	0.00186678
ENSG00000173421.17	CCDC36	2.01654	UP	0.00187638
ENSG00000176076.7	KCNE5	1.40135	UP	0.00199862
ENSG00000100298.15	APOBEC3H	1.29091	UP	0.00207386
ENSG00000168542.16	COL3A1	1.61313	UP	0.00207939
ENSG00000103066.13	PLA2G15	1.25941	UP	0.00208693
ENSG00000102678.7	FGF9	-1.06592	DOWN	0.00219367
ENSG00000286239.1	AC093884.1	1.94142	UP	0.00219367
ENSG00000242265.5	PEG10	-1.15397	DOWN	0.00221522
ENSG00000130487.9	KLHDC7B	1.59034	UP	0.00221681
ENSG00000175505.11	CLCF1	-1.85137	DOWN	0.00229591
ENSG00000146250.7	PRSS35	-1.40927	DOWN	0.00233069
ENSG00000072041.17	SLC6A15	1.28677	UP	0.00243289
ENSG00000243696.5	AC006254.1	1.44636	UP	0.00247526
ENSG00000122861.16	PLAU	1.46134	UP	0.00261143
ENSG00000147117.8	ZNF157	-1.15372	DOWN	0.00261402
ENSG00000142102.16	PGGHG	1.05847	UP	0.00261455
ENSG00000242802.9	AP5Z1	1.1289	UP	0.00267125
ENSG00000141096.6	DPEP3	-1.84929	DOWN	0.00272311
ENSG00000144152.13	FBLN7	-1.4577	DOWN	0.00275336
ENSG00000186417.14	GLDN	1.36476	UP	0.00275981
ENSG00000105499.14	PLA2G4C	1.04726	UP	0.00277645
ENSG00000261150.3	EPPK1	-1.29418	DOWN	0.00284178
ENSG00000137094.14	DNAJB5	-1.16793	DOWN	0.00285645
ENSG00000187715.13	KBTBD12	1.25837	UP	0.00285979
ENSG00000285708.1	AC097634.4	1.28539	UP	0.00286007
ENSG00000125449.7	ARMC7	1.23866	UP	0.00287692
ENSG00000182836.10	PLCXD3	1.41531	UP	0.00288575
ENSG00000242732.4	RTL5	1.4794	UP	0.00306672
ENSG00000105717.14	PBX4	-1.59555	DOWN	0.00307548
ENSG00000234719.9	NPIPB2	1.5071	UP	0.00308494
ENSG00000132259.13	CNGA4	2.12399	UP	0.00310088
ENSG00000144476.6	ACKR3	-1.02145	DOWN	0.00311388
ENSG00000177807.10	KCNJ10	1.34886	UP	0.0031359
ENSG00000276023.5	DUSP14	-1.0416	DOWN	0.00316241
ENSG00000152760.10	TCTEX1D1	1.11712	UP	0.00316695
ENSG00000178015.5	GPR150	-1.73246	DOWN	0.00317726
ENSG00000205084.11	TMEM231	-1.39108	DOWN	0.00318921
ENSG00000114455.13	HHLA2	-1.18735	DOWN	0.0032788
ENSG00000129048.7	ACKR4	1.15674	UP	0.00328787
ENSG00000161944.16	ASGR2	1.00161	UP	0.00344316
ENSG00000268279.4	AC090004.1	1.17726	UP	0.00347361
ENSG00000285476.1	AC139491.7	-1.14024	DOWN	0.00351893
ENSG00000229894.4	GK3P	1.14576	UP	0.00357875
ENSG00000179593.16	ALOX15B	2.03604	UP	0.00360444
ENSG00000113758.13	DBN1	1.24326	UP	0.00360593
ENSG00000081800.9	SLC13A1	1.3752	UP	0.00367166
ENSG00000164175.15	SLC45A2	1.52405	UP	0.0037349
ENSG00000133107.15	TRPC4	1.50233	UP	0.00379387
ENSG00000111799.21	COL12A1	1.04876	UP	0.0038301
ENSG00000149782.11	PLCB3	1.54277	UP	0.0038394
ENSG00000170190.16	SLC16A5	1.17201	UP	0.0039112
ENSG00000227729.5	RD3L	1.56829	UP	0.00392234
ENSG00000157734.14	SNX22	-1.09569	DOWN	0.00394786
ENSG00000155659.15	VSIG4	1.53433	UP	0.00395193
ENSG00000104142.11	VPS18	1.08423	UP	0.00402184
ENSG00000071242.12	RPS6KA2	-1.11867	DOWN	0.00419409
ENSG00000126010.6	GRPR	-1.5088	DOWN	0.00430354
ENSG00000104856.14	RELB	1.09833	UP	0.00432116
ENSG00000100918.13	REC8	1.09069	UP	0.00434555
ENSG00000102383.14	ZDHHC15	-1.23208	DOWN	0.00444485
ENSG00000177414.13	UBE2U	1.68052	UP	0.00455301
ENSG00000186642.16	PDE2A	1.43978	UP	0.00456232
ENSG00000163472.19	TMEM79	1.26546	UP	0.00476624
ENSG00000137731.14	FXYD2	-1.38546	DOWN	0.00480974
ENSG00000169064.12	ZBBX	1.24896	UP	0.0049233
ENSG00000162520.15	SYNC	1.07687	UP	0.00514629
ENSG00000144668.12	ITGA9	1.35191	UP	0.00525606
ENSG00000156219.16	ART3	1.4562	UP	0.00542673
ENSG00000173868.11	PHOSPHO1	-1.14168	DOWN	0.00551471
ENSG00000256660.6	CLEC12B	1.12373	UP	0.00558624
ENSG00000204952.3	FBXO47	1.45793	UP	0.00565167
ENSG00000167332.9	OR51E2	1.97308	UP	0.00571657
ENSG00000109472.14	CPE	1.21715	UP	0.00572816
ENSG00000152592.14	DMP1	1.86055	UP	0.00574187
ENSG00000170558.9	CDH2	-1.05229	DOWN	0.00578409
ENSG00000153993.13	SEMA3D	-1.01197	DOWN	0.00596014
ENSG00000206531.10	CD200R1L	-1.25335	DOWN	0.00596214
ENSG00000119608.13	PROX2	-1.29469	DOWN	0.0060121
ENSG00000177494.6	ZBED2	-1.66187	DOWN	0.00611102
ENSG00000261611.6	AC010547.4	-1.01168	DOWN	0.00621817
ENSG00000182168.15	UNC5C	1.24562	UP	0.00627591
ENSG00000125848.10	FLRT3	1.65065	UP	0.00629302
ENSG00000205858.10	LRRC72	1.6358	UP	0.00640466
ENSG00000123500.10	COL10A1	-1.1998	DOWN	0.00652184
ENSG00000160877.6	NACC1	1.18402	UP	0.00654179
ENSG00000100767.17	PAPLN	1.01382	UP	0.00725329
ENSG00000162598.13	C1orf87	1.29768	UP	0.0072706
ENSG00000169291.10	SHE	-1.17761	DOWN	0.00728053
ENSG00000232268.6	OR52I1	1.50433	UP	0.00756934
ENSG00000175489.10	LRRC25	1.08741	UP	0.00764938
ENSG00000167105.8	TMEM92	1.51023	UP	0.00766792
ENSG00000075275.17	CELSR1	-1.03248	DOWN	0.00767458
ENSG00000146904.9	EPHA1	-1.24944	DOWN	0.0079432
ENSG00000166925.9	TSC22D4	1.12629	UP	0.0080639
ENSG00000130768.15	SMPDL3B	1.42641	UP	0.00826712
ENSG00000170790.5	OR10A2	1.69377	UP	0.00830909
ENSG00000154856.13	APCDD1	-1.20786	DOWN	0.00888215
ENSG00000130962.17	PRRG1	1.0786	UP	0.00891284
ENSG00000099203.7	TMED1	1.33712	UP	0.00893367
ENSG00000142185.16	TRPM2	1.37899	UP	0.00903612
ENSG00000206047.2	DEFA1	-1.51043	DOWN	0.00907372
ENSG00000149582.16	TMEM25	-1.21671	DOWN	0.00909062
ENSG00000120337.8	TNFSF18	1.2501	UP	0.00909711
ENSG00000169884.14	WNT10B	-1.15808	DOWN	0.00918975
ENSG00000205085.12	FAM71F2	1.09514	UP	0.00919938
ENSG00000115325.13	DOK1	1.06287	UP	0.00935728
ENSG00000160999.10	SH2B2	1.5962	UP	0.00945123
ENSG00000153976.3	HS3ST3A1	1.80867	UP	0.00951309
ENSG00000277639.2	AC007906.2	1.73584	UP	0.00962611
ENSG00000100949.14	RABGGTA	1.33236	UP	0.00970628
ENSG00000109099.15	PMP22	-1.40472	DOWN	0.00980497
ENSG00000186654.21	PRR5	1.13078	UP	0.00980978
ENSG00000121207.12	LRAT	1.27229	UP	0.00989003
ENSG00000111716.14	LDHB	-1.61038	DOWN	3.08999e-55
ENSG00000134575.13	ACP2	1.34415	UP	1.07199e-09
ENSG00000109339.24	MAPK10	1.40796	UP	6.98582e-07
ENSG00000125510.18	OPRL1	1.47263	UP	1.11573e-05
ENSG00000158887.18	MPZ	1.05667	UP	3.34091e-07
ENSG00000184992.13	BRI3BP	-1.57999	DOWN	4.52734e-41
