# Supplementary material for: Co-expression analysis suggests lncRNA-mRNA interactions enhance antiviral immune response during acute Chikungunya fever in whole blood of pediatric patients
Source: PLoS One. 2023 Nov 3;18(11):e0294035. doi: 10.1371/journal.pone.0294035 (PMC10624317; doi:10.1371/journal.pone.0294035)
Supplement: S2 Table — (XLSX) [file pone.0294035.s002.xlsx]

## Sheet: lncRNAs
Differentially expressed lncRNAs in the contrast Acute x Convalescent
Gene ID	Gene Name	Log2(FC)	Expression	P-adj
ENSG00000232884.9	AF127936.1	4.07655	UP	3.96226e-73
ENSG00000233785.1	AC131011.2	5.21075	UP	6.21597e-67
ENSG00000260943.1	LINC02555	4.07151	UP	6.00195e-57
ENSG00000235192.1	AC009495.3	2.72368	UP	1.78849e-54
ENSG00000223960.7	CHROMR	2.79499	UP	3.10605e-54
ENSG00000233030.2	AC243772.2	4.09025	UP	7.66449e-53
ENSG00000226822.3	LINC02785	2.60297	UP	2.48296e-52
ENSG00000287181.1	AC107067.3	5.41393	UP	7.98059e-50
ENSG00000273247.5	AC097376.3	2.37304	UP	1.86398e-49
ENSG00000253214.2	AC079209.1	3.25094	UP	2.12778e-47
ENSG00000227502.3	MROCKI	3.98261	UP	1.27209e-45
ENSG00000287216.1	AC106865.2	4.2475	UP	6.89537e-44
ENSG00000263766.5	AC025682.2	2.47142	UP	3.18233e-42
ENSG00000270972.1	AC136475.9	4.47483	UP	3.24945e-42
ENSG00000286646.1	AL121933.2	2.05038	UP	1.01026e-40
ENSG00000255328.1	AC136475.5	4.2027	UP	8.07681e-39
ENSG00000231233.1	CFAP58-DT	3.2465	UP	2.25026e-38
ENSG00000213468.7	FIRRE	2.18563	UP	7.03846e-38
ENSG00000233070.1	ZFY-AS1	3.40303	UP	1.30542e-37
ENSG00000237781.3	ADAMTSL4-AS2	3.21584	UP	1.13464e-36
ENSG00000272491.1	AL109659.2	5.27822	UP	2.57711e-36
ENSG00000283384.1	AL138694.1	3.81472	UP	2.70327e-36
ENSG00000228863.8	AL121985.1	3.96535	UP	6.61813e-35
ENSG00000285492.1	AL356417.3	2.57627	UP	2.65178e-34
ENSG00000215769.8	ARHGAP27P1- BPTFP1-KPNA2P3	1.3196	UP	1.69117e-33
ENSG00000253210.2	AC040970.1	2.09203	UP	2.59762e-32
ENSG00000287188.1	AC068989.1	2.98123	UP	3.97177e-32
ENSG00000273272.2	U62317.4	2.77348	UP	7.76811e-32
ENSG00000280739.3	EIF1B-AS1	1.54363	UP	1.40358e-30
ENSG00000254602.2	AP000662.1	4.36381	UP	2.18324e-30
ENSG00000233355.7	CHRM3-AS2	-2.02808	DOWN	3.06753e-30
ENSG00000228318.3	AP001610.2	4.4403	UP	6.53588e-30
ENSG00000223552.1	CCR5AS	2.15832	UP	1.85175e-29
ENSG00000259268.2	AC007950.1	3.12008	UP	5.30476e-29
ENSG00000272462.3	U91328.1	1.98855	UP	1.91035e-28
ENSG00000234506.5	LINC01506	2.19022	UP	2.15136e-28
ENSG00000248489.2	LINC02062	2.56559	UP	5.44229e-28
ENSG00000228956.8	SATB1-AS1	-1.37975	DOWN	9.83403e-28
ENSG00000249309.1	AC020703.1	2.30183	UP	1.4117e-27
ENSG00000251230.6	MIR3945HG	2.93942	UP	1.74666e-27
ENSG00000257557.2	PPP1R12A-AS1	1.78019	UP	3.20961e-27
ENSG00000268027.5	AC243960.1	-1.51625	DOWN	6.00784e-27
ENSG00000230825.2	AC005532.1	2.45657	UP	6.71137e-27
ENSG00000197536.11	IRF1-AS1	2.26352	UP	7.73123e-27
ENSG00000250696.5	AC111000.4	-3.2302	DOWN	8.04396e-27
ENSG00000282851.2	BISPR	1.93598	UP	1.24983e-26
ENSG00000274536.7	AL034397.3	1.39663	UP	1.83216e-26
ENSG00000254420.1	AP003086.1	5.01873	UP	2.58252e-26
ENSG00000179818.14	PCBP1-AS1	1.8933	UP	8.8981e-26
ENSG00000225470.8	JPX	1.67103	UP	1.09845e-25
ENSG00000255733.6	IFNG-AS1	-1.59636	DOWN	1.18563e-25
ENSG00000226004.1	LINC02528	5.00459	UP	4.9764e-25
ENSG00000243176.6	AC092944.1	1.16329	UP	1.0439e-24
ENSG00000203999.9	LINC01270	2.60123	UP	9.85212e-24
ENSG00000224616.3	RTCA-AS1	1.25776	UP	1.09171e-23
ENSG00000270820.6	AC016727.1	1.4914	UP	1.24421e-23
ENSG00000223914.4	LINC02471	2.35301	UP	1.39593e-23
ENSG00000265975.1	AC002091.1	2.62484	UP	1.44861e-23
ENSG00000285710.1	AC012184.4	3.26033	UP	1.87948e-23
ENSG00000233154.6	LINC01762	2.05316	UP	1.94079e-23
ENSG00000250548.7	LINC01303	2.48797	UP	2.18343e-23
ENSG00000246430.7	LINC00968	2.05386	UP	3.70941e-23
ENSG00000272316.1	AL021368.2	-1.28347	DOWN	4.67968e-23
ENSG00000255760.2	LINC02422	2.00449	UP	6.32761e-23
ENSG00000247199.5	AC011346.1	1.64834	UP	9.34503e-23
ENSG00000286122.1	AC016074.2	1.60036	UP	1.24774e-22
ENSG00000247853.2	AC006064.2	1.90266	UP	2.21636e-22
ENSG00000245060.8	LINC00847	1.58915	UP	3.03436e-22
ENSG00000237927.1	AL078604.2	2.61496	UP	5.05224e-22
ENSG00000237943.7	PRKCQ-AS1	-1.34183	DOWN	8.4394e-22
ENSG00000225964.6	NRIR	3.13768	UP	8.54855e-22
ENSG00000255355.1	AP000640.2	3.85923	UP	1.31086e-21
ENSG00000246375.3	PPM1K-DT	3.80625	UP	2.0311e-21
ENSG00000267745.1	AC060766.7	1.96007	UP	2.24491e-21
ENSG00000231535.7	LINC00278	1.65977	UP	3.19993e-21
ENSG00000232021.7	LEF1-AS1	-2.27369	DOWN	3.51256e-21
ENSG00000286885.1	AL138824.1	1.94376	UP	5.64862e-21
ENSG00000172965.17	MIR4435-2HG	1.39226	UP	7.47989e-21
ENSG00000235513.2	L3MBTL2-AS1	2.52942	UP	9.4909e-21
ENSG00000238113.7	LINC01410	2.09946	UP	1.83912e-20
ENSG00000273133.1	AC116651.1	2.6366	UP	2.22585e-20
ENSG00000277511.1	AC116407.2	2.80658	UP	2.35392e-20
ENSG00000274020.4	LINC01138	1.18695	UP	2.55331e-20
ENSG00000260228.6	AC009119.1	1.33498	UP	3.8331e-20
ENSG00000287393.1	AL591468.1	4.50681	UP	8.36034e-20
ENSG00000203804.4	ADAMTSL4-AS1	1.59283	UP	1.08302e-19
ENSG00000286978.1	AC107067.2	3.89136	UP	1.60323e-19
ENSG00000250608.2	AC010210.1	1.52083	UP	1.99234e-19
ENSG00000183784.7	DOCK8-AS1	2.01555	UP	2.13287e-19
ENSG00000275210.1	AC245884.11	2.34162	UP	2.5141e-19
ENSG00000245164.8	LINC00861	-1.34433	DOWN	3.19395e-19
ENSG00000224789.1	AC012363.2	3.60742	UP	5.03045e-19
ENSG00000232774.8	AL355916.1	1.96703	UP	7.59677e-19
ENSG00000251323.3	LINC02728	2.18187	UP	9.794e-19
ENSG00000254288.1	AC087672.2	2.70398	UP	1.31625e-18
ENSG00000285006.1	AC005280.3	1.73481	UP	1.42453e-18
ENSG00000222041.11	CYTOR	1.5108	UP	1.47188e-18
ENSG00000232912.6	RERE-AS1	1.53921	UP	1.94433e-18
ENSG00000286256.2	AC084871.4	2.52222	UP	2.12188e-18
ENSG00000223387.6	LINC02068	4.45094	UP	4.03031e-18
ENSG00000272914.1	AL359532.1	2.13282	UP	4.46127e-18
ENSG00000235532.1	LINC00402	-1.78773	DOWN	4.56611e-18
ENSG00000233461.6	AL445524.1	1.68538	UP	5.20567e-18
ENSG00000227017.1	AC007036.1	3.6383	UP	6.553e-18
ENSG00000286076.1	AC005050.3	2.78198	UP	7.16441e-18
ENSG00000281398.4	SNHG4	-1.35915	DOWN	7.19192e-18
ENSG00000225940.7	C5orf67	2.29822	UP	1.15171e-17
ENSG00000256433.3	AC005840.2	2.39731	UP	1.53466e-17
ENSG00000228495.2	LINC01013	-1.75625	DOWN	1.88408e-17
ENSG00000280734.3	LINC01232	1.46803	UP	2.21759e-17
ENSG00000229151.2	AC233976.1	-1.84734	DOWN	2.3895e-17
ENSG00000260711.2	AL121839.2	-1.57689	DOWN	2.5972e-17
ENSG00000224078.15	SNHG14	-1.19301	DOWN	2.7802e-17
ENSG00000225889.8	AC012368.1	1.57361	UP	4.58363e-17
ENSG00000280007.1	AC008079.1	2.38907	UP	5.01785e-17
ENSG00000267325.2	LINC01415	2.44449	UP	9.23246e-17
ENSG00000285399.3	AC104162.2	1.28464	UP	1.18118e-16
ENSG00000251072.2	LMNB1-DT	3.06132	UP	1.19372e-16
ENSG00000226758.1	DISC1-IT1	2.51951	UP	1.31964e-16
ENSG00000258922.1	AC106028.2	1.51204	UP	1.42319e-16
ENSG00000233184.7	AC093157.1	-1.22955	DOWN	2.03167e-16
ENSG00000215068.8	AC025171.2	1.22802	UP	2.13569e-16
ENSG00000286044.1	AP001977.1	2.75755	UP	3.00275e-16
ENSG00000266604.1	LINC01887	3.47694	UP	3.01735e-16
ENSG00000261211.1	AL031123.2	2.96554	UP	3.51998e-16
ENSG00000274184.1	AC011815.2	1.80752	UP	4.33713e-16
ENSG00000225342.2	LRRK2-DT	1.62276	UP	4.70923e-16
ENSG00000180769.10	WDFY3-AS2	1.74696	UP	8.25965e-16
ENSG00000270030.1	AC136475.7	3.07979	UP	9.82481e-16
ENSG00000272669.1	AL021707.6	2.76298	UP	1.0685e-15
ENSG00000226950.7	DANCR	-1.40074	DOWN	1.10276e-15
ENSG00000245556.3	SCAMP1-AS1	1.25478	UP	1.18777e-15
ENSG00000284882.1	AL359762.1	1.7249	UP	1.20523e-15
ENSG00000245937.8	LINC01184	-1.01306	DOWN	1.27934e-15
ENSG00000273320.1	AC007032.1	2.19375	UP	1.28959e-15
ENSG00000224950.2	AL390066.2	1.55777	UP	1.31431e-15
ENSG00000223799.1	IL10RB-DT	1.94717	UP	2.70351e-15
ENSG00000284930.1	AC005280.2	1.19345	UP	3.95745e-15
ENSG00000225411.3	CR786580.1	1.713	UP	4.33361e-15
ENSG00000271856.1	LINC01215	-1.45487	DOWN	6.33913e-15
ENSG00000223525.1	RABGAP1L-IT1	2.33717	UP	6.34504e-15
ENSG00000247287.3	AL359220.1	-1.21412	DOWN	7.1938e-15
ENSG00000286330.1	AL353660.1	-1.34352	DOWN	8.31025e-15
ENSG00000267365.1	KCNJ2-AS1	1.69267	UP	8.70183e-15
ENSG00000255507.6	UVRAG-DT	2.36873	UP	9.00963e-15
ENSG00000287263.1	AC008875.3	1.54714	UP	1.03139e-14
ENSG00000272567.1	AC109347.2	1.9758	UP	1.40138e-14
ENSG00000260361.1	AC106028.3	2.17286	UP	1.4043e-14
ENSG00000253522.6	MIR3142HG	-1.46027	DOWN	1.60522e-14
ENSG00000228107.1	AP000692.1	1.4038	UP	1.6305e-14
ENSG00000236088.10	COX10-AS1	-1.04354	DOWN	2.03362e-14
ENSG00000225434.3	LINC01504	1.26757	UP	3.73601e-14
ENSG00000284669.1	AC092053.4	4.09808	UP	3.90838e-14
ENSG00000229331.1	GK-IT1	1.64035	UP	4.41615e-14
ENSG00000286273.1	AC078816.1	2.87958	UP	6.34188e-14
ENSG00000206344.7	HCG27	1.20104	UP	6.88774e-14
ENSG00000224152.1	AC009506.2	1.62573	UP	7.04215e-14
ENSG00000258867.6	LINC01146	1.42414	UP	7.06295e-14
ENSG00000212743.2	LINC02656	1.79356	UP	7.20036e-14
ENSG00000272563.1	AC016745.2	2.56394	UP	7.66998e-14
ENSG00000258926.2	AL355916.2	2.91701	UP	1.13692e-13
ENSG00000265666.1	RARA-AS1	1.34466	UP	1.15078e-13
ENSG00000272941.1	AC083862.2	1.72983	UP	1.20651e-13
ENSG00000254721.1	AP000879.1	4.03591	UP	1.36754e-13
ENSG00000206337.12	HCP5	1.14712	UP	1.37643e-13
ENSG00000272810.1	U91328.3	2.66978	UP	1.44343e-13
ENSG00000279727.1	LINC02033	1.90913	UP	1.79065e-13
ENSG00000258777.1	HIF1A-AS1	2.97457	UP	1.79148e-13
ENSG00000241886.1	AC112496.1	1.72076	UP	1.90771e-13
ENSG00000251379.1	AC099550.1	1.65495	UP	2.12915e-13
ENSG00000266088.6	AC004585.1	-1.46335	DOWN	2.32733e-13
ENSG00000250069.1	AC011379.1	2.17526	UP	2.56823e-13
ENSG00000248455.6	LINC02217	2.06548	UP	3.07284e-13
ENSG00000267547.1	AC060766.4	1.72032	UP	4.10028e-13
ENSG00000261471.1	AC092145.1	1.87512	UP	4.16854e-13
ENSG00000267152.1	AC093227.1	-1.33741	DOWN	4.5343e-13
ENSG00000224397.7	SMIM25	1.9832	UP	5.18629e-13
ENSG00000269821.1	KCNQ1OT1	1.08254	UP	5.19285e-13
ENSG00000205300.3	AL356414.1	3.22625	UP	5.64792e-13
ENSG00000261553.5	AL137782.1	-1.26927	DOWN	5.77959e-13
ENSG00000233214.1	AC002511.2	3.0188	UP	6.94296e-13
ENSG00000233975.1	LINC02574	3.60195	UP	7.03343e-13
ENSG00000232931.6	LINC00342	-1.07259	DOWN	1.0277e-12
ENSG00000259005.1	AC005479.1	2.01087	UP	1.14118e-12
ENSG00000256357.1	AL132708.1	2.46585	UP	1.25196e-12
ENSG00000246223.9	LINC01550	-1.39951	DOWN	1.31442e-12
ENSG00000281162.2	LINC01127	1.85002	UP	1.56497e-12
ENSG00000260296.1	AC095057.3	-1.29686	DOWN	1.69606e-12
ENSG00000250274.1	AC034199.1	1.89058	UP	1.95888e-12
ENSG00000251139.2	AC084871.2	2.7492	UP	2.53924e-12
ENSG00000226067.7	LINC00623	1.4096	UP	2.85726e-12
ENSG00000214922.9	HLA-F-AS1	1.19875	UP	3.2127e-12
ENSG00000278970.2	HEIH	1.72915	UP	3.50759e-12
ENSG00000229425.3	AJ009632.2	1.93425	UP	3.80748e-12
ENSG00000264558.1	AC015674.1	2.55144	UP	4.23743e-12
ENSG00000223725.6	AC009226.1	-1.98636	DOWN	5.08692e-12
ENSG00000253438.4	PCAT1	1.00148	UP	5.62399e-12
ENSG00000287032.1	AC018647.3	1.43576	UP	5.78153e-12
ENSG00000272054.1	AC007390.2	-1.06334	DOWN	6.19577e-12
ENSG00000228817.4	BACH1-IT2	1.17799	UP	6.27831e-12
ENSG00000286153.1	AP000331.1	2.32791	UP	8.01209e-12
ENSG00000276564.1	AC130650.2	-1.36306	DOWN	9.13487e-12
ENSG00000235321.1	AC007556.1	2.18855	UP	9.96342e-12
ENSG00000254325.2	AC018607.1	1.29474	UP	1.05177e-11
ENSG00000258667.2	HIF1A-AS3	2.36317	UP	1.08791e-11
ENSG00000236345.1	SCAT8	1.05397	UP	1.12103e-11
ENSG00000270000.1	AC005479.2	1.88437	UP	1.15319e-11
ENSG00000232311.1	AL512303.1	1.42028	UP	1.15678e-11
ENSG00000259363.6	AC090825.1	-1.04968	DOWN	1.23022e-11
ENSG00000264456.1	AC138207.4	1.40615	UP	1.41847e-11
ENSG00000255133.2	LINC02721	3.13789	UP	1.71389e-11
ENSG00000215244.3	LINC02649	1.55695	UP	1.81052e-11
ENSG00000274922.1	AL139384.1	1.17893	UP	2.24624e-11
ENSG00000271964.1	AC090948.1	-1.42743	DOWN	2.45308e-11
ENSG00000245904.4	AC025164.2	-1.4656	DOWN	2.4794e-11
ENSG00000237568.1	AC099063.1	2.45578	UP	2.78199e-11
ENSG00000255337.1	AP001830.1	2.45788	UP	2.92675e-11
ENSG00000238045.9	AC009133.1	1.96746	UP	3.28635e-11
ENSG00000225948.2	LINC02648	-1.38055	DOWN	3.38421e-11
ENSG00000230438.7	SERPINB9P1	1.3885	UP	3.63598e-11
ENSG00000237576.2	LINC01888	1.60888	UP	3.74709e-11
ENSG00000250508.1	LINC02701	2.30154	UP	4.74392e-11
ENSG00000260368.1	AC027373.1	1.16548	UP	4.89445e-11
ENSG00000272369.1	AC008035.1	2.07204	UP	4.89844e-11
ENSG00000271554.1	AL138787.2	2.14291	UP	5.1838e-11
ENSG00000273972.1	AC068722.2	2.14399	UP	5.39535e-11
ENSG00000226530.2	AL158055.1	-1.64146	DOWN	5.52912e-11
ENSG00000249173.6	LINC01093	3.67183	UP	6.55239e-11
ENSG00000260400.1	AL513534.3	-1.50583	DOWN	6.63437e-11
ENSG00000272666.1	U62317.1	2.02466	UP	6.76337e-11
ENSG00000237311.3	AL034397.2	1.96385	UP	9.04149e-11
ENSG00000249502.3	AC006160.1	1.4524	UP	1.11999e-10
ENSG00000180712.4	LINC02363	1.75275	UP	1.1844e-10
ENSG00000249096.7	LINC02362	1.21536	UP	1.38796e-10
ENSG00000270426.1	AC099343.3	1.18858	UP	1.40931e-10
ENSG00000214708.4	AC116407.1	2.48512	UP	1.43601e-10
ENSG00000259418.1	AC091117.3	2.14616	UP	1.50904e-10
ENSG00000237626.2	AL161629.1	2.66228	UP	2.23471e-10
ENSG00000234883.6	MIR155HG	-1.13215	DOWN	2.39252e-10
ENSG00000254477.2	AP000640.1	1.19691	UP	2.39894e-10
ENSG00000254952.1	LINC02705	1.47663	UP	2.4889e-10
ENSG00000267731.1	AC005332.2	-1.12302	DOWN	2.60481e-10
ENSG00000272980.4	Z94721.2	-1.27977	DOWN	2.78356e-10
ENSG00000287131.1	AC096970.1	2.48841	UP	2.79954e-10
ENSG00000286236.1	AC018755.5	1.54019	UP	3.21907e-10
ENSG00000251002.8	AC244502.1	1.52637	UP	3.27721e-10
ENSG00000254396.1	AL355432.1	-2.66173	DOWN	3.48621e-10
ENSG00000237980.2	LINC02773	2.43207	UP	3.79102e-10
ENSG00000253736.3	AC022217.4	1.47499	UP	3.86543e-10
ENSG00000287193.1	AC132938.7	1.73417	UP	4.16993e-10
ENSG00000287255.1	AC007877.1	1.84538	UP	4.38397e-10
ENSG00000229140.10	CCDC26	1.37668	UP	6.23525e-10
ENSG00000231682.1	LINC01891	-1.37549	DOWN	6.7588e-10
ENSG00000230649.3	AC024084.2	1.21181	UP	6.83634e-10
ENSG00000205837.7	LINC00487	2.32861	UP	7.15601e-10
ENSG00000233844.1	KCNQ5-IT1	-1.48491	DOWN	7.57939e-10
ENSG00000287620.1	AC092053.5	2.63771	UP	1.17663e-09
ENSG00000287510.1	AL137857.1	1.53141	UP	1.35185e-09
ENSG00000232680.2	AC002511.1	2.54893	UP	1.50115e-09
ENSG00000232031.1	AL078599.3	1.38529	UP	1.5153e-09
ENSG00000235903.9	CPB2-AS1	1.23091	UP	1.5448e-09
ENSG00000283648.1	AC006974.2	2.5438	UP	1.58441e-09
ENSG00000234076.1	TPRG1-AS1	2.33084	UP	1.61273e-09
ENSG00000257285.6	AL132780.1	1.72407	UP	1.70128e-09
ENSG00000271646.1	AC099343.4	1.14901	UP	2.67184e-09
ENSG00000251131.2	AC025171.3	1.42254	UP	2.78882e-09
ENSG00000260742.1	AC009962.1	1.48023	UP	2.79425e-09
ENSG00000243797.6	AC004917.1	2.11351	UP	2.79533e-09
ENSG00000268170.2	AC073342.2	1.70804	UP	2.80654e-09
ENSG00000230539.1	AOAH-IT1	1.22323	UP	3.18343e-09
ENSG00000215533.8	LINC00189	1.97351	UP	3.1908e-09
ENSG00000276900.1	AC023157.3	1.18155	UP	3.43548e-09
ENSG00000251442.6	LINC01094	1.26868	UP	3.69701e-09
ENSG00000250616.2	AC012645.1	-1.35017	DOWN	4.67119e-09
ENSG00000286177.1	AC011462.5	1.43639	UP	4.73188e-09
ENSG00000255029.2	AC110058.1	2.75519	UP	4.75187e-09
ENSG00000205056.8	LINC02397	-1.27103	DOWN	5.3334e-09
ENSG00000259536.5	AC091045.2	-1.91275	DOWN	6.20607e-09
ENSG00000249937.8	LINC02223	2.3367	UP	6.23482e-09
ENSG00000247982.6	LINC00926	-1.56321	DOWN	6.28323e-09
ENSG00000264235.6	AP005329.1	1.1639	UP	6.39999e-09
ENSG00000287100.1	AL078600.1	1.28965	UP	6.75695e-09
ENSG00000285108.1	AC103718.1	2.24308	UP	7.0506e-09
ENSG00000234756.1	LINC02621	3.03048	UP	7.11599e-09
ENSG00000278231.1	AL133342.1	1.2004	UP	7.2399e-09
ENSG00000254362.1	AC011726.3	1.60225	UP	7.85927e-09
ENSG00000256262.1	USP30-AS1	1.3949	UP	8.40977e-09
ENSG00000237505.8	PKN2-AS1	2.06968	UP	9.10846e-09
ENSG00000230789.1	ARHGAP26-IT1	1.09706	UP	1.04204e-08
ENSG00000287875.1	AC068193.1	1.28837	UP	1.06161e-08
ENSG00000272498.1	AC090948.2	-1.41772	DOWN	1.17259e-08
ENSG00000215424.10	MCM3AP-AS1	-1.19066	DOWN	1.18113e-08
ENSG00000270659.1	AC079610.1	-1.23394	DOWN	1.2068e-08
ENSG00000203497.2	PDCD4-AS1	1.65542	UP	1.23779e-08
ENSG00000229852.4	AC019205.1	-1.19958	DOWN	1.26836e-08
ENSG00000275278.1	AC012150.2	1.47461	UP	1.34066e-08
ENSG00000246273.8	SBF2-AS1	-1.11075	DOWN	1.3915e-08
ENSG00000272558.1	U91328.2	2.74496	UP	1.42976e-08
ENSG00000234998.1	AC244453.3	2.64749	UP	1.43747e-08
ENSG00000253838.1	AC007991.2	3.08837	UP	1.84356e-08
ENSG00000286162.2	AL162253.2	1.46345	UP	1.8678e-08
ENSG00000225731.1	AP001627.1	2.84819	UP	1.90513e-08
ENSG00000274015.2	AL136038.7	-1.31486	DOWN	1.91238e-08
ENSG00000226312.7	CFLAR-AS1	1.65343	UP	1.93651e-08
ENSG00000197301.7	HMGA2-AS1	1.52154	UP	2.0635e-08
ENSG00000273038.2	AL365203.2	-1.10074	DOWN	2.13285e-08
ENSG00000269951.1	AC090181.2	-1.36693	DOWN	2.24821e-08
ENSG00000230735.1	AC093423.2	-1.22157	DOWN	2.25941e-08
ENSG00000227945.1	AL590006.1	-2.07638	DOWN	2.33245e-08
ENSG00000227082.3	LINC02798	1.72656	UP	2.37798e-08
ENSG00000264672.6	SEPTIN4-AS1	2.10133	UP	2.426e-08
ENSG00000257433.6	AC004241.1	1.0112	UP	2.4859e-08
ENSG00000278668.1	AC005899.8	1.64019	UP	2.87666e-08
ENSG00000271734.1	Z98200.2	1.22677	UP	3.16224e-08
ENSG00000259182.5	AC019254.1	2.56017	UP	3.33564e-08
ENSG00000256448.5	AP000763.3	1.09016	UP	3.5821e-08
ENSG00000287549.1	AC092268.2	2.38091	UP	3.5821e-08
ENSG00000287367.1	AC016583.2	1.65153	UP	3.73738e-08
ENSG00000266389.1	AC002091.2	1.71335	UP	3.75906e-08
ENSG00000254649.1	AP003086.2	3.25148	UP	4.6366e-08
ENSG00000226891.9	LINC01359	1.03513	UP	5.1924e-08
ENSG00000215196.5	BASP1-AS1	1.94407	UP	5.36478e-08
ENSG00000283064.1	AL353759.1	1.56922	UP	5.37007e-08
ENSG00000253986.1	AC104561.3	1.91932	UP	5.81637e-08
ENSG00000256582.1	LINC02390	-1.34468	DOWN	6.32794e-08
ENSG00000254211.6	LINC01485	1.76358	UP	6.48094e-08
ENSG00000237188.5	AC242426.2	1.57946	UP	7.8353e-08
ENSG00000269952.1	AL117336.1	1.57406	UP	8.11091e-08
ENSG00000261997.1	AC007336.1	1.19555	UP	8.44906e-08
ENSG00000256803.1	AC024224.2	1.94072	UP	8.53015e-08
ENSG00000287644.1	AC080112.5	2.12016	UP	9.3351e-08
ENSG00000256427.2	AC010175.1	-1.68458	DOWN	9.51862e-08
ENSG00000286458.1	AC083870.1	-1.41727	DOWN	9.52721e-08
ENSG00000249667.1	LINC01259	-1.67219	DOWN	9.64553e-08
ENSG00000245080.7	MIR3150BHG	2.08444	UP	9.88107e-08
ENSG00000272777.1	AC019131.2	-1.2469	DOWN	9.97384e-08
ENSG00000181908.5	LINC02724	1.59529	UP	1.05584e-07
ENSG00000259375.1	AC087286.3	1.91686	UP	1.06813e-07
ENSG00000215765.3	AC245128.1	2.72303	UP	1.0777e-07
ENSG00000288562.1	AL049198.1	1.80515	UP	1.09526e-07
ENSG00000240859.3	AC093627.4	1.13679	UP	1.15528e-07
ENSG00000231528.3	FAM225A	2.5908	UP	1.27107e-07
ENSG00000226777.7	FAM30A	-1.00447	DOWN	1.32717e-07
ENSG00000267711.1	AC060766.6	1.64203	UP	1.49618e-07
ENSG00000272842.1	AL391834.1	-1.52375	DOWN	1.52733e-07
ENSG00000272338.2	AC067838.1	-1.41943	DOWN	1.55767e-07
ENSG00000270681.1	AC095055.1	-1.69192	DOWN	1.63427e-07
ENSG00000234389.1	AC007278.1	1.99144	UP	1.65176e-07
ENSG00000277548.1	AC018926.3	1.04094	UP	1.6852e-07
ENSG00000287485.1	AL451166.1	2.12535	UP	1.74466e-07
ENSG00000228906.1	AL353804.1	1.59633	UP	1.79108e-07
ENSG00000272144.1	AC025171.4	1.02715	UP	1.84353e-07
ENSG00000234553.1	AC022431.1	2.29594	UP	1.92677e-07
ENSG00000224418.1	STK24-AS1	1.2019	UP	1.95329e-07
ENSG00000287733.1	AC083862.3	1.19956	UP	1.96871e-07
ENSG00000257258.2	AC012150.1	1.49455	UP	1.97891e-07
ENSG00000241490.1	AC093010.2	-1.25512	DOWN	1.98561e-07
ENSG00000253983.3	AC087627.1	2.1282	UP	2.06441e-07
ENSG00000251259.1	AC004069.1	1.06788	UP	2.19594e-07
ENSG00000224666.3	ETV7-AS1	2.68348	UP	2.33879e-07
ENSG00000275846.1	AL513548.3	-1.20775	DOWN	2.35683e-07
ENSG00000233338.1	TLR8-AS1	2.22343	UP	2.35807e-07
ENSG00000280832.1	GSEC	1.65743	UP	2.67365e-07
ENSG00000228363.2	AC015971.1	-1.44281	DOWN	2.68259e-07
ENSG00000270105.1	AC136475.8	3.16247	UP	2.91409e-07
ENSG00000260517.3	AC009093.2	-1.17624	DOWN	3.50217e-07
ENSG00000258511.1	LINC02295	-1.95749	DOWN	3.76274e-07
ENSG00000205537.2	AC121338.1	1.67615	UP	3.95909e-07
ENSG00000246898.1	LINC00920	-1.3999	DOWN	4.02685e-07
ENSG00000279463.1	AL159972.1	-1.37496	DOWN	4.16557e-07
ENSG00000229056.2	HECW2-AS1	-1.47819	DOWN	4.3101e-07
ENSG00000272918.1	AC005070.3	-1.02028	DOWN	5.47954e-07
ENSG00000249771.2	AC108210.1	1.17876	UP	5.73421e-07
ENSG00000260528.5	FAM157C	1.30191	UP	5.76944e-07
ENSG00000258479.6	LINC00640	1.65484	UP	5.83969e-07
ENSG00000284977.2	AL160272.1	1.07307	UP	6.45278e-07
ENSG00000214870.9	AC004540.1	1.64894	UP	6.49386e-07
ENSG00000251867.4	AC009812.1	-1.37237	DOWN	6.59775e-07
ENSG00000278090.3	LUNAR1	-1.79021	DOWN	6.62267e-07
ENSG00000274173.1	AL035661.1	1.81835	UP	6.90608e-07
ENSG00000244479.7	OR2A1-AS1	-1.10893	DOWN	6.92508e-07
ENSG00000246548.3	LINC02288	2.1018	UP	7.29634e-07
ENSG00000285994.1	AL731559.1	-1.2816	DOWN	7.87112e-07
ENSG00000261754.2	AC008555.1	-1.23304	DOWN	8.53737e-07
ENSG00000233230.1	AC079807.1	1.03273	UP	8.79953e-07
ENSG00000259994.1	AL353796.1	-1.05008	DOWN	9.0882e-07
ENSG00000260398.1	AC068700.1	-1.39222	DOWN	9.18287e-07
ENSG00000223466.2	LINC01825	-1.24713	DOWN	9.21849e-07
ENSG00000288542.1	AL133318.1	-1.42413	DOWN	1.00133e-06
ENSG00000230454.1	U73166.1	1.89484	UP	1.05611e-06
ENSG00000287201.1	AC009682.1	-1.10338	DOWN	1.05611e-06
ENSG00000240143.1	AL023653.1	1.33222	UP	1.11106e-06
ENSG00000260911.2	AC135050.3	1.62091	UP	1.25283e-06
ENSG00000254928.1	AP001372.3	1.87721	UP	1.27202e-06
ENSG00000273445.1	AC133644.2	1.15702	UP	1.28245e-06
ENSG00000233672.9	RNASEH2B-AS1	1.32387	UP	1.3525e-06
ENSG00000253924.2	AC103831.1	-1.09612	DOWN	1.50002e-06
ENSG00000226337.3	TMEM252-DT	1.56995	UP	1.54988e-06
ENSG00000261487.1	AC135048.1	1.32433	UP	1.64499e-06
ENSG00000277246.1	AL157762.1	1.12359	UP	1.67161e-06
ENSG00000277763.1	AL138995.1	1.0591	UP	1.71011e-06
ENSG00000236525.1	AC007278.2	1.64917	UP	1.82401e-06
ENSG00000203801.8	LINC00222	1.46805	UP	2.15104e-06
ENSG00000273076.1	AL021707.7	2.15494	UP	2.18189e-06
ENSG00000286721.1	AC010623.1	-1.19132	DOWN	2.1938e-06
ENSG00000260923.7	LINC02193	1.64909	UP	2.31443e-06
ENSG00000273004.1	AL078644.2	1.73549	UP	2.39116e-06
ENSG00000238005.4	AL391832.2	1.32739	UP	2.44695e-06
ENSG00000259319.1	AF111167.2	1.19531	UP	2.6932e-06
ENSG00000265907.2	AP000919.2	1.12864	UP	2.8241e-06
ENSG00000267904.1	AC024075.1	-1.35512	DOWN	2.95641e-06
ENSG00000272501.1	AL662844.4	1.10136	UP	2.96898e-06
ENSG00000286536.1	AL591506.1	1.37448	UP	2.98826e-06
ENSG00000233029.3	AC244453.2	1.94711	UP	3.3372e-06
ENSG00000260197.1	AC010889.1	-1.02126	DOWN	3.56806e-06
ENSG00000249252.5	C1QTNF7-AS1	1.44203	UP	3.74071e-06
ENSG00000227517.7	LINC01483	1.43317	UP	4.1202e-06
ENSG00000246016.2	LINC01513	1.52353	UP	4.12906e-06
ENSG00000260249.3	AC007608.3	2.11172	UP	4.2539e-06
ENSG00000282572.2	AC215522.2	1.4811	UP	4.43696e-06
ENSG00000234997.2	AC016745.1	1.83774	UP	4.51705e-06
ENSG00000240219.1	AL512306.2	1.38949	UP	4.93084e-06
ENSG00000236337.1	FMR1-IT1	1.2079	UP	5.30643e-06
ENSG00000266049.1	AP001011.2	1.48106	UP	5.47781e-06
ENSG00000259296.1	AC020892.2	2.15425	UP	5.58666e-06
ENSG00000272625.1	AP000919.4	1.10284	UP	5.5925e-06
ENSG00000287480.1	AL158832.2	1.77	UP	5.88423e-06
ENSG00000245105.4	A2M-AS1	-1.23095	DOWN	5.96228e-06
ENSG00000266371.1	AC079915.1	1.47601	UP	6.07148e-06
ENSG00000261996.1	AC004706.1	-1.56801	DOWN	6.11704e-06
ENSG00000270120.1	AC007728.3	1.34334	UP	6.75834e-06
ENSG00000257764.2	AC020656.1	1.25283	UP	7.49263e-06
ENSG00000283743.2	Z84466.1	1.52178	UP	7.60393e-06
ENSG00000259376.1	AC090907.1	2.49277	UP	7.82062e-06
ENSG00000273265.1	CNNM3-DT	-1.28261	DOWN	7.84315e-06
ENSG00000234614.1	C2CD4D-AS1	-1.17437	DOWN	7.93428e-06
ENSG00000215458.8	AATBC	1.41867	UP	8.03245e-06
ENSG00000231105.2	ECE1-AS1	1.98694	UP	8.19507e-06
ENSG00000273196.1	AC062037.3	1.61067	UP	9.20979e-06
ENSG00000272288.6	AL451165.2	1.05425	UP	9.4676e-06
ENSG00000269925.1	Z98884.2	1.00762	UP	9.8368e-06
ENSG00000237101.1	AC092809.5	2.06674	UP	9.89927e-06
ENSG00000286511.1	Z95118.2	1.39579	UP	9.93643e-06
ENSG00000286633.1	AL160400.1	1.72608	UP	1.04137e-05
ENSG00000286965.1	AC108066.2	-1.13616	DOWN	1.05802e-05
ENSG00000276115.1	AC026356.2	-1.46622	DOWN	1.08704e-05
ENSG00000246174.9	KCTD21-AS1	-1.51978	DOWN	1.08771e-05
ENSG00000283286.1	AC093277.1	2.15898	UP	1.09285e-05
ENSG00000260188.1	AC002464.1	1.326	UP	1.17992e-05
ENSG00000261218.5	AC099524.1	1.06409	UP	1.20729e-05
ENSG00000269220.1	LINC00528	1.17451	UP	1.2153e-05
ENSG00000204054.14	LINC00963	1.00254	UP	1.23312e-05
ENSG00000278740.1	AC005332.7	-1.01956	DOWN	1.25374e-05
ENSG00000273369.1	AC096586.2	-1.38291	DOWN	1.36896e-05
ENSG00000286545.1	AC092645.2	-1.4757	DOWN	1.39234e-05
ENSG00000243055.1	GK-AS1	1.95914	UP	1.46094e-05
ENSG00000285647.1	AL671883.3	2.79149	UP	1.49054e-05
ENSG00000285933.1	AP003498.3	-2.82468	DOWN	1.49538e-05
ENSG00000254231.3	AC103760.1	-1.16553	DOWN	1.49813e-05
ENSG00000230257.5	NFE4	1.15778	UP	1.61968e-05
ENSG00000273951.1	AL031667.3	-1.54807	DOWN	1.71334e-05
ENSG00000239265.5	CLRN1-AS1	2.34571	UP	1.77018e-05
ENSG00000258101.2	AC010173.1	1.34429	UP	1.79397e-05
ENSG00000266385.1	AC005899.6	1.86845	UP	1.95349e-05
ENSG00000270755.1	AL136141.1	2.42569	UP	1.99588e-05
ENSG00000204934.10	ATP6V0E2-AS1	-1.69494	DOWN	2.2109e-05
ENSG00000249993.1	BFSP2-AS1	-2.04414	DOWN	2.31015e-05
ENSG00000232063.2	AL691447.2	1.43232	UP	2.31902e-05
ENSG00000285535.2	AC021683.5	-1.32441	DOWN	2.42054e-05
ENSG00000249988.1	AC092546.1	-1.74203	DOWN	2.47404e-05
ENSG00000257275.6	AL139020.1	-1.16688	DOWN	2.49015e-05
ENSG00000286089.1	AC095057.4	-1.76933	DOWN	2.50272e-05
ENSG00000286797.1	AC009315.1	-1.78982	DOWN	2.63454e-05
ENSG00000235576.1	LINC01871	-1.19865	DOWN	2.66345e-05
ENSG00000231160.10	KLF3-AS1	-1.04088	DOWN	2.7925e-05
ENSG00000224356.5	AL356966.1	-1.13787	DOWN	2.8544e-05
ENSG00000227354.7	RBM26-AS1	-1.03317	DOWN	2.87083e-05
ENSG00000272529.1	AC090948.3	-1.17946	DOWN	3.0045e-05
ENSG00000273812.3	BX640514.2	1.50151	UP	3.13588e-05
ENSG00000225806.8	AL121917.1	-1.05187	DOWN	3.14792e-05
ENSG00000287778.1	AC006230.1	-1.16261	DOWN	3.18023e-05
ENSG00000253115.1	AC087672.1	1.94663	UP	3.22647e-05
ENSG00000241860.7	AL627309.5	1.23904	UP	3.4232e-05
ENSG00000265401.1	AC093484.3	1.4345	UP	3.42451e-05
ENSG00000286533.1	AL078604.4	2.10602	UP	3.50602e-05
ENSG00000240758.2	AC010655.2	-2.38653	DOWN	3.5427e-05
ENSG00000286375.1	AL512590.3	2.50974	UP	3.7541e-05
ENSG00000283897.2	AC011416.3	-1.42728	DOWN	3.76928e-05
ENSG00000248810.2	LINC02432	1.09817	UP	3.77162e-05
ENSG00000286207.1	AC012443.2	1.14732	UP	3.90944e-05
ENSG00000287771.1	AC007271.1	1.27081	UP	4.04737e-05
ENSG00000243179.1	AC110769.1	1.34106	UP	4.17401e-05
ENSG00000286671.1	AC025253.2	-1.66636	DOWN	4.47838e-05
ENSG00000287665.1	AC092428.1	1.68966	UP	4.48752e-05
ENSG00000260000.2	AL133338.1	-1.02855	DOWN	4.49373e-05
ENSG00000232316.2	LINC02518	1.74079	UP	4.60197e-05
ENSG00000240527.1	AL365273.1	1.18207	UP	4.69747e-05
ENSG00000287167.1	AL133313.1	2.70199	UP	4.88193e-05
ENSG00000276007.1	AC079414.3	-1.01315	DOWN	4.95515e-05
ENSG00000187904.3	AC097382.1	1.57288	UP	5.01856e-05
ENSG00000263627.1	PPP4R1-AS1	1.49464	UP	5.1846e-05
ENSG00000253532.1	AC107909.1	1.34962	UP	5.22218e-05
ENSG00000232656.8	IDI2-AS1	1.42566	UP	5.3751e-05
ENSG00000287736.1	AF305872.2	2.1606	UP	5.51305e-05
ENSG00000254054.3	AC087273.2	1.5217	UP	5.83009e-05
ENSG00000232504.5	ST3GAL5-AS1	1.3863	UP	5.84559e-05
ENSG00000270638.1	AL023806.1	-1.13029	DOWN	5.86001e-05
ENSG00000274964.1	AC026356.1	-1.11987	DOWN	6.26194e-05
ENSG00000234902.6	AC007879.3	-1.56352	DOWN	6.26461e-05
ENSG00000275582.1	AL031670.1	2.01676	UP	6.39938e-05
ENSG00000271109.2	AC008555.4	-1.10178	DOWN	6.97023e-05
ENSG00000244198.7	ARHGEF35-AS1	-1.06717	DOWN	7.14522e-05
ENSG00000237054.9	PRMT5-AS1	1.64646	UP	7.21813e-05
ENSG00000287030.1	AC107032.3	1.83691	UP	7.29603e-05
ENSG00000241657.1	TRBV11-2	-1.42732	DOWN	7.36324e-05
ENSG00000231858.5	AC067945.3	1.78999	UP	7.47346e-05
ENSG00000260816.2	AC027279.1	-1.30575	DOWN	7.49605e-05
ENSG00000254791.1	FAR1-IT1	1.1838	UP	7.52038e-05
ENSG00000272371.1	AL591167.1	-1.63275	DOWN	7.60408e-05
ENSG00000223776.5	LGALS8-AS1	2.11378	UP	7.65649e-05
ENSG00000288049.1	AC010889.2	-1.08858	DOWN	7.69605e-05
ENSG00000277969.1	AC006449.7	1.29926	UP	7.87538e-05
ENSG00000259544.1	AC021739.4	1.60062	UP	8.07198e-05
ENSG00000272909.1	AL122035.2	-1.09171	DOWN	8.14919e-05
ENSG00000224490.5	TTC21B-AS1	1.88238	UP	8.31436e-05
ENSG00000273112.1	AL590385.2	1.09612	UP	8.4206e-05
ENSG00000286940.1	AL645933.4	1.42876	UP	8.70146e-05
ENSG00000254554.1	AC080023.1	2.09088	UP	8.96532e-05
ENSG00000245954.8	LINC02273	-1.29924	DOWN	9.11428e-05
ENSG00000256948.1	AC026369.3	1.66727	UP	9.12005e-05
ENSG00000233559.2	LINC00513	1.82509	UP	9.99784e-05
ENSG00000240710.1	AL512306.3	1.18977	UP	0.000101324
ENSG00000287989.1	AL450352.1	-1.10359	DOWN	0.00010957
ENSG00000251034.2	AC087854.1	-1.0021	DOWN	0.000112377
ENSG00000257715.1	AC007298.1	1.06575	UP	0.000113473
ENSG00000260337.4	AC091544.4	1.8639	UP	0.000113632
ENSG00000230149.2	AL021707.3	2.63104	UP	0.000114918
ENSG00000122043.11	LINC00544	-1.30956	DOWN	0.000121702
ENSG00000278727.1	AC000403.1	1.16014	UP	0.000124303
ENSG00000272742.1	AC135457.1	1.34525	UP	0.000125964
ENSG00000286194.1	AC138207.9	1.10497	UP	0.000126788
ENSG00000224429.8	LINC00539	-1.24932	DOWN	0.000127457
ENSG00000276317.1	AL357033.3	1.34109	UP	0.000127457
ENSG00000236469.1	AC007881.2	2.02791	UP	0.000132707
ENSG00000272990.1	AC084036.1	-1.13013	DOWN	0.000135569
ENSG00000257052.1	AP003721.4	1.21327	UP	0.000139395
ENSG00000277496.1	AL357033.4	1.43594	UP	0.000139473
ENSG00000250348.1	AC113404.1	-1.62569	DOWN	0.000144775
ENSG00000225450.1	AL021707.1	1.91249	UP	0.000155337
ENSG00000287200.1	AC022506.2	1.51495	UP	0.000157227
ENSG00000243273.1	AC020636.1	1.72459	UP	0.000165462
ENSG00000273002.1	AL355388.1	1.02594	UP	0.000178995
ENSG00000226012.1	AP001434.1	1.91378	UP	0.000179712
ENSG00000251393.4	AC005280.1	1.15284	UP	0.000180186
ENSG00000224649.1	AF124730.2	2.15735	UP	0.00018124
ENSG00000231621.1	ANKRD44-AS1	-1.25113	DOWN	0.000185916
ENSG00000267632.1	AC067852.3	1.29596	UP	0.000191597
ENSG00000267058.1	AC006213.2	-1.08641	DOWN	0.000191774
ENSG00000254119.5	LINC02842	1.51851	UP	0.000200541
ENSG00000228526.7	MIR34AHG	1.56179	UP	0.000207537
ENSG00000276116.2	FUT8-AS1	-1.09761	DOWN	0.00021309
ENSG00000259062.2	ACTN1-AS1	1.35594	UP	0.000213645
ENSG00000287935.1	AC136297.1	1.27958	UP	0.000219513
ENSG00000259293.1	LIPC-AS1	1.65964	UP	0.000221741
ENSG00000272858.1	Z93930.3	-1.39218	DOWN	0.000222658
ENSG00000264575.1	LINC00526	-1.39082	DOWN	0.000225778
ENSG00000260317.1	AC009812.4	-1.05006	DOWN	0.000231372
ENSG00000233730.1	LINC01765	1.06432	UP	0.000235409
ENSG00000228329.3	LINC01890	1.79925	UP	0.000243928
ENSG00000237310.2	AC008267.5	-1.36407	DOWN	0.000248232
ENSG00000261737.1	AL049597.2	1.06252	UP	0.000250449
ENSG00000260992.1	DOCK9-DT	-1.64437	DOWN	0.000258004
ENSG00000228043.5	AC114763.1	1.01441	UP	0.000260508
ENSG00000258325.2	ITFG2-AS1	-1.27632	DOWN	0.000261701
ENSG00000276957.1	AL158063.1	-1.00763	DOWN	0.00026254
ENSG00000232184.1	AL662889.1	-1.10555	DOWN	0.000262929
ENSG00000226089.2	AL122017.1	1.50228	UP	0.000270671
ENSG00000227591.5	HSD11B1-AS1	1.27473	UP	0.000283681
ENSG00000273348.1	AC027449.1	-1.19955	DOWN	0.000288412
ENSG00000286171.1	AC073140.2	-2.033	DOWN	0.000295122
ENSG00000272468.1	AL021807.1	1.39489	UP	0.000295749
ENSG00000231680.1	LINC02723	1.31319	UP	0.000297414
ENSG00000229017.7	LINC01277	1.04609	UP	0.000298311
ENSG00000213600.3	U73169.1	1.18459	UP	0.000304152
ENSG00000233610.1	LINC00462	1.63861	UP	0.00031558
ENSG00000274275.1	AC009831.3	-1.21853	DOWN	0.000318505
ENSG00000264659.2	AC064805.2	1.0167	UP	0.000318618
ENSG00000270933.1	AC010719.1	-1.23259	DOWN	0.000326998
ENSG00000233875.1	AL592078.1	1.3606	UP	0.000338841
ENSG00000259321.1	AL136295.2	1.13944	UP	0.000348765
ENSG00000226853.3	AC010894.2	1.36864	UP	0.000351965
ENSG00000260329.1	AC007541.1	-1.0676	DOWN	0.000362393
ENSG00000261267.1	AC026470.2	2.2588	UP	0.000362635
ENSG00000284606.1	AC105233.5	-1.32611	DOWN	0.000363117
ENSG00000236140.1	AC245014.1	-2.26183	DOWN	0.000371719
ENSG00000261135.1	AL137802.2	-2.18628	DOWN	0.000386527
ENSG00000204584.1	AC027801.1	1.25981	UP	0.000395204
ENSG00000275888.1	AC132872.3	2.13577	UP	0.000399009
ENSG00000204625.10	HCG9	1.64413	UP	0.000411081
ENSG00000261117.1	AC009486.1	2.32031	UP	0.000426218
ENSG00000267452.3	LINC02073	-1.64083	DOWN	0.000449171
ENSG00000238009.6	AL627309.1	1.29172	UP	0.000452283
ENSG00000276071.1	AC074138.1	-1.11229	DOWN	0.00048362
ENSG00000257303.2	AC073896.2	-1.12507	DOWN	0.000511866
ENSG00000282508.2	LINC01002	1.13702	UP	0.000513667
ENSG00000257681.1	AC025265.1	1.40156	UP	0.000531424
ENSG00000233056.2	ERVH48-1	-2.01826	DOWN	0.000539191
ENSG00000272465.1	AL031768.1	1.34365	UP	0.000561553
ENSG00000286782.1	AL355377.3	1.03539	UP	0.000565736
ENSG00000254789.3	AC073172.1	1.6409	UP	0.000567707
ENSG00000287299.1	AC012459.1	1.22657	UP	0.000571023
ENSG00000251584.2	AC096751.2	1.25088	UP	0.000572312
ENSG00000215374.6	FAM66B	-1.26025	DOWN	0.000581245
ENSG00000226571.2	AL592429.2	-1.0153	DOWN	0.000593157
ENSG00000267598.1	AC011446.2	1.18887	UP	0.000597394
ENSG00000267270.6	PARD6G-AS1	1.35873	UP	0.000598029
ENSG00000287092.1	AL589693.1	-1.20258	DOWN	0.000604455
ENSG00000285374.1	AL359762.2	1.60913	UP	0.000609638
ENSG00000286127.1	AP000553.8	1.23059	UP	0.000644107
ENSG00000265845.2	AC024267.5	1.34483	UP	0.000657967
ENSG00000233569.2	AL161630.1	1.90486	UP	0.000675625
ENSG00000235621.9	LINC00494	-1.08536	DOWN	0.000685857
ENSG00000261889.1	AC108134.2	1.84744	UP	0.000715519
ENSG00000272308.1	AC104113.1	-1.65202	DOWN	0.000718789
ENSG00000286975.1	AP005136.4	1.10757	UP	0.000741782
ENSG00000226383.7	LINC01876	-1.07562	DOWN	0.000743329
ENSG00000223711.1	AC069213.1	-1.36481	DOWN	0.000744931
ENSG00000253535.5	AC120193.1	-1.03619	DOWN	0.000747069
ENSG00000253559.1	OSGEPL1-AS1	-1.34415	DOWN	0.000757016
ENSG00000234290.2	AC116366.2	1.01024	UP	0.000763902
ENSG00000272516.1	AL158211.4	-1.23422	DOWN	0.000777597
ENSG00000229160.1	AC009229.2	2.34641	UP	0.000791184
ENSG00000255097.1	AP006259.1	1.18381	UP	0.000795921
ENSG00000285159.1	AL627422.2	-2.20305	DOWN	0.0008019
ENSG00000234293.1	BACH1-IT3	1.04748	UP	0.00080558
ENSG00000259687.2	LINC01220	1.03096	UP	0.00081361
ENSG00000230013.2	CT70	1.7956	UP	0.000838401
ENSG00000258082.1	AL391832.3	1.05102	UP	0.000850086
ENSG00000273305.1	AC009237.15	-1.34858	DOWN	0.000850755
ENSG00000272010.1	AC100814.2	-1.10995	DOWN	0.000861682
ENSG00000229388.1	LINC01715	-1.38987	DOWN	0.000886241
ENSG00000267128.2	RNF157-AS1	-1.53199	DOWN	0.00090804
ENSG00000249532.5	MIR302CHG	1.5476	UP	0.000911719
ENSG00000279066.1	HEXD-IT1	2.1893	UP	0.000926266
ENSG00000260823.1	AC026461.3	2.20554	UP	0.000937449
ENSG00000233834.6	AC005083.1	-1.20628	DOWN	0.000949175
ENSG00000225632.1	AL161644.1	-2.02838	DOWN	0.000968162
ENSG00000223697.3	AF230666.1	1.3641	UP	0.00101277
ENSG00000272851.1	AC096772.2	1.25494	UP	0.00101405
ENSG00000254829.1	AP003032.2	2.31217	UP	0.00102274
ENSG00000227045.1	AL589765.1	1.31283	UP	0.00103462
ENSG00000287418.1	AC013439.2	1.72389	UP	0.00103816
ENSG00000230896.1	AL604028.1	-1.31972	DOWN	0.00107583
ENSG00000286084.2	AL096794.1	-1.26889	DOWN	0.00107932
ENSG00000287077.1	AL157893.2	1.73739	UP	0.00108664
ENSG00000267174.5	AC011472.2	1.32501	UP	0.00109198
ENSG00000274105.1	AC084824.4	-1.01043	DOWN	0.00109353
ENSG00000247317.3	LY6E-DT	1.37572	UP	0.00110437
ENSG00000276476.3	AL136962.1	-1.13018	DOWN	0.00112279
ENSG00000228655.7	AC079793.1	1.31921	UP	0.00112603
ENSG00000265206.5	AC004687.1	1.45469	UP	0.00114414
ENSG00000285761.1	AL645939.6	1.58868	UP	0.00116334
ENSG00000233755.1	AL050344.1	2.15717	UP	0.00118414
ENSG00000287863.1	AL139801.1	1.46935	UP	0.00120388
ENSG00000230753.6	ZNF341-AS1	1.79507	UP	0.00131988
ENSG00000285554.1	AC242988.2	1.13646	UP	0.00133376
ENSG00000273118.1	AC093865.1	-1.17959	DOWN	0.00141422
ENSG00000270147.1	AC068620.2	-1.15603	DOWN	0.00142288
ENSG00000243960.1	AL390195.2	-1.16057	DOWN	0.00144303
ENSG00000272609.1	AC016252.1	2.22287	UP	0.00147456
ENSG00000251161.4	AC020661.1	2.33203	UP	0.00148335
ENSG00000234238.2	AC022498.1	1.33337	UP	0.00156444
ENSG00000277310.1	AC090246.1	1.54183	UP	0.00159163
ENSG00000272638.1	AC006027.1	1.40307	UP	0.00166427
ENSG00000258666.1	AL157871.4	2.15915	UP	0.00166584
ENSG00000274859.1	AC131238.1	1.81877	UP	0.00166639
ENSG00000272211.1	AC114760.2	1.55979	UP	0.00167458
ENSG00000277449.1	CEBPB-AS1	1.18602	UP	0.00169477
ENSG00000272716.1	AL121658.1	1.26268	UP	0.00176097
ENSG00000273314.1	AC005229.4	1.04094	UP	0.00177799
ENSG00000204860.5	FAM201A	-1.50383	DOWN	0.00180225
ENSG00000259088.1	AL137779.2	1.26862	UP	0.00183852
ENSG00000286118.1	AC234031.1	1.18936	UP	0.00185473
ENSG00000224388.1	BACE2-IT1	-1.97829	DOWN	0.00186555
ENSG00000261251.1	Z97055.2	-1.14859	DOWN	0.00187435
ENSG00000231412.2	AC005392.2	1.7915	UP	0.00201046
ENSG00000253190.4	AC084082.1	1.17869	UP	0.00206722
ENSG00000276968.1	AL158196.1	-1.28221	DOWN	0.00210314
ENSG00000230492.1	AL049651.1	1.31981	UP	0.00210431
ENSG00000272382.1	AC025171.5	1.64257	UP	0.00211541
ENSG00000228719.1	AL022313.2	1.92926	UP	0.00217174
ENSG00000283209.1	AC106858.1	1.39841	UP	0.00221336
ENSG00000231039.2	AL355303.1	2.14442	UP	0.00222817
ENSG00000271659.1	AL161729.4	-1.90265	DOWN	0.00226399
ENSG00000272583.1	AL592494.2	-1.01994	DOWN	0.00240133
ENSG00000270321.2	AC007953.2	1.7013	UP	0.0024039
ENSG00000260594.1	AC099313.1	2.21561	UP	0.00250935
ENSG00000267212.1	AC018761.3	1.36723	UP	0.00251943
ENSG00000253358.1	AC087439.1	1.53843	UP	0.00255328
ENSG00000269927.1	AC004817.3	1.69296	UP	0.00259314
ENSG00000272824.1	AC245100.7	1.51817	UP	0.00268159
ENSG00000257400.1	AC023161.1	1.57383	UP	0.00269931
ENSG00000256073.3	URB1-AS1	-1.24518	DOWN	0.00270589
ENSG00000281852.1	LINC00891	-1.54364	DOWN	0.00272236
ENSG00000260448.6	LCMT1-AS1	1.05025	UP	0.00275216
ENSG00000283108.1	AC011451.3	-1.27446	DOWN	0.00287576
ENSG00000258760.1	AL355076.2	-1.41344	DOWN	0.00292259
ENSG00000226904.1	AL353608.2	1.14014	UP	0.00293958
ENSG00000272130.1	AC091946.2	-1.17148	DOWN	0.00298419
ENSG00000263069.6	RNF213-AS1	1.67195	UP	0.00310615
ENSG00000275532.1	AC006449.2	2.12489	UP	0.0031317
ENSG00000254571.1	AL358937.1	2.01417	UP	0.00320184
ENSG00000214548.18	MEG3	1.18636	UP	0.00320455
ENSG00000261083.3	LINC02516	1.39087	UP	0.00331041
ENSG00000286507.1	AC004947.3	1.34405	UP	0.00331379
ENSG00000273055.1	AC005046.2	1.4317	UP	0.00344652
ENSG00000256249.1	AC026333.3	1.34916	UP	0.00349485
ENSG00000274719.1	AC012653.2	1.89813	UP	0.00353034
ENSG00000284825.1	AL121935.1	-1.32105	DOWN	0.00357137
ENSG00000236501.6	AC074286.1	1.1835	UP	0.00367408
ENSG00000285117.1	AC068724.5	-1.36125	DOWN	0.0037374
ENSG00000220925.2	IGBP1-AS2	1.81004	UP	0.00378081
ENSG00000228950.1	AC023137.2	-1.30172	DOWN	0.00378929
ENSG00000228274.4	AL021707.2	-1.95105	DOWN	0.00389196
ENSG00000230569.1	AC114763.2	2.08111	UP	0.00393062
ENSG00000266680.1	AL135905.1	1.05138	UP	0.0039845
ENSG00000278765.1	AC004477.3	-1.30669	DOWN	0.00400724
ENSG00000254865.1	AC100763.1	1.94624	UP	0.00402695
ENSG00000287344.1	AC079304.1	1.68644	UP	0.00415679
ENSG00000224969.1	AL645608.1	1.59436	UP	0.00418816
ENSG00000288582.2	NABP1-OT1	1.56263	UP	0.00422081
ENSG00000231329.8	AL031772.1	1.40123	UP	0.00423039
ENSG00000287065.1	AP005209.2	1.63963	UP	0.00424353
ENSG00000273399.2	AL159169.3	-1.28711	DOWN	0.00424678
ENSG00000278869.1	BX539320.1	1.61818	UP	0.00434497
ENSG00000287613.1	AC069549.2	1.40339	UP	0.00439355
ENSG00000272540.1	AL662797.2	1.02345	UP	0.0044553
ENSG00000227292.1	AC009229.1	2.11357	UP	0.00455919
ENSG00000260423.2	LINC02367	1.22645	UP	0.00459154
ENSG00000231880.2	KF459542.1	-1.74943	DOWN	0.00470413
ENSG00000272236.1	AL645939.5	1.47142	UP	0.00481638
ENSG00000254802.1	AC022182.2	1.07202	UP	0.00483863
ENSG00000257925.1	AC008083.2	-1.83394	DOWN	0.00484816
ENSG00000280384.1	FP325332.1	-1.13193	DOWN	0.00484962
ENSG00000246731.3	AC100786.1	1.16619	UP	0.0049278
ENSG00000231187.3	AL356056.2	1.14005	UP	0.00496164
ENSG00000181798.3	LINC00471	-1.65447	DOWN	0.00527384
ENSG00000235119.1	AL138895.1	1.04752	UP	0.00546137
ENSG00000240012.1	SLC9A9-AS1	-1.15449	DOWN	0.00549612
ENSG00000136315.4	AL355922.1	1.13793	UP	0.00553282
ENSG00000231896.1	AC019185.1	1.92979	UP	0.00560575
ENSG00000274215.1	AC106028.4	1.7046	UP	0.00565167
ENSG00000255418.6	LINC02718	-1.1011	DOWN	0.00581009
ENSG00000278192.1	AL118505.1	1.75901	UP	0.00585632
ENSG00000226869.6	LHFPL3-AS1	1.01681	UP	0.00593676
ENSG00000254248.1	AC068189.1	1.8725	UP	0.00597414
ENSG00000231426.7	FILNC1	1.09867	UP	0.00612771
ENSG00000273306.1	AC018690.1	-1.08297	DOWN	0.00619286
ENSG00000286616.1	AL008730.1	1.28382	UP	0.00665161
ENSG00000244926.7	ALKBH3-AS1	1.46973	UP	0.00666401
ENSG00000286043.1	AC091214.1	1.59523	UP	0.00666765
ENSG00000228587.1	AL049748.1	1.982	UP	0.00679466
ENSG00000288007.1	AC092803.4	1.51067	UP	0.0068036
ENSG00000255655.1	AC007570.1	1.31913	UP	0.00687168
ENSG00000231612.1	AC104462.1	-1.64781	DOWN	0.00705041
ENSG00000224292.1	AF196972.1	-1.0406	DOWN	0.00722673
ENSG00000234484.1	AL032821.1	1.62361	UP	0.0072973
ENSG00000254444.1	AC022762.1	1.32349	UP	0.00737176
ENSG00000253618.1	GRPEL2-AS1	-1.60461	DOWN	0.00741427
ENSG00000280721.1	LINC01943	1.2882	UP	0.00752272
ENSG00000286828.1	AC008883.3	-1.06334	DOWN	0.00775431
ENSG00000224137.1	LINC01857	-1.14008	DOWN	0.0078797
ENSG00000271821.1	AL662844.3	1.52901	UP	0.00791103
ENSG00000256209.2	AC073578.1	1.90531	UP	0.00797414
ENSG00000287547.1	AC234644.2	-1.5364	DOWN	0.00807087
ENSG00000277301.1	AL034550.2	-1.5056	DOWN	0.00807298
ENSG00000286887.1	AL355881.2	-1.12836	DOWN	0.00808336
ENSG00000188525.4	AC010969.1	1.92032	UP	0.00822464
ENSG00000228126.1	FALEC	-1.53991	DOWN	0.00828676
ENSG00000287625.1	AC022210.2	-1.30027	DOWN	0.00837431
ENSG00000258035.2	AC123567.2	1.21318	UP	0.0083865
ENSG00000224091.1	AC104389.2	1.02993	UP	0.00846299
ENSG00000259704.2	AC124248.1	1.47942	UP	0.00869644
ENSG00000249159.6	AC091965.1	-1.59447	DOWN	0.00893404
ENSG00000287012.1	AC108667.3	1.6568	UP	0.00896366
ENSG00000275995.1	AC109809.1	-1.70356	DOWN	0.00907048
ENSG00000253139.1	AC013644.1	1.45675	UP	0.00953864
ENSG00000287682.1	AC020651.2	1.49212	UP	0.00954857
ENSG00000253720.2	AC022973.3	1.64404	UP	0.00977635
ENSG00000253554.7	LINC01414	1.59283	UP	0.00981878
ENSG00000257725.1	LINC02399	-1.39764	DOWN	0.0098279
ENSG00000242288.9	AC022400.3	-1.57887	DOWN	0.00985604
ENSG00000232353.5	AC026320.1	1.93511	UP	0.00995849
