# Supplementary material for: Co-expression analysis suggests lncRNA-mRNA interactions enhance antiviral immune response during acute Chikungunya fever in whole blood of pediatric patients
Source: PLoS One. 2023 Nov 3;18(11):e0294035. doi: 10.1371/journal.pone.0294035 (PMC10624317; doi:10.1371/journal.pone.0294035)
Supplement: S3 Table — (XLSX) [file pone.0294035.s003.xlsx]

## Sheet: lncRNA-mRNA correlation
LncRNA-mRNA correlation between all lncRNAs and mRNAs differentially expressed
mRNA ID	mRNA name	lncRNA ID	lncRNA name	Corr	p-adj
ENSG00000113263.13	ITK	ENSG00000232021.7	LEF1-AS1	0.9667	2.40955e-18
ENSG00000023318.8	ERP44	ENSG00000277511.1	AC116407.2	0.951894	9.91845e-18
ENSG00000181163.13	NPM1	ENSG00000268027.5	AC243960.1	0.951506	1.06859e-17
ENSG00000149311.18	ATM	ENSG00000233355.7	CHRM3-AS2	0.956863	9.52233e-18
ENSG00000149311.18	ATM	ENSG00000228956.8	SATB1-AS1	0.951148	1.2799e-17
ENSG00000143384.13	MCL1	ENSG00000285399.3	AC104162.2	0.955982	2.71725e-16
ENSG00000143384.13	MCL1	ENSG00000225342.2	LRRK2-DT	0.955333	6.791e-16
ENSG00000107099.15	DOCK8	ENSG00000222041.11	CYTOR	0.952663	6.89062e-16
ENSG00000143384.13	MCL1	ENSG00000225470.8	JPX	0.951628	1.18117e-15
ENSG00000062716.13	VMP1	ENSG00000273247.5	AC097376.3	0.958897	1.1874e-15
ENSG00000023318.8	ERP44	ENSG00000267745.1	AC060766.7	0.950125	1.09023e-15
ENSG00000133812.15	SBF2	ENSG00000263766.5	AC025682.2	0.954829	1.29211e-15
ENSG00000138600.10	SPPL2A	ENSG00000231233.1	CFAP58-DT	0.950027	1.80284e-15
ENSG00000204642.14	HLA-F	ENSG00000263766.5	AC025682.2	0.954991	3.33376e-15
ENSG00000126858.18	RHOT1	ENSG00000267745.1	AC060766.7	0.951301	4.61423e-15
ENSG00000140396.13	NCOA2	ENSG00000233785.1	AC131011.2	0.951728	5.07717e-15
ENSG00000062716.13	VMP1	ENSG00000225342.2	LRRK2-DT	0.961471	4.84691e-15
ENSG00000138069.18	RAB1A	ENSG00000277511.1	AC116407.2	0.956489	8.99952e-15
ENSG00000185947.15	ZNF267	ENSG00000277511.1	AC116407.2	0.951188	9.1335e-15
ENSG00000163563.8	MNDA	ENSG00000225342.2	LRRK2-DT	0.966152	8.79252e-15
ENSG00000132952.12	USPL1	ENSG00000277511.1	AC116407.2	0.950987	9.06866e-15
ENSG00000137575.12	SDCBP	ENSG00000273247.5	AC097376.3	0.95853	1.15186e-14
ENSG00000166128.13	RAB8B	ENSG00000225342.2	LRRK2-DT	0.951175	1.33206e-14
ENSG00000163563.8	MNDA	ENSG00000225470.8	JPX	0.954034	1.44861e-14
ENSG00000198160.14	MIER1	ENSG00000267745.1	AC060766.7	0.968752	2.45188e-14
ENSG00000185947.15	ZNF267	ENSG00000267745.1	AC060766.7	0.958414	2.51593e-14
ENSG00000140396.13	NCOA2	ENSG00000267745.1	AC060766.7	0.957178	2.77082e-14
ENSG00000148175.13	STOM	ENSG00000267745.1	AC060766.7	0.954108	3.1584e-14
ENSG00000101608.12	MYL12A	ENSG00000233785.1	AC131011.2	0.958451	4.45027e-14
ENSG00000101608.12	MYL12A	ENSG00000233070.1	ZFY-AS1	0.956348	4.6301e-14
ENSG00000181690.8	PLAG1	ENSG00000224078.15	SNHG14	0.954804	5.64021e-14
ENSG00000164327.13	RICTOR	ENSG00000267745.1	AC060766.7	0.955776	5.74596e-14
ENSG00000102218.6	RP2	ENSG00000267745.1	AC060766.7	0.9501	6.25502e-14
ENSG00000102081.15	FMR1	ENSG00000277511.1	AC116407.2	0.950733	8.07105e-14
ENSG00000149970.16	CNKSR2	ENSG00000224078.15	SNHG14	0.961318	1.31585e-13
ENSG00000091409.15	ITGA6	ENSG00000232021.7	LEF1-AS1	0.966839	1.46587e-13
ENSG00000175073.8	VCPIP1	ENSG00000267745.1	AC060766.7	0.967602	1.70393e-13
ENSG00000135535.17	CD164	ENSG00000277511.1	AC116407.2	0.963228	2.0814e-13
ENSG00000133574.10	GIMAP4	ENSG00000277511.1	AC116407.2	0.965079	2.08562e-13
ENSG00000097033.14	SH3GLB1	ENSG00000273247.5	AC097376.3	0.950492	2.4359e-13
ENSG00000101608.12	MYL12A	ENSG00000234506.5	LINC01506	0.961337	2.55284e-13
ENSG00000138069.18	RAB1A	ENSG00000267745.1	AC060766.7	0.958269	2.6403e-13
ENSG00000173611.18	SCAI	ENSG00000224078.15	SNHG14	0.952873	2.65867e-13
ENSG00000204386.11	NEU1	ENSG00000206337.12	HCP5	0.956482	2.63931e-13
ENSG00000067082.15	KLF6	ENSG00000263766.5	AC025682.2	0.958442	2.74989e-13
ENSG00000082996.19	RNF13	ENSG00000267745.1	AC060766.7	0.952994	2.75211e-13
ENSG00000135535.17	CD164	ENSG00000267745.1	AC060766.7	0.960105	2.76412e-13
ENSG00000133574.10	GIMAP4	ENSG00000267745.1	AC060766.7	0.957976	3.13996e-13
ENSG00000134318.14	ROCK2	ENSG00000267745.1	AC060766.7	0.953654	3.33581e-13
ENSG00000184014.8	DENND5A	ENSG00000222041.11	CYTOR	0.956048	4.51553e-13
ENSG00000118420.17	UBE3D	ENSG00000245164.8	LINC00861	0.952411	4.89996e-13
ENSG00000102081.15	FMR1	ENSG00000267745.1	AC060766.7	0.973039	4.88755e-13
ENSG00000235750.10	KIAA0040	ENSG00000224789.1	AC012363.2	0.952011	5.1285e-13
ENSG00000154305.18	MIA3	ENSG00000287393.1	AL591468.1	0.955392	5.51488e-13
ENSG00000133812.15	SBF2	ENSG00000222041.11	CYTOR	0.952251	5.47304e-13
ENSG00000106560.11	GIMAP2	ENSG00000277511.1	AC116407.2	0.974052	5.45686e-13
ENSG00000154305.18	MIA3	ENSG00000236337.1	FMR1-IT1	0.951643	5.41128e-13
ENSG00000127334.11	DYRK2	ENSG00000233355.7	CHRM3-AS2	0.954514	5.33224e-13
ENSG00000152495.11	CAMK4	ENSG00000232021.7	LEF1-AS1	0.953329	7.01491e-13
ENSG00000164327.13	RICTOR	ENSG00000225342.2	LRRK2-DT	0.955879	8.41744e-13
ENSG00000102081.15	FMR1	ENSG00000285399.3	AC104162.2	0.952715	8.44738e-13
ENSG00000033867.16	SLC4A7	ENSG00000245937.8	LINC01184	0.953537	8.61456e-13
ENSG00000198160.14	MIER1	ENSG00000273247.5	AC097376.3	0.96312	9.11321e-13
ENSG00000106829.19	TLE4	ENSG00000267745.1	AC060766.7	0.959141	1.055e-12
ENSG00000168003.16	SLC3A2	ENSG00000206337.12	HCP5	0.952886	1.14537e-12
ENSG00000135535.17	CD164	ENSG00000273247.5	AC097376.3	0.963454	1.37757e-12
ENSG00000101596.16	SMCHD1	ENSG00000267745.1	AC060766.7	0.956498	1.367e-12
ENSG00000138246.17	DNAJC13	ENSG00000233070.1	ZFY-AS1	0.950792	1.39474e-12
ENSG00000138795.10	LEF1	ENSG00000232021.7	LEF1-AS1	0.959835	1.49638e-12
ENSG00000164096.13	C4orf3	ENSG00000277511.1	AC116407.2	0.950037	1.83299e-12
ENSG00000101596.16	SMCHD1	ENSG00000225342.2	LRRK2-DT	0.965226	2.09978e-12
ENSG00000169871.13	TRIM56	ENSG00000263766.5	AC025682.2	0.950541	2.25403e-12
ENSG00000132952.12	USPL1	ENSG00000267745.1	AC060766.7	0.971991	2.51501e-12
ENSG00000185947.15	ZNF267	ENSG00000273247.5	AC097376.3	0.960856	2.74082e-12
ENSG00000101596.16	SMCHD1	ENSG00000225470.8	JPX	0.983509	2.93772e-12
ENSG00000138385.16	SSB	ENSG00000277511.1	AC116407.2	0.954576	2.96676e-12
ENSG00000135535.17	CD164	ENSG00000225342.2	LRRK2-DT	0.955347	3.35046e-12
ENSG00000059758.8	CDK17	ENSG00000267745.1	AC060766.7	0.979613	3.66506e-12
ENSG00000116977.18	LGALS8	ENSG00000267745.1	AC060766.7	0.955147	4.31729e-12
ENSG00000062194.16	GPBP1	ENSG00000225342.2	LRRK2-DT	0.958817	4.29305e-12
ENSG00000106560.11	GIMAP2	ENSG00000267745.1	AC060766.7	0.951151	4.37378e-12
ENSG00000139505.11	MTMR6	ENSG00000225342.2	LRRK2-DT	0.951411	4.40115e-12
ENSG00000059728.11	MXD1	ENSG00000215769.8	ARHGAP27P1-BPTFP1-KPNA2P3	0.953892	5.65025e-12
ENSG00000059758.8	CDK17	ENSG00000285399.3	AC104162.2	0.950397	6.10357e-12
ENSG00000155313.15	USP25	ENSG00000267745.1	AC060766.7	0.978003	6.44866e-12
ENSG00000164096.13	C4orf3	ENSG00000267745.1	AC060766.7	0.950774	6.58364e-12
ENSG00000182957.16	SPATA13	ENSG00000267745.1	AC060766.7	0.960675	6.73651e-12
ENSG00000075151.20	EIF4G3	ENSG00000279727.1	LINC02033	0.961647	6.85326e-12
ENSG00000198160.14	MIER1	ENSG00000225342.2	LRRK2-DT	0.971961	7.02493e-12
ENSG00000138246.17	DNAJC13	ENSG00000267745.1	AC060766.7	0.969271	7.25815e-12
ENSG00000117602.12	RCAN3	ENSG00000232021.7	LEF1-AS1	0.959931	7.31602e-12
ENSG00000152242.11	C18orf25	ENSG00000270426.1	AC099343.3	0.96171	7.2833e-12
ENSG00000059728.11	MXD1	ENSG00000285399.3	AC104162.2	0.952591	7.52172e-12
ENSG00000164327.13	RICTOR	ENSG00000225470.8	JPX	0.974295	7.97054e-12
ENSG00000155313.15	USP25	ENSG00000285399.3	AC104162.2	0.959279	8.18157e-12
ENSG00000127334.11	DYRK2	ENSG00000228956.8	SATB1-AS1	0.959393	8.39871e-12
ENSG00000076685.18	NT5C2	ENSG00000270426.1	AC099343.3	0.963694	8.45259e-12
ENSG00000101347.10	SAMHD1	ENSG00000285399.3	AC104162.2	0.957784	8.93069e-12
ENSG00000175073.8	VCPIP1	ENSG00000225342.2	LRRK2-DT	0.965705	1.15275e-11
ENSG00000132475.10	H3-3B	ENSG00000179818.14	PCBP1-AS1	0.950187	1.19078e-11
ENSG00000182957.16	SPATA13	ENSG00000285399.3	AC104162.2	0.962675	1.28687e-11
ENSG00000163512.14	AZI2	ENSG00000277511.1	AC116407.2	0.974005	1.29711e-11
ENSG00000068366.20	ACSL4	ENSG00000225342.2	LRRK2-DT	0.955503	1.33656e-11
ENSG00000067066.17	SP100	ENSG00000267745.1	AC060766.7	0.954665	1.5696e-11
ENSG00000152242.11	C18orf25	ENSG00000215068.8	AC025171.2	0.952048	1.6149e-11
ENSG00000076685.18	NT5C2	ENSG00000285399.3	AC104162.2	0.978296	1.67189e-11
ENSG00000132475.10	H3-3B	ENSG00000225342.2	LRRK2-DT	0.960711	1.86057e-11
ENSG00000067066.17	SP100	ENSG00000285399.3	AC104162.2	0.959959	1.92436e-11
ENSG00000105835.12	NAMPT	ENSG00000225342.2	LRRK2-DT	0.959808	2.1768e-11
ENSG00000114450.10	GNB4	ENSG00000277511.1	AC116407.2	0.951411	2.43033e-11
ENSG00000120690.16	ELF1	ENSG00000233070.1	ZFY-AS1	0.958247	2.48382e-11
ENSG00000138434.17	ITPRID2	ENSG00000267745.1	AC060766.7	0.970261	2.50781e-11
ENSG00000135535.17	CD164	ENSG00000225470.8	JPX	0.954472	2.58481e-11
ENSG00000140396.13	NCOA2	ENSG00000273247.5	AC097376.3	0.951484	2.60523e-11
ENSG00000082996.19	RNF13	ENSG00000225342.2	LRRK2-DT	0.954069	2.63961e-11
ENSG00000155313.15	USP25	ENSG00000223960.7	CHROMR	0.954379	2.76572e-11
ENSG00000138688.15	KIAA1109	ENSG00000287393.1	AL591468.1	0.957803	2.85625e-11
ENSG00000185947.15	ZNF267	ENSG00000225342.2	LRRK2-DT	0.970796	3.35363e-11
ENSG00000198900.6	TOP1	ENSG00000197536.11	IRF1-AS1	0.950431	3.50494e-11
ENSG00000067221.14	STOML1	ENSG00000285399.3	AC104162.2	0.967306	3.66497e-11
ENSG00000152242.11	C18orf25	ENSG00000285399.3	AC104162.2	0.965907	3.76973e-11
ENSG00000067221.14	STOML1	ENSG00000225470.8	JPX	0.95324	3.75012e-11
ENSG00000102897.10	LYRM1	ENSG00000233785.1	AC131011.2	0.960206	3.74501e-11
ENSG00000122122.10	SASH3	ENSG00000206337.12	HCP5	0.950974	4.07692e-11
ENSG00000154305.18	MIA3	ENSG00000285399.3	AC104162.2	0.968528	4.17015e-11
ENSG00000067066.17	SP100	ENSG00000223960.7	CHROMR	0.962191	4.24499e-11
ENSG00000138688.15	KIAA1109	ENSG00000215068.8	AC025171.2	0.95505	4.38961e-11
ENSG00000124357.13	NAGK	ENSG00000237781.3	ADAMTSL4-AS2	0.954354	4.70169e-11
ENSG00000138688.15	KIAA1109	ENSG00000285399.3	AC104162.2	0.967568	4.75924e-11
ENSG00000125779.22	PANK2	ENSG00000285399.3	AC104162.2	0.957263	4.80617e-11
ENSG00000125148.7	MT2A	ENSG00000225470.8	JPX	0.957478	5.22521e-11
ENSG00000120690.16	ELF1	ENSG00000285399.3	AC104162.2	0.955252	5.20875e-11
ENSG00000067066.17	SP100	ENSG00000234506.5	LINC01506	0.956419	5.36427e-11
ENSG00000166900.17	STX3	ENSG00000274020.4	LINC01138	0.953575	6.38448e-11
ENSG00000114450.10	GNB4	ENSG00000267745.1	AC060766.7	0.967676	6.36466e-11
ENSG00000147050.15	KDM6A	ENSG00000272369.1	AC008035.1	0.951007	6.57052e-11
ENSG00000138688.15	KIAA1109	ENSG00000223960.7	CHROMR	0.956741	7.231e-11
ENSG00000132475.10	H3-3B	ENSG00000225470.8	JPX	0.959451	7.80198e-11
ENSG00000102921.8	N4BP1	ENSG00000241886.1	AC112496.1	0.955631	8.96167e-11
ENSG00000235750.10	KIAA0040	ENSG00000222041.11	CYTOR	0.950132	9.16274e-11
ENSG00000148841.17	ITPRIP	ENSG00000237781.3	ADAMTSL4-AS2	0.963874	1.07952e-10
ENSG00000120690.16	ELF1	ENSG00000223960.7	CHROMR	0.976999	1.15827e-10
ENSG00000147050.15	KDM6A	ENSG00000251323.3	LINC02728	0.966063	1.31152e-10
ENSG00000163512.14	AZI2	ENSG00000267745.1	AC060766.7	0.967324	1.49975e-10
ENSG00000120690.16	ELF1	ENSG00000234506.5	LINC01506	0.954135	1.49288e-10
ENSG00000160710.17	ADAR	ENSG00000237781.3	ADAMTSL4-AS2	0.959626	1.58013e-10
ENSG00000106617.15	PRKAG2	ENSG00000213468.7	FIRRE	0.968369	1.65119e-10
ENSG00000138688.15	KIAA1109	ENSG00000231535.7	LINC00278	0.975979	1.70257e-10
ENSG00000067066.17	SP100	ENSG00000273247.5	AC097376.3	0.953953	1.72537e-10
ENSG00000185862.7	EVI2B	ENSG00000273247.5	AC097376.3	0.962441	2.05328e-10
ENSG00000154305.18	MIA3	ENSG00000261997.1	AC007336.1	0.952266	2.04712e-10
ENSG00000137752.24	CASP1	ENSG00000234506.5	LINC01506	0.967156	2.04996e-10
ENSG00000070190.13	DAPP1	ENSG00000267745.1	AC060766.7	0.952881	2.05305e-10
ENSG00000138434.17	ITPRID2	ENSG00000223960.7	CHROMR	0.951291	2.19769e-10
ENSG00000198814.12	GK	ENSG00000241886.1	AC112496.1	0.95704	2.32963e-10
ENSG00000196954.14	CASP4	ENSG00000233785.1	AC131011.2	0.957231	2.34015e-10
ENSG00000187231.14	SESTD1	ENSG00000267745.1	AC060766.7	0.954802	2.36673e-10
ENSG00000117475.14	BLZF1	ENSG00000233070.1	ZFY-AS1	0.958691	2.57166e-10
ENSG00000137414.6	FAM8A1	ENSG00000267745.1	AC060766.7	0.970533	2.62518e-10
ENSG00000173221.14	GLRX	ENSG00000213468.7	FIRRE	0.955792	2.6552e-10
ENSG00000155313.15	USP25	ENSG00000231535.7	LINC00278	0.958388	2.73369e-10
ENSG00000101160.14	CTSZ	ENSG00000206337.12	HCP5	0.953127	2.95557e-10
ENSG00000137449.16	CPEB2	ENSG00000267745.1	AC060766.7	0.964321	3.10164e-10
ENSG00000117475.14	BLZF1	ENSG00000277511.1	AC116407.2	0.951298	3.08725e-10
ENSG00000198604.11	BAZ1A	ENSG00000285399.3	AC104162.2	0.958008	3.57448e-10
ENSG00000111911.7	HINT3	ENSG00000277511.1	AC116407.2	0.953042	3.66219e-10
ENSG00000155313.15	USP25	ENSG00000179818.14	PCBP1-AS1	0.955251	3.86854e-10
ENSG00000182957.16	SPATA13	ENSG00000223960.7	CHROMR	0.953332	3.93159e-10
ENSG00000163840.10	DTX3L	ENSG00000237927.1	AL078604.2	0.952054	4.01738e-10
ENSG00000106392.11	C1GALT1	ENSG00000267547.1	AC060766.4	0.958019	4.09716e-10
ENSG00000136560.14	TANK	ENSG00000267745.1	AC060766.7	0.978844	4.36039e-10
ENSG00000175073.8	VCPIP1	ENSG00000225470.8	JPX	0.950874	4.4648e-10
ENSG00000198604.11	BAZ1A	ENSG00000261997.1	AC007336.1	0.952829	4.67203e-10
ENSG00000102218.6	RP2	ENSG00000225342.2	LRRK2-DT	0.970233	4.8852e-10
ENSG00000172007.7	RAB33B	ENSG00000277511.1	AC116407.2	0.962538	4.87442e-10
ENSG00000102921.8	N4BP1	ENSG00000285399.3	AC104162.2	0.961308	5.18834e-10
ENSG00000135899.17	SP110	ENSG00000263766.5	AC025682.2	0.953018	5.48031e-10
ENSG00000164430.16	CGAS	ENSG00000277511.1	AC116407.2	0.956248	5.61034e-10
ENSG00000152495.11	CAMK4	ENSG00000233355.7	CHRM3-AS2	0.961471	5.63293e-10
ENSG00000116977.18	LGALS8	ENSG00000223960.7	CHROMR	0.951049	6.43069e-10
ENSG00000185722.18	ANKFY1	ENSG00000263766.5	AC025682.2	0.950619	6.62512e-10
ENSG00000124201.15	ZNFX1	ENSG00000237781.3	ADAMTSL4-AS2	0.957572	6.7695e-10
ENSG00000137449.16	CPEB2	ENSG00000285399.3	AC104162.2	0.963399	6.74975e-10
ENSG00000125148.7	MT2A	ENSG00000231535.7	LINC00278	0.964494	6.93625e-10
ENSG00000110852.4	CLEC2B	ENSG00000277511.1	AC116407.2	0.950114	6.9398e-10
ENSG00000154305.18	MIA3	ENSG00000197536.11	IRF1-AS1	0.952736	7.44019e-10
ENSG00000070190.13	DAPP1	ENSG00000223960.7	CHROMR	0.963109	8.04341e-10
ENSG00000120280.6	CXorf21	ENSG00000233785.1	AC131011.2	0.951158	8.69349e-10
ENSG00000198160.14	MIER1	ENSG00000225470.8	JPX	0.966755	9.65841e-10
ENSG00000112343.11	TRIM38	ENSG00000283384.1	AL138694.1	0.956729	9.77607e-10
ENSG00000136147.18	PHF11	ENSG00000277511.1	AC116407.2	0.966873	1.03108e-09
ENSG00000106392.11	C1GALT1	ENSG00000267745.1	AC060766.7	0.951329	1.09926e-09
ENSG00000152242.11	C18orf25	ENSG00000197536.11	IRF1-AS1	0.952861	1.1218e-09
ENSG00000120280.6	CXorf21	ENSG00000233070.1	ZFY-AS1	0.954593	1.11853e-09
ENSG00000112343.11	TRIM38	ENSG00000263766.5	AC025682.2	0.955814	1.23846e-09
ENSG00000124222.22	STX16	ENSG00000257433.6	AC004241.1	0.950427	1.23445e-09
ENSG00000196954.14	CASP4	ENSG00000234506.5	LINC01506	0.952904	1.27239e-09
ENSG00000082996.19	RNF13	ENSG00000225470.8	JPX	0.954334	1.3065e-09
ENSG00000110852.4	CLEC2B	ENSG00000267745.1	AC060766.7	0.957248	1.37151e-09
ENSG00000155313.15	USP25	ENSG00000225342.2	LRRK2-DT	0.970912	1.41464e-09
ENSG00000115339.14	GALNT3	ENSG00000267547.1	AC060766.4	0.9513	1.46245e-09
ENSG00000164096.13	C4orf3	ENSG00000273247.5	AC097376.3	0.964393	1.56366e-09
ENSG00000174021.11	GNG5	ENSG00000277511.1	AC116407.2	0.951099	1.66548e-09
ENSG00000163840.10	DTX3L	ENSG00000285399.3	AC104162.2	0.950551	1.72026e-09
ENSG00000155629.15	PIK3AP1	ENSG00000277511.1	AC116407.2	0.953105	1.80414e-09
ENSG00000135899.17	SP110	ENSG00000215769.8	ARHGAP27P1-BPTFP1-KPNA2P3	0.956614	1.87229e-09
ENSG00000115339.14	GALNT3	ENSG00000277511.1	AC116407.2	0.953058	1.96995e-09
ENSG00000123130.17	ACOT9	ENSG00000263766.5	AC025682.2	0.95601	2.23961e-09
ENSG00000137414.6	FAM8A1	ENSG00000273247.5	AC097376.3	0.958992	2.3383e-09
ENSG00000141664.10	ZCCHC2	ENSG00000263766.5	AC025682.2	0.951116	2.41036e-09
ENSG00000072121.16	ZFYVE26	ENSG00000237781.3	ADAMTSL4-AS2	0.961903	2.7723e-09
ENSG00000155629.15	PIK3AP1	ENSG00000267745.1	AC060766.7	0.972882	2.77124e-09
ENSG00000132274.16	TRIM22	ENSG00000267745.1	AC060766.7	0.951463	2.75966e-09
ENSG00000183621.15	ZNF438	ENSG00000283384.1	AL138694.1	0.952664	3.09081e-09
ENSG00000102921.8	N4BP1	ENSG00000197536.11	IRF1-AS1	0.953196	3.15583e-09
ENSG00000102081.15	FMR1	ENSG00000231535.7	LINC00278	0.956384	3.22439e-09
ENSG00000105939.13	ZC3HAV1	ENSG00000230825.2	AC005532.1	0.950319	3.28389e-09
ENSG00000196954.14	CASP4	ENSG00000273247.5	AC097376.3	0.954982	3.34135e-09
ENSG00000198087.7	CD2AP	ENSG00000277511.1	AC116407.2	0.95563	3.72548e-09
ENSG00000198604.11	BAZ1A	ENSG00000179818.14	PCBP1-AS1	0.959363	3.79571e-09
ENSG00000117475.14	BLZF1	ENSG00000267745.1	AC060766.7	0.965595	3.81803e-09
ENSG00000108424.10	KPNB1	ENSG00000233070.1	ZFY-AS1	0.952341	3.82376e-09
ENSG00000138434.17	ITPRID2	ENSG00000273247.5	AC097376.3	0.960393	3.83684e-09
ENSG00000152558.15	TMEM123	ENSG00000277511.1	AC116407.2	0.979283	4.27349e-09
ENSG00000008130.15	NADK	ENSG00000237781.3	ADAMTSL4-AS2	0.959714	4.36067e-09
ENSG00000145365.11	TIFA	ENSG00000272567.1	AC109347.2	0.953564	4.46287e-09
ENSG00000152558.15	TMEM123	ENSG00000267745.1	AC060766.7	0.981566	4.80729e-09
ENSG00000112343.11	TRIM38	ENSG00000274020.4	LINC01138	0.963215	4.82843e-09
ENSG00000172007.7	RAB33B	ENSG00000267745.1	AC060766.7	0.978597	4.87757e-09
ENSG00000135899.17	SP110	ENSG00000203804.4	ADAMTSL4-AS1	0.954457	4.8911e-09
ENSG00000168016.14	TRANK1	ENSG00000224789.1	AC012363.2	0.97012	4.89805e-09
ENSG00000204397.8	CARD16	ENSG00000233070.1	ZFY-AS1	0.95052	5.15626e-09
ENSG00000141664.10	ZCCHC2	ENSG00000215769.8	ARHGAP27P1-BPTFP1-KPNA2P3	0.959996	5.64318e-09
ENSG00000152558.15	TMEM123	ENSG00000223960.7	CHROMR	0.95169	5.81349e-09
ENSG00000123130.17	ACOT9	ENSG00000213468.7	FIRRE	0.96041	6.02916e-09
ENSG00000136560.14	TANK	ENSG00000273247.5	AC097376.3	0.971707	6.04909e-09
ENSG00000163840.10	DTX3L	ENSG00000223960.7	CHROMR	0.95103	6.16071e-09
ENSG00000138246.17	DNAJC13	ENSG00000273247.5	AC097376.3	0.962565	6.21787e-09
ENSG00000138496.16	PARP9	ENSG00000233785.1	AC131011.2	0.952559	6.62567e-09
ENSG00000103121.9	CMC2	ENSG00000277511.1	AC116407.2	0.961996	7.03697e-09
ENSG00000096968.14	JAK2	ENSG00000267745.1	AC060766.7	0.966003	7.07248e-09
ENSG00000187037.8	GPR141	ENSG00000287393.1	AL591468.1	0.956556	7.09691e-09
ENSG00000138496.16	PARP9	ENSG00000263766.5	AC025682.2	0.960583	7.14891e-09
ENSG00000152558.15	TMEM123	ENSG00000273247.5	AC097376.3	0.972559	7.33446e-09
ENSG00000137414.6	FAM8A1	ENSG00000225342.2	LRRK2-DT	0.982438	7.36147e-09
ENSG00000183735.10	TBK1	ENSG00000273247.5	AC097376.3	0.953588	7.36036e-09
ENSG00000172493.21	AFF1	ENSG00000285399.3	AC104162.2	0.951645	7.46098e-09
ENSG00000140280.14	LYSMD2	ENSG00000277511.1	AC116407.2	0.958773	7.59382e-09
ENSG00000163393.13	SLC22A15	ENSG00000267745.1	AC060766.7	0.959628	7.62797e-09
ENSG00000156500.15	FAM122C	ENSG00000287393.1	AL591468.1	0.97382	7.84963e-09
ENSG00000198604.11	BAZ1A	ENSG00000225342.2	LRRK2-DT	0.952309	8.27297e-09
ENSG00000105939.13	ZC3HAV1	ENSG00000215068.8	AC025171.2	0.959405	8.27668e-09
ENSG00000070190.13	DAPP1	ENSG00000179818.14	PCBP1-AS1	0.959757	8.40706e-09
ENSG00000105939.13	ZC3HAV1	ENSG00000225889.8	AC012368.1	0.957417	8.76099e-09
ENSG00000108984.15	MAP2K6	ENSG00000233070.1	ZFY-AS1	0.954031	8.80817e-09
ENSG00000136147.18	PHF11	ENSG00000267745.1	AC060766.7	0.967967	9.00116e-09
ENSG00000111911.7	HINT3	ENSG00000267745.1	AC060766.7	0.964894	9.06487e-09
ENSG00000152558.15	TMEM123	ENSG00000225342.2	LRRK2-DT	0.96731	9.17599e-09
ENSG00000124222.22	STX16	ENSG00000270426.1	AC099343.3	0.969063	9.29458e-09
ENSG00000079263.19	SP140	ENSG00000224789.1	AC012363.2	0.955478	9.26218e-09
ENSG00000132274.16	TRIM22	ENSG00000225342.2	LRRK2-DT	0.957455	9.87674e-09
ENSG00000135148.12	TRAFD1	ENSG00000224789.1	AC012363.2	0.969564	9.84532e-09
ENSG00000198087.7	CD2AP	ENSG00000267745.1	AC060766.7	0.976562	1.03214e-08
ENSG00000152495.11	CAMK4	ENSG00000228956.8	SATB1-AS1	0.968255	1.04155e-08
ENSG00000108424.10	KPNB1	ENSG00000274020.4	LINC01138	0.959858	1.03846e-08
ENSG00000168394.11	TAP1	ENSG00000237781.3	ADAMTSL4-AS2	0.963274	1.07802e-08
ENSG00000072121.16	ZFYVE26	ENSG00000224789.1	AC012363.2	0.961571	1.10195e-08
ENSG00000105939.13	ZC3HAV1	ENSG00000285399.3	AC104162.2	0.96752	1.10668e-08
ENSG00000107864.15	CPEB3	ENSG00000225470.8	JPX	0.982139	1.13376e-08
ENSG00000124203.6	ZNF831	ENSG00000245164.8	LINC00861	0.951742	1.14756e-08
ENSG00000067066.17	SP100	ENSG00000225470.8	JPX	0.957794	1.17307e-08
ENSG00000156500.15	FAM122C	ENSG00000231535.7	LINC00278	0.961605	1.18229e-08
ENSG00000113368.12	LMNB1	ENSG00000251230.6	MIR3945HG	0.954559	1.2359e-08
ENSG00000123609.11	NMI	ENSG00000223960.7	CHROMR	0.966875	1.23683e-08
ENSG00000173611.18	SCAI	ENSG00000245164.8	LINC00861	0.956052	1.28594e-08
ENSG00000155629.15	PIK3AP1	ENSG00000273247.5	AC097376.3	0.976116	1.32486e-08
ENSG00000165030.4	NFIL3	ENSG00000233785.1	AC131011.2	0.959309	1.36441e-08
ENSG00000163565.18	IFI16	ENSG00000277511.1	AC116407.2	0.962638	1.50563e-08
ENSG00000172123.12	SLFN12	ENSG00000267547.1	AC060766.4	0.961296	1.524e-08
ENSG00000152558.15	TMEM123	ENSG00000225470.8	JPX	0.97598	1.5532e-08
ENSG00000172493.21	AFF1	ENSG00000261997.1	AC007336.1	0.964712	1.56112e-08
ENSG00000168394.11	TAP1	ENSG00000224789.1	AC012363.2	0.95551	1.57953e-08
ENSG00000136147.18	PHF11	ENSG00000285399.3	AC104162.2	0.963761	1.83787e-08
ENSG00000138496.16	PARP9	ENSG00000223960.7	CHROMR	0.95989	1.8431e-08
ENSG00000146425.11	DYNLT1	ENSG00000233070.1	ZFY-AS1	0.952985	1.98552e-08
ENSG00000121060.18	TRIM25	ENSG00000274020.4	LINC01138	0.956007	2.00458e-08
ENSG00000112343.11	TRIM38	ENSG00000223960.7	CHROMR	0.952062	2.05247e-08
ENSG00000150961.15	SEC24D	ENSG00000267745.1	AC060766.7	0.952745	2.08061e-08
ENSG00000163565.18	IFI16	ENSG00000267745.1	AC060766.7	0.958551	2.08598e-08
ENSG00000120690.16	ELF1	ENSG00000225470.8	JPX	0.951222	2.09817e-08
ENSG00000075151.20	EIF4G3	ENSG00000285399.3	AC104162.2	0.953375	2.11334e-08
ENSG00000138496.16	PARP9	ENSG00000234506.5	LINC01506	0.957598	2.1458e-08
ENSG00000135899.17	SP110	ENSG00000274020.4	LINC01138	0.959052	2.14344e-08
ENSG00000000938.13	FGR	ENSG00000206337.12	HCP5	0.958262	2.19149e-08
ENSG00000173193.15	PARP14	ENSG00000267745.1	AC060766.7	0.95705	2.24164e-08
ENSG00000115339.14	GALNT3	ENSG00000267745.1	AC060766.7	0.972685	2.25208e-08
ENSG00000136560.14	TANK	ENSG00000225342.2	LRRK2-DT	0.970307	2.26786e-08
ENSG00000196116.8	TDRD7	ENSG00000233785.1	AC131011.2	0.974375	2.31205e-08
ENSG00000163565.18	IFI16	ENSG00000285399.3	AC104162.2	0.960428	2.30812e-08
ENSG00000172123.12	SLFN12	ENSG00000277511.1	AC116407.2	0.952452	2.33193e-08
ENSG00000173193.15	PARP14	ENSG00000285399.3	AC104162.2	0.959957	2.33222e-08
ENSG00000205413.8	SAMD9	ENSG00000277511.1	AC116407.2	0.978016	2.34502e-08
ENSG00000086065.14	CHMP5	ENSG00000233070.1	ZFY-AS1	0.965373	2.36131e-08
ENSG00000096968.14	JAK2	ENSG00000273247.5	AC097376.3	0.959588	2.40453e-08
ENSG00000166889.14	PATL1	ENSG00000263766.5	AC025682.2	0.952351	2.4027e-08
ENSG00000168016.14	TRANK1	ENSG00000274020.4	LINC01138	0.960396	2.42115e-08
ENSG00000164096.13	C4orf3	ENSG00000225342.2	LRRK2-DT	0.966721	2.46776e-08
ENSG00000139505.11	MTMR6	ENSG00000225470.8	JPX	0.957027	2.50503e-08
ENSG00000112773.16	TENT5A	ENSG00000277511.1	AC116407.2	0.955493	2.50113e-08
ENSG00000086065.14	CHMP5	ENSG00000277511.1	AC116407.2	0.968591	2.49417e-08
ENSG00000205413.8	SAMD9	ENSG00000267745.1	AC060766.7	0.980243	2.49667e-08
ENSG00000070190.13	DAPP1	ENSG00000225342.2	LRRK2-DT	0.963469	2.56743e-08
ENSG00000172493.21	AFF1	ENSG00000197536.11	IRF1-AS1	0.970045	2.5946e-08
ENSG00000183486.13	MX2	ENSG00000224789.1	AC012363.2	0.952159	2.61729e-08
ENSG00000132274.16	TRIM22	ENSG00000225470.8	JPX	0.950335	2.61308e-08
ENSG00000148572.16	NRBF2	ENSG00000234506.5	LINC01506	0.951897	2.69086e-08
ENSG00000168310.11	IRF2	ENSG00000270426.1	AC099343.3	0.953923	2.71075e-08
ENSG00000133106.14	EPSTI1	ENSG00000233785.1	AC131011.2	0.957669	2.70701e-08
ENSG00000137628.17	DDX60	ENSG00000223960.7	CHROMR	0.951627	2.83652e-08
ENSG00000205413.8	SAMD9	ENSG00000223960.7	CHROMR	0.957679	2.84047e-08
ENSG00000155629.15	PIK3AP1	ENSG00000225342.2	LRRK2-DT	0.967459	3.0295e-08
ENSG00000117475.14	BLZF1	ENSG00000226004.1	LINC02528	0.950612	3.2881e-08
ENSG00000205413.8	SAMD9	ENSG00000273247.5	AC097376.3	0.970573	3.43339e-08
ENSG00000163565.18	IFI16	ENSG00000223960.7	CHROMR	0.950433	3.4603e-08
ENSG00000183486.13	MX2	ENSG00000263766.5	AC025682.2	0.959799	3.51958e-08
ENSG00000026103.22	FAS	ENSG00000261997.1	AC007336.1	0.950984	3.52634e-08
ENSG00000171943.12	SRGAP2C	ENSG00000223525.1	RABGAP1L-IT1	0.96517	3.54308e-08
ENSG00000112773.16	TENT5A	ENSG00000213468.7	FIRRE	0.951873	3.58805e-08
ENSG00000106804.8	C5	ENSG00000287393.1	AL591468.1	0.967301	3.76754e-08
ENSG00000108424.10	KPNB1	ENSG00000234506.5	LINC01506	0.95749	3.78545e-08
ENSG00000126858.18	RHOT1	ENSG00000225342.2	LRRK2-DT	0.965664	3.83427e-08
ENSG00000164674.15	SYTL3	ENSG00000224789.1	AC012363.2	0.951281	3.83698e-08
ENSG00000171943.12	SRGAP2C	ENSG00000225470.8	JPX	0.953926	3.93545e-08
ENSG00000205413.8	SAMD9	ENSG00000225342.2	LRRK2-DT	0.974191	4.02823e-08
ENSG00000114450.10	GNB4	ENSG00000225342.2	LRRK2-DT	0.971415	4.17279e-08
ENSG00000173221.14	GLRX	ENSG00000223960.7	CHROMR	0.955064	4.24533e-08
ENSG00000114127.10	XRN1	ENSG00000272369.1	AC008035.1	0.953798	4.40832e-08
ENSG00000221963.6	APOL6	ENSG00000267745.1	AC060766.7	0.966264	4.41523e-08
ENSG00000138434.17	ITPRID2	ENSG00000225342.2	LRRK2-DT	0.969883	4.49962e-08
ENSG00000096968.14	JAK2	ENSG00000225342.2	LRRK2-DT	0.955489	4.63811e-08
ENSG00000185880.13	TRIM69	ENSG00000226004.1	LINC02528	0.950464	4.66411e-08
ENSG00000221963.6	APOL6	ENSG00000285399.3	AC104162.2	0.953024	4.8021e-08
ENSG00000196116.8	TDRD7	ENSG00000213468.7	FIRRE	0.952156	4.84189e-08
ENSG00000108984.15	MAP2K6	ENSG00000267745.1	AC060766.7	0.950523	4.89628e-08
ENSG00000137628.17	DDX60	ENSG00000273247.5	AC097376.3	0.95212	5.15979e-08
ENSG00000104375.17	STK3	ENSG00000241886.1	AC112496.1	0.95364	5.2702e-08
ENSG00000010539.11	ZNF200	ENSG00000215068.8	AC025171.2	0.961575	5.43509e-08
ENSG00000086065.14	CHMP5	ENSG00000267745.1	AC060766.7	0.968081	5.81647e-08
ENSG00000205413.8	SAMD9	ENSG00000225470.8	JPX	0.972181	5.91191e-08
ENSG00000137842.7	TMEM62	ENSG00000225470.8	JPX	0.977962	5.99231e-08
ENSG00000059758.8	CDK17	ENSG00000225342.2	LRRK2-DT	0.963764	6.06212e-08
ENSG00000114127.10	XRN1	ENSG00000267745.1	AC060766.7	0.95101	6.12582e-08
ENSG00000132530.17	XAF1	ENSG00000277511.1	AC116407.2	0.95241	6.13902e-08
ENSG00000132530.17	XAF1	ENSG00000263766.5	AC025682.2	0.952951	6.24813e-08
ENSG00000198087.7	CD2AP	ENSG00000223960.7	CHROMR	0.958544	6.42295e-08
ENSG00000114127.10	XRN1	ENSG00000285399.3	AC104162.2	0.954381	6.73499e-08
ENSG00000163565.18	IFI16	ENSG00000273247.5	AC097376.3	0.96039	7.0641e-08
ENSG00000146425.11	DYNLT1	ENSG00000280734.3	LINC01232	0.952957	7.09319e-08
ENSG00000112773.16	TENT5A	ENSG00000267745.1	AC060766.7	0.970454	7.41898e-08
ENSG00000140464.20	PML	ENSG00000274020.4	LINC01138	0.971366	7.43963e-08
ENSG00000137200.13	CMTR1	ENSG00000237781.3	ADAMTSL4-AS2	0.963883	7.60894e-08
ENSG00000114127.10	XRN1	ENSG00000261997.1	AC007336.1	0.95781	7.68193e-08
ENSG00000086065.14	CHMP5	ENSG00000285399.3	AC104162.2	0.95473	7.88043e-08
ENSG00000110852.4	CLEC2B	ENSG00000225342.2	LRRK2-DT	0.956286	8.0611e-08
ENSG00000123728.10	RAP2C	ENSG00000273247.5	AC097376.3	0.952384	8.60114e-08
ENSG00000059378.13	PARP12	ENSG00000263766.5	AC025682.2	0.969417	9.34099e-08
ENSG00000173221.14	GLRX	ENSG00000234506.5	LINC01506	0.960033	9.50214e-08
ENSG00000137414.6	FAM8A1	ENSG00000225470.8	JPX	0.975528	9.59223e-08
ENSG00000117226.12	GBP3	ENSG00000233070.1	ZFY-AS1	0.976204	9.87638e-08
ENSG00000128335.14	APOL2	ENSG00000224789.1	AC012363.2	0.960116	1.04773e-07
ENSG00000155313.15	USP25	ENSG00000225470.8	JPX	0.981155	1.05099e-07
ENSG00000102081.15	FMR1	ENSG00000225342.2	LRRK2-DT	0.961436	1.25006e-07
ENSG00000152778.9	IFIT5	ENSG00000277511.1	AC116407.2	0.965345	1.26318e-07
ENSG00000163421.9	PROK2	ENSG00000268170.2	AC073342.2	0.955517	1.32609e-07
ENSG00000163565.18	IFI16	ENSG00000225342.2	LRRK2-DT	0.959224	1.45932e-07
ENSG00000147050.15	KDM6A	ENSG00000223960.7	CHROMR	0.971258	1.46696e-07
ENSG00000115159.16	GPD2	ENSG00000267745.1	AC060766.7	0.955115	1.57536e-07
ENSG00000142687.18	KIAA0319L	ENSG00000270972.1	AC136475.9	0.956373	1.57354e-07
ENSG00000130066.16	SAT1	ENSG00000233785.1	AC131011.2	0.965661	1.57245e-07
ENSG00000130066.16	SAT1	ENSG00000233070.1	ZFY-AS1	0.969133	1.60926e-07
ENSG00000055332.18	EIF2AK2	ENSG00000277511.1	AC116407.2	0.966758	1.66369e-07
ENSG00000133106.14	EPSTI1	ENSG00000223960.7	CHROMR	0.967902	1.66386e-07
ENSG00000188313.13	PLSCR1	ENSG00000277511.1	AC116407.2	0.951098	1.69361e-07
ENSG00000136816.16	TOR1B	ENSG00000270972.1	AC136475.9	0.951281	1.78569e-07
ENSG00000152778.9	IFIT5	ENSG00000267745.1	AC060766.7	0.969757	1.84314e-07
ENSG00000221963.6	APOL6	ENSG00000225342.2	LRRK2-DT	0.967923	1.84912e-07
ENSG00000055332.18	EIF2AK2	ENSG00000230825.2	AC005532.1	0.950601	1.86086e-07
ENSG00000177409.12	SAMD9L	ENSG00000277511.1	AC116407.2	0.968021	1.86145e-07
ENSG00000010539.11	ZNF200	ENSG00000285399.3	AC104162.2	0.97452	1.86227e-07
ENSG00000132530.17	XAF1	ENSG00000223960.7	CHROMR	0.952177	1.94286e-07
ENSG00000177409.12	SAMD9L	ENSG00000267745.1	AC060766.7	0.981623	2.04997e-07
ENSG00000114127.10	XRN1	ENSG00000179818.14	PCBP1-AS1	0.958246	2.04678e-07
ENSG00000155629.15	PIK3AP1	ENSG00000225470.8	JPX	0.969411	2.20422e-07
ENSG00000188313.13	PLSCR1	ENSG00000267745.1	AC060766.7	0.953087	2.20337e-07
ENSG00000013374.16	NUB1	ENSG00000285399.3	AC104162.2	0.96606	2.24964e-07
ENSG00000137965.11	IFI44	ENSG00000277511.1	AC116407.2	0.957303	2.34608e-07
ENSG00000101347.10	SAMHD1	ENSG00000225470.8	JPX	0.950217	2.34096e-07
ENSG00000183486.13	MX2	ENSG00000274020.4	LINC01138	0.958031	2.34545e-07
ENSG00000137965.11	IFI44	ENSG00000263766.5	AC025682.2	0.960516	2.35638e-07
ENSG00000177409.12	SAMD9L	ENSG00000223960.7	CHROMR	0.962296	2.38128e-07
ENSG00000106392.11	C1GALT1	ENSG00000225342.2	LRRK2-DT	0.959079	2.56417e-07
ENSG00000055332.18	EIF2AK2	ENSG00000267745.1	AC060766.7	0.965438	2.63311e-07
ENSG00000086065.14	CHMP5	ENSG00000223960.7	CHROMR	0.967796	2.73062e-07
ENSG00000182957.16	SPATA13	ENSG00000179818.14	PCBP1-AS1	0.954272	2.75363e-07
ENSG00000130066.16	SAT1	ENSG00000223960.7	CHROMR	0.976718	2.77724e-07
ENSG00000181381.13	DDX60L	ENSG00000267745.1	AC060766.7	0.971672	2.79823e-07
ENSG00000183486.13	MX2	ENSG00000222041.11	CYTOR	0.957137	2.86585e-07
ENSG00000181381.13	DDX60L	ENSG00000285399.3	AC104162.2	0.963619	2.91958e-07
ENSG00000177409.12	SAMD9L	ENSG00000273247.5	AC097376.3	0.966905	2.92056e-07
ENSG00000163746.11	PLSCR2	ENSG00000273247.5	AC097376.3	0.959162	2.98477e-07
ENSG00000114127.10	XRN1	ENSG00000225342.2	LRRK2-DT	0.952749	2.98147e-07
ENSG00000118922.17	KLF12	ENSG00000245164.8	LINC00861	0.963441	2.9964e-07
ENSG00000130066.16	SAT1	ENSG00000234506.5	LINC01506	0.968775	3.00964e-07
ENSG00000055332.18	EIF2AK2	ENSG00000285399.3	AC104162.2	0.966871	3.08669e-07
ENSG00000181690.8	PLAG1	ENSG00000228956.8	SATB1-AS1	0.969163	3.08216e-07
ENSG00000116977.18	LGALS8	ENSG00000273247.5	AC097376.3	0.957617	3.09206e-07
ENSG00000111335.13	OAS2	ENSG00000237781.3	ADAMTSL4-AS2	0.954806	3.15778e-07
ENSG00000111335.13	OAS2	ENSG00000283384.1	AL138694.1	0.951285	3.35484e-07
ENSG00000181381.13	DDX60L	ENSG00000223960.7	CHROMR	0.961875	3.36601e-07
ENSG00000152778.9	IFIT5	ENSG00000223960.7	CHROMR	0.962285	3.39132e-07
ENSG00000089127.13	OAS1	ENSG00000283384.1	AL138694.1	0.959436	3.40995e-07
ENSG00000137628.17	DDX60	ENSG00000225470.8	JPX	0.963649	3.46723e-07
ENSG00000177409.12	SAMD9L	ENSG00000225342.2	LRRK2-DT	0.979423	3.52123e-07
ENSG00000117475.14	BLZF1	ENSG00000223960.7	CHROMR	0.954304	3.5876e-07
ENSG00000135899.17	SP110	ENSG00000197536.11	IRF1-AS1	0.966951	3.79765e-07
ENSG00000111335.13	OAS2	ENSG00000235192.1	AC009495.3	0.951904	3.84243e-07
ENSG00000086065.14	CHMP5	ENSG00000234506.5	LINC01506	0.968417	3.88018e-07
ENSG00000124256.15	ZBP1	ENSG00000237781.3	ADAMTSL4-AS2	0.950552	3.90977e-07
ENSG00000152778.9	IFIT5	ENSG00000234506.5	LINC01506	0.956068	3.96292e-07
ENSG00000079263.19	SP140	ENSG00000274020.4	LINC01138	0.976761	3.95451e-07
ENSG00000140464.20	PML	ENSG00000285399.3	AC104162.2	0.958433	4.00135e-07
ENSG00000165185.14	KIAA1958	ENSG00000225470.8	JPX	0.969498	4.1062e-07
ENSG00000137965.11	IFI44	ENSG00000223960.7	CHROMR	0.96199	4.26566e-07
ENSG00000089127.13	OAS1	ENSG00000235192.1	AC009495.3	0.958792	4.26336e-07
ENSG00000137959.16	IFI44L	ENSG00000277511.1	AC116407.2	0.959382	4.26732e-07
ENSG00000181381.13	DDX60L	ENSG00000273247.5	AC097376.3	0.953451	4.26595e-07
ENSG00000181381.13	DDX60L	ENSG00000231535.7	LINC00278	0.962591	4.46204e-07
ENSG00000181381.13	DDX60L	ENSG00000179818.14	PCBP1-AS1	0.957448	4.60321e-07
ENSG00000136147.18	PHF11	ENSG00000223960.7	CHROMR	0.967827	4.67146e-07
ENSG00000146425.11	DYNLT1	ENSG00000274020.4	LINC01138	0.959599	4.71667e-07
ENSG00000115159.16	GPD2	ENSG00000226004.1	LINC02528	0.956121	4.93396e-07
ENSG00000136560.14	TANK	ENSG00000225470.8	JPX	0.981141	5.01539e-07
ENSG00000112773.16	TENT5A	ENSG00000223960.7	CHROMR	0.968039	5.31743e-07
ENSG00000221963.6	APOL6	ENSG00000225470.8	JPX	0.95572	5.36182e-07
ENSG00000177409.12	SAMD9L	ENSG00000225470.8	JPX	0.977158	5.37643e-07
ENSG00000185862.7	EVI2B	ENSG00000225470.8	JPX	0.95555	5.39147e-07
ENSG00000181381.13	DDX60L	ENSG00000225342.2	LRRK2-DT	0.966619	5.45505e-07
ENSG00000136514.3	RTP4	ENSG00000233785.1	AC131011.2	0.964261	5.53e-07
ENSG00000171943.12	SRGAP2C	ENSG00000251323.3	LINC02728	0.956584	5.58289e-07
ENSG00000055332.18	EIF2AK2	ENSG00000223960.7	CHROMR	0.964559	5.67242e-07
ENSG00000188313.13	PLSCR1	ENSG00000273247.5	AC097376.3	0.974318	5.97559e-07
ENSG00000102218.6	RP2	ENSG00000225470.8	JPX	0.95188	6.11128e-07
ENSG00000067221.14	STOML1	ENSG00000223960.7	CHROMR	0.960813	6.23544e-07
ENSG00000197208.6	SLC22A4	ENSG00000251230.6	MIR3945HG	0.956777	6.44437e-07
ENSG00000111224.14	PARP11	ENSG00000267745.1	AC060766.7	0.970934	6.48988e-07
ENSG00000163565.18	IFI16	ENSG00000225470.8	JPX	0.961524	6.59662e-07
ENSG00000106617.15	PRKAG2	ENSG00000231233.1	CFAP58-DT	0.951922	6.58415e-07
ENSG00000137959.16	IFI44L	ENSG00000273247.5	AC097376.3	0.954468	7.0226e-07
ENSG00000173821.19	RNF213	ENSG00000224789.1	AC012363.2	0.954947	7.17964e-07
ENSG00000138035.15	PNPT1	ENSG00000277511.1	AC116407.2	0.953267	7.32837e-07
ENSG00000152778.9	IFIT5	ENSG00000273247.5	AC097376.3	0.964677	7.62266e-07
ENSG00000120280.6	CXorf21	ENSG00000223960.7	CHROMR	0.98108	8.03204e-07
ENSG00000132669.13	RIN2	ENSG00000233785.1	AC131011.2	0.951363	8.0333e-07
ENSG00000162654.9	GBP4	ENSG00000267745.1	AC060766.7	0.953069	8.02371e-07
ENSG00000102524.11	TNFSF13B	ENSG00000267745.1	AC060766.7	0.966512	8.07247e-07
ENSG00000124256.15	ZBP1	ENSG00000283384.1	AL138694.1	0.958704	8.30666e-07
ENSG00000157601.14	MX1	ENSG00000233785.1	AC131011.2	0.952392	8.31664e-07
ENSG00000157601.14	MX1	ENSG00000283384.1	AL138694.1	0.953213	8.32076e-07
ENSG00000124222.22	STX16	ENSG00000285399.3	AC104162.2	0.956924	8.34668e-07
ENSG00000112773.16	TENT5A	ENSG00000234506.5	LINC01506	0.962586	8.3513e-07
ENSG00000102524.11	TNFSF13B	ENSG00000285399.3	AC104162.2	0.954034	8.75141e-07
ENSG00000170581.14	STAT2	ENSG00000224789.1	AC012363.2	0.956297	8.84315e-07
ENSG00000117475.14	BLZF1	ENSG00000234506.5	LINC01506	0.963276	9.01506e-07
ENSG00000157601.14	MX1	ENSG00000235192.1	AC009495.3	0.95217	9.20178e-07
ENSG00000181381.13	DDX60L	ENSG00000225470.8	JPX	0.982646	9.20735e-07
ENSG00000172123.12	SLFN12	ENSG00000267745.1	AC060766.7	0.992853	9.48362e-07
ENSG00000135148.12	TRAFD1	ENSG00000203804.4	ADAMTSL4-AS1	0.952814	9.48767e-07
ENSG00000135604.10	STX11	ENSG00000261997.1	AC007336.1	0.960868	9.68499e-07
ENSG00000114127.10	XRN1	ENSG00000225470.8	JPX	0.95828	9.70128e-07
ENSG00000115267.8	IFIH1	ENSG00000277511.1	AC116407.2	0.956441	9.84442e-07
ENSG00000188313.13	PLSCR1	ENSG00000225342.2	LRRK2-DT	0.956292	1.02899e-06
ENSG00000204397.8	CARD16	ENSG00000234506.5	LINC01506	0.955709	1.03922e-06
ENSG00000124256.15	ZBP1	ENSG00000270972.1	AC136475.9	0.962065	1.04456e-06
ENSG00000140280.14	LYSMD2	ENSG00000267745.1	AC060766.7	0.975939	1.05483e-06
ENSG00000173821.19	RNF213	ENSG00000203804.4	ADAMTSL4-AS1	0.955408	1.06476e-06
ENSG00000162654.9	GBP4	ENSG00000285399.3	AC104162.2	0.955196	1.06767e-06
ENSG00000070190.13	DAPP1	ENSG00000225470.8	JPX	0.964002	1.17045e-06
ENSG00000185722.18	ANKFY1	ENSG00000274020.4	LINC01138	0.975076	1.24638e-06
ENSG00000117228.10	GBP1	ENSG00000267745.1	AC060766.7	0.970194	1.25167e-06
ENSG00000117228.10	GBP1	ENSG00000285399.3	AC104162.2	0.956867	1.34928e-06
ENSG00000173821.19	RNF213	ENSG00000274020.4	LINC01138	0.958321	1.36321e-06
ENSG00000137959.16	IFI44L	ENSG00000225470.8	JPX	0.957087	1.39294e-06
ENSG00000107864.15	CPEB3	ENSG00000225342.2	LRRK2-DT	0.957695	1.43643e-06
ENSG00000185722.18	ANKFY1	ENSG00000285399.3	AC104162.2	0.950078	1.48282e-06
ENSG00000115267.8	IFIH1	ENSG00000267745.1	AC060766.7	0.973463	1.51314e-06
ENSG00000055332.18	EIF2AK2	ENSG00000273247.5	AC097376.3	0.960394	1.60727e-06
ENSG00000152778.9	IFIT5	ENSG00000225342.2	LRRK2-DT	0.96707	1.65918e-06
ENSG00000134326.11	CMPK2	ENSG00000277511.1	AC116407.2	0.964367	1.67911e-06
ENSG00000167207.13	NOD2	ENSG00000270120.1	AC007728.3	0.952648	1.72453e-06
ENSG00000125148.7	MT2A	ENSG00000223960.7	CHROMR	0.960405	1.72795e-06
ENSG00000117228.10	GBP1	ENSG00000223960.7	CHROMR	0.950168	1.74138e-06
ENSG00000115267.8	IFIH1	ENSG00000285399.3	AC104162.2	0.971445	1.76413e-06
ENSG00000196116.8	TDRD7	ENSG00000223960.7	CHROMR	0.97031	1.8358e-06
ENSG00000086065.14	CHMP5	ENSG00000273247.5	AC097376.3	0.956806	1.90606e-06
ENSG00000120280.6	CXorf21	ENSG00000234506.5	LINC01506	0.960307	1.90794e-06
ENSG00000168404.13	MLKL	ENSG00000274020.4	LINC01138	0.950523	1.90683e-06
ENSG00000138069.18	RAB1A	ENSG00000273247.5	AC097376.3	0.972318	2.0472e-06
ENSG00000119917.14	IFIT3	ENSG00000233785.1	AC131011.2	0.955179	2.04634e-06
ENSG00000144848.11	ATG3	ENSG00000225342.2	LRRK2-DT	0.968318	2.04444e-06
ENSG00000119917.14	IFIT3	ENSG00000233070.1	ZFY-AS1	0.964867	2.05275e-06
ENSG00000110852.4	CLEC2B	ENSG00000225470.8	JPX	0.956141	2.06651e-06
ENSG00000121858.11	TNFSF10	ENSG00000251323.3	LINC02728	0.959791	2.06821e-06
ENSG00000059378.13	PARP12	ENSG00000274020.4	LINC01138	0.960246	2.16944e-06
ENSG00000102921.8	N4BP1	ENSG00000179818.14	PCBP1-AS1	0.957038	2.16764e-06
ENSG00000255221.3	CARD17	ENSG00000233785.1	AC131011.2	0.958024	2.20335e-06
ENSG00000106617.15	PRKAG2	ENSG00000225470.8	JPX	0.953154	2.22464e-06
ENSG00000059378.13	PARP12	ENSG00000285399.3	AC104162.2	0.953326	2.25196e-06
ENSG00000136514.3	RTP4	ENSG00000213468.7	FIRRE	0.95286	2.2712e-06
ENSG00000168404.13	MLKL	ENSG00000285399.3	AC104162.2	0.958112	2.27292e-06
ENSG00000144118.14	RALB	ENSG00000225342.2	LRRK2-DT	0.954034	2.3097e-06
ENSG00000102524.11	TNFSF13B	ENSG00000179818.14	PCBP1-AS1	0.951259	2.31351e-06
ENSG00000172493.21	AFF1	ENSG00000231535.7	LINC00278	0.95163	2.31836e-06
ENSG00000119917.14	IFIT3	ENSG00000223960.7	CHROMR	0.979492	2.3548e-06
ENSG00000121858.11	TNFSF10	ENSG00000226004.1	LINC02528	0.962186	2.37989e-06
ENSG00000119917.14	IFIT3	ENSG00000234506.5	LINC01506	0.971339	2.40894e-06
ENSG00000157601.14	MX1	ENSG00000223960.7	CHROMR	0.956978	2.41725e-06
ENSG00000166889.14	PATL1	ENSG00000215769.8	ARHGAP27P1-BPTFP1-KPNA2P3	0.958188	2.45533e-06
ENSG00000123609.11	NMI	ENSG00000225342.2	LRRK2-DT	0.953392	2.4522e-06
ENSG00000121281.13	ADCY7	ENSG00000223960.7	CHROMR	0.958326	2.45616e-06
ENSG00000122643.22	NT5C3A	ENSG00000277511.1	AC116407.2	0.954065	2.53544e-06
ENSG00000156587.16	UBE2L6	ENSG00000280734.3	LINC01232	0.959897	2.57095e-06
ENSG00000121858.11	TNFSF10	ENSG00000223960.7	CHROMR	0.97498	2.58492e-06
ENSG00000183735.10	TBK1	ENSG00000225342.2	LRRK2-DT	0.96573	2.68235e-06
ENSG00000107201.10	DDX58	ENSG00000267745.1	AC060766.7	0.965822	2.77373e-06
ENSG00000134326.11	CMPK2	ENSG00000267745.1	AC060766.7	0.972744	2.83238e-06
ENSG00000185745.10	IFIT1	ENSG00000233785.1	AC131011.2	0.961947	2.87979e-06
ENSG00000185745.10	IFIT1	ENSG00000233070.1	ZFY-AS1	0.964581	2.89732e-06
ENSG00000107201.10	DDX58	ENSG00000285399.3	AC104162.2	0.959773	2.92547e-06
ENSG00000185745.10	IFIT1	ENSG00000213468.7	FIRRE	0.958027	2.97141e-06
ENSG00000100342.21	APOL1	ENSG00000237781.3	ADAMTSL4-AS2	0.954224	2.97311e-06
ENSG00000115267.8	IFIH1	ENSG00000223960.7	CHROMR	0.972593	3.02883e-06
ENSG00000140396.13	NCOA2	ENSG00000225470.8	JPX	0.962406	3.05001e-06
ENSG00000185745.10	IFIT1	ENSG00000232884.9	AF127936.1	0.964913	3.06368e-06
ENSG00000122643.22	NT5C3A	ENSG00000267745.1	AC060766.7	0.976299	3.13363e-06
ENSG00000185745.10	IFIT1	ENSG00000226004.1	LINC02528	0.950947	3.21432e-06
ENSG00000102524.11	TNFSF13B	ENSG00000225342.2	LRRK2-DT	0.975394	3.23139e-06
ENSG00000198900.6	TOP1	ENSG00000231535.7	LINC00278	0.954904	3.25504e-06
ENSG00000196116.8	TDRD7	ENSG00000234506.5	LINC01506	0.971479	3.27162e-06
ENSG00000111911.7	HINT3	ENSG00000223960.7	CHROMR	0.96229	3.29206e-06
ENSG00000137965.11	IFI44	ENSG00000225470.8	JPX	0.953697	3.30676e-06
ENSG00000185745.10	IFIT1	ENSG00000223960.7	CHROMR	0.968592	3.40448e-06
ENSG00000134326.11	CMPK2	ENSG00000285399.3	AC104162.2	0.950481	3.40217e-06
ENSG00000162654.9	GBP4	ENSG00000223960.7	CHROMR	0.964002	3.43133e-06
ENSG00000188313.13	PLSCR1	ENSG00000225470.8	JPX	0.956916	3.43589e-06
ENSG00000185745.10	IFIT1	ENSG00000234506.5	LINC01506	0.982228	3.48557e-06
ENSG00000107201.10	DDX58	ENSG00000223960.7	CHROMR	0.969035	3.51499e-06
ENSG00000131979.19	GCH1	ENSG00000226004.1	LINC02528	0.965262	3.68344e-06
ENSG00000121858.11	TNFSF10	ENSG00000225342.2	LRRK2-DT	0.952767	3.72316e-06
ENSG00000117228.10	GBP1	ENSG00000225342.2	LRRK2-DT	0.966265	3.84713e-06
ENSG00000117226.12	GBP3	ENSG00000234506.5	LINC01506	0.960587	3.89964e-06
ENSG00000124256.15	ZBP1	ENSG00000263766.5	AC025682.2	0.953383	3.9123e-06
ENSG00000213722.9	DDAH2	ENSG00000253214.2	AC079209.1	0.956366	3.91022e-06
ENSG00000055332.18	EIF2AK2	ENSG00000225342.2	LRRK2-DT	0.951216	4.1187e-06
ENSG00000163512.14	AZI2	ENSG00000273247.5	AC097376.3	0.966217	4.29579e-06
ENSG00000119922.10	IFIT2	ENSG00000233785.1	AC131011.2	0.961614	4.32054e-06
ENSG00000119922.10	IFIT2	ENSG00000233070.1	ZFY-AS1	0.9542	4.33408e-06
ENSG00000122643.22	NT5C3A	ENSG00000223960.7	CHROMR	0.958491	4.46422e-06
ENSG00000173221.14	GLRX	ENSG00000273247.5	AC097376.3	0.951104	4.54254e-06
ENSG00000119922.10	IFIT2	ENSG00000226004.1	LINC02528	0.963784	4.63395e-06
ENSG00000138035.15	PNPT1	ENSG00000267745.1	AC060766.7	0.969956	4.64719e-06
ENSG00000119922.10	IFIT2	ENSG00000223960.7	CHROMR	0.98255	4.8141e-06
ENSG00000182957.16	SPATA13	ENSG00000225342.2	LRRK2-DT	0.954519	4.81693e-06
ENSG00000119922.10	IFIT2	ENSG00000234506.5	LINC01506	0.970884	4.88833e-06
ENSG00000107201.10	DDX58	ENSG00000231535.7	LINC00278	0.951773	5.16631e-06
ENSG00000107201.10	DDX58	ENSG00000179818.14	PCBP1-AS1	0.961266	5.38345e-06
ENSG00000124256.15	ZBP1	ENSG00000235192.1	AC009495.3	0.952099	5.39554e-06
ENSG00000111912.20	NCOA7	ENSG00000277511.1	AC116407.2	0.953269	5.46037e-06
ENSG00000196141.14	SPATS2L	ENSG00000233785.1	AC131011.2	0.956814	5.56186e-06
ENSG00000134321.12	RSAD2	ENSG00000233785.1	AC131011.2	0.970606	5.55901e-06
ENSG00000121858.11	TNFSF10	ENSG00000225470.8	JPX	0.963444	5.57636e-06
ENSG00000134321.12	RSAD2	ENSG00000233070.1	ZFY-AS1	0.954323	5.58394e-06
ENSG00000196141.14	SPATS2L	ENSG00000283384.1	AL138694.1	0.952164	5.58492e-06
ENSG00000134321.12	RSAD2	ENSG00000213468.7	FIRRE	0.951873	5.72571e-06
ENSG00000148180.19	GSN	ENSG00000283384.1	AL138694.1	0.950549	5.87737e-06
ENSG00000168310.11	IRF2	ENSG00000285399.3	AC104162.2	0.965472	5.89206e-06
ENSG00000134321.12	RSAD2	ENSG00000267745.1	AC060766.7	0.954078	5.95195e-06
ENSG00000172159.16	FRMD3	ENSG00000287393.1	AL591468.1	0.964859	5.97901e-06
ENSG00000114450.10	GNB4	ENSG00000225470.8	JPX	0.955077	6.11462e-06
ENSG00000134321.12	RSAD2	ENSG00000226004.1	LINC02528	0.960961	6.18994e-06
ENSG00000138646.9	HERC5	ENSG00000267745.1	AC060766.7	0.974196	6.18827e-06
ENSG00000112773.16	TENT5A	ENSG00000273247.5	AC097376.3	0.952519	6.2629e-06
ENSG00000075151.20	EIF4G3	ENSG00000197536.11	IRF1-AS1	0.973028	6.3662e-06
ENSG00000134321.12	RSAD2	ENSG00000223960.7	CHROMR	0.983401	6.57471e-06
ENSG00000107201.10	DDX58	ENSG00000225342.2	LRRK2-DT	0.95896	6.63934e-06
ENSG00000198087.7	CD2AP	ENSG00000225342.2	LRRK2-DT	0.959126	6.65152e-06
ENSG00000119922.10	IFIT2	ENSG00000225470.8	JPX	0.952112	6.66282e-06
ENSG00000134321.12	RSAD2	ENSG00000234506.5	LINC01506	0.970449	6.7313e-06
ENSG00000125779.22	PANK2	ENSG00000223960.7	CHROMR	0.962776	6.78151e-06
ENSG00000134326.11	CMPK2	ENSG00000223960.7	CHROMR	0.969057	6.91121e-06
ENSG00000122643.22	NT5C3A	ENSG00000273247.5	AC097376.3	0.952124	7.09331e-06
ENSG00000105967.16	TFEC	ENSG00000227082.3	LINC02798	0.953218	7.18467e-06
ENSG00000033867.16	SLC4A7	ENSG00000245164.8	LINC00861	0.95096	7.26766e-06
ENSG00000171817.17	ZNF540	ENSG00000233355.7	CHRM3-AS2	0.952328	7.30214e-06
ENSG00000115267.8	IFIH1	ENSG00000273247.5	AC097376.3	0.953252	7.46222e-06
ENSG00000105967.16	TFEC	ENSG00000277511.1	AC116407.2	0.953782	7.63337e-06
ENSG00000164440.15	TXLNB	ENSG00000287181.1	AC107067.3	0.95001	7.75229e-06
ENSG00000138646.9	HERC5	ENSG00000223960.7	CHROMR	0.973331	7.82135e-06
ENSG00000128512.23	DOCK4	ENSG00000285399.3	AC104162.2	0.96737	7.85785e-06
ENSG00000138646.9	HERC5	ENSG00000234506.5	LINC01506	0.950925	8.35862e-06
ENSG00000170581.14	STAT2	ENSG00000203804.4	ADAMTSL4-AS1	0.952614	8.39821e-06
ENSG00000115267.8	IFIH1	ENSG00000231535.7	LINC00278	0.965661	8.61127e-06
ENSG00000111912.20	NCOA7	ENSG00000267745.1	AC060766.7	0.980709	8.70297e-06
ENSG00000134326.11	CMPK2	ENSG00000234506.5	LINC01506	0.958042	8.71565e-06
ENSG00000152778.9	IFIT5	ENSG00000225470.8	JPX	0.966862	8.74393e-06
ENSG00000125148.7	MT2A	ENSG00000267745.1	AC060766.7	0.963348	8.88537e-06
ENSG00000171943.12	SRGAP2C	ENSG00000230825.2	AC005532.1	0.954461	8.9121e-06
ENSG00000105967.16	TFEC	ENSG00000267745.1	AC060766.7	0.980304	9.11058e-06
ENSG00000117228.10	GBP1	ENSG00000225470.8	JPX	0.957044	9.10296e-06
ENSG00000102524.11	TNFSF13B	ENSG00000225470.8	JPX	0.973314	9.28281e-06
ENSG00000168026.18	TTC21A	ENSG00000203804.4	ADAMTSL4-AS1	0.951426	1.00476e-05
ENSG00000138646.9	HERC5	ENSG00000273247.5	AC097376.3	0.956431	1.07437e-05
ENSG00000135148.12	TRAFD1	ENSG00000274020.4	LINC01138	0.9571	1.09065e-05
ENSG00000086065.14	CHMP5	ENSG00000225342.2	LRRK2-DT	0.962288	1.08961e-05
ENSG00000122643.22	NT5C3A	ENSG00000225342.2	LRRK2-DT	0.973168	1.11413e-05
ENSG00000134321.12	RSAD2	ENSG00000225470.8	JPX	0.964444	1.12376e-05
ENSG00000138646.9	HERC5	ENSG00000179818.14	PCBP1-AS1	0.955655	1.17525e-05
ENSG00000137449.16	CPEB2	ENSG00000231535.7	LINC00278	0.955205	1.19901e-05
ENSG00000111331.13	OAS3	ENSG00000274020.4	LINC01138	0.966298	1.21485e-05
ENSG00000105967.16	TFEC	ENSG00000223960.7	CHROMR	0.958438	1.24336e-05
ENSG00000136514.3	RTP4	ENSG00000267745.1	AC060766.7	0.950665	1.26417e-05
ENSG00000154305.18	MIA3	ENSG00000179818.14	PCBP1-AS1	0.953199	1.2638e-05
ENSG00000123610.5	TNFAIP6	ENSG00000251072.2	LMNB1-DT	0.951938	1.30145e-05
ENSG00000107201.10	DDX58	ENSG00000225470.8	JPX	0.96927	1.3157e-05
ENSG00000138434.17	ITPRID2	ENSG00000225470.8	JPX	0.974359	1.35346e-05
ENSG00000146425.11	DYNLT1	ENSG00000223960.7	CHROMR	0.964503	1.37338e-05
ENSG00000196141.14	SPATS2L	ENSG00000213468.7	FIRRE	0.953268	1.38148e-05
ENSG00000117010.17	ZNF684	ENSG00000225470.8	JPX	0.957164	1.41049e-05
ENSG00000138646.9	HERC5	ENSG00000225342.2	LRRK2-DT	0.971036	1.44777e-05
ENSG00000185338.6	SOCS1	ENSG00000269925.1	Z98884.2	0.955832	1.52186e-05
ENSG00000106829.19	TLE4	ENSG00000273247.5	AC097376.3	0.956524	1.51965e-05
ENSG00000106392.11	C1GALT1	ENSG00000225470.8	JPX	0.965847	1.59295e-05
ENSG00000145685.14	LHFPL2	ENSG00000285399.3	AC104162.2	0.969747	1.65621e-05
ENSG00000137842.7	TMEM62	ENSG00000225342.2	LRRK2-DT	0.96085	1.70422e-05
ENSG00000013374.16	NUB1	ENSG00000223960.7	CHROMR	0.952691	1.73702e-05
ENSG00000115267.8	IFIH1	ENSG00000225342.2	LRRK2-DT	0.953597	1.78375e-05
ENSG00000140464.20	PML	ENSG00000197536.11	IRF1-AS1	0.955307	1.81936e-05
ENSG00000105967.16	TFEC	ENSG00000273247.5	AC097376.3	0.955175	1.85075e-05
ENSG00000150907.10	FOXO1	ENSG00000224078.15	SNHG14	0.956482	1.93123e-05
ENSG00000111912.20	NCOA7	ENSG00000223960.7	CHROMR	0.957608	1.96824e-05
ENSG00000135363.12	LMO2	ENSG00000226004.1	LINC02528	0.96639	2.02476e-05
ENSG00000135114.12	OASL	ENSG00000282851.2	BISPR	0.968871	2.02667e-05
ENSG00000123130.17	ACOT9	ENSG00000223960.7	CHROMR	0.965258	2.0811e-05
ENSG00000134326.11	CMPK2	ENSG00000273247.5	AC097376.3	0.974137	2.28804e-05
ENSG00000135148.12	TRAFD1	ENSG00000222041.11	CYTOR	0.951405	2.28934e-05
ENSG00000138642.15	HERC6	ENSG00000223960.7	CHROMR	0.952793	2.38561e-05
ENSG00000111912.20	NCOA7	ENSG00000234506.5	LINC01506	0.952431	2.43764e-05
ENSG00000108771.13	DHX58	ENSG00000274020.4	LINC01138	0.952132	2.65427e-05
ENSG00000172183.15	ISG20	ENSG00000274020.4	LINC01138	0.963527	2.70475e-05
ENSG00000125826.21	RBCK1	ENSG00000274020.4	LINC01138	0.952704	2.71411e-05
ENSG00000105967.16	TFEC	ENSG00000225342.2	LRRK2-DT	0.962708	2.73064e-05
ENSG00000138646.9	HERC5	ENSG00000225470.8	JPX	0.981992	2.82787e-05
ENSG00000165030.4	NFIL3	ENSG00000223960.7	CHROMR	0.962453	2.88961e-05
ENSG00000111331.13	OAS3	ENSG00000197536.11	IRF1-AS1	0.959571	2.91331e-05
ENSG00000170581.14	STAT2	ENSG00000274020.4	LINC01138	0.957734	3.00092e-05
ENSG00000122643.22	NT5C3A	ENSG00000225470.8	JPX	0.97096	3.02478e-05
ENSG00000136689.18	IL1RN	ENSG00000233785.1	AC131011.2	0.959139	3.04244e-05
ENSG00000146425.11	DYNLT1	ENSG00000234506.5	LINC01506	0.960635	3.3041e-05
ENSG00000026103.22	FAS	ENSG00000225342.2	LRRK2-DT	0.957435	3.45628e-05
ENSG00000055332.18	EIF2AK2	ENSG00000225470.8	JPX	0.972915	3.49326e-05
ENSG00000112367.11	FIG4	ENSG00000223960.7	CHROMR	0.951645	3.82379e-05
ENSG00000108984.15	MAP2K6	ENSG00000273247.5	AC097376.3	0.956149	3.85667e-05
ENSG00000133106.14	EPSTI1	ENSG00000225470.8	JPX	0.954452	3.87548e-05
ENSG00000116977.18	LGALS8	ENSG00000225342.2	LRRK2-DT	0.958858	3.99635e-05
ENSG00000149131.16	SERPING1	ENSG00000237781.3	ADAMTSL4-AS2	0.952275	4.27165e-05
ENSG00000172007.7	RAB33B	ENSG00000273247.5	AC097376.3	0.974141	4.50677e-05
ENSG00000162946.23	DISC1	ENSG00000285399.3	AC104162.2	0.956923	4.61455e-05
ENSG00000173611.18	SCAI	ENSG00000228956.8	SATB1-AS1	0.972015	4.68596e-05
ENSG00000184979.10	USP18	ENSG00000228107.1	AP000692.1	0.968853	4.85831e-05
ENSG00000136147.18	PHF11	ENSG00000273247.5	AC097376.3	0.954198	5.66896e-05
ENSG00000111912.20	NCOA7	ENSG00000273247.5	AC097376.3	0.965316	5.79343e-05
ENSG00000105967.16	TFEC	ENSG00000225470.8	JPX	0.965308	6.40608e-05
ENSG00000123130.17	ACOT9	ENSG00000234506.5	LINC01506	0.961877	6.74138e-05
ENSG00000134326.11	CMPK2	ENSG00000225342.2	LRRK2-DT	0.958392	7.11454e-05
ENSG00000180596.7	H2BC4	ENSG00000231535.7	LINC00278	0.95157	7.28299e-05
ENSG00000059378.13	PARP12	ENSG00000223960.7	CHROMR	0.968734	7.65973e-05
ENSG00000059758.8	CDK17	ENSG00000225470.8	JPX	0.980286	7.77085e-05
ENSG00000125826.21	RBCK1	ENSG00000285399.3	AC104162.2	0.95426	7.77265e-05
ENSG00000117475.14	BLZF1	ENSG00000273247.5	AC097376.3	0.957723	8.15693e-05
ENSG00000138190.17	EXOC6	ENSG00000225342.2	LRRK2-DT	0.961631	8.64334e-05
ENSG00000197121.15	PGAP1	ENSG00000225470.8	JPX	0.962699	8.69023e-05
ENSG00000128918.15	ALDH1A2	ENSG00000286076.1	AC005050.3	0.952674	9.4136e-05
ENSG00000107864.15	CPEB3	ENSG00000179818.14	PCBP1-AS1	0.951365	0.000102892
ENSG00000137842.7	TMEM62	ENSG00000267745.1	AC060766.7	0.954827	0.000105482
ENSG00000136816.16	TOR1B	ENSG00000274020.4	LINC01138	0.961583	0.000120846
ENSG00000156587.16	UBE2L6	ENSG00000274020.4	LINC01138	0.960073	0.000122325
ENSG00000138035.15	PNPT1	ENSG00000223960.7	CHROMR	0.966722	0.000122826
ENSG00000115267.8	IFIH1	ENSG00000225470.8	JPX	0.975518	0.000124013
ENSG00000147050.15	KDM6A	ENSG00000179818.14	PCBP1-AS1	0.965302	0.000133598
ENSG00000010539.11	ZNF200	ENSG00000223960.7	CHROMR	0.96022	0.000143781
ENSG00000187037.8	GPR141	ENSG00000179818.14	PCBP1-AS1	0.951226	0.000152649
ENSG00000111912.20	NCOA7	ENSG00000225342.2	LRRK2-DT	0.957288	0.000157362
ENSG00000154589.7	LY96	ENSG00000273247.5	AC097376.3	0.954388	0.000169926
ENSG00000112419.14	PHACTR2	ENSG00000273247.5	AC097376.3	0.950344	0.000176493
ENSG00000059378.13	PARP12	ENSG00000234506.5	LINC01506	0.954021	0.000190775
ENSG00000138246.17	DNAJC13	ENSG00000225470.8	JPX	0.955159	0.000216029
ENSG00000165185.14	KIAA1958	ENSG00000225342.2	LRRK2-DT	0.950295	0.000259637
ENSG00000106804.8	C5	ENSG00000231535.7	LINC00278	0.966408	0.00029469
ENSG00000133943.20	DGLUCY	ENSG00000203804.4	ADAMTSL4-AS1	0.95312	0.000310434
ENSG00000149131.16	SERPING1	ENSG00000224789.1	AC012363.2	0.962887	0.000322742
ENSG00000171943.12	SRGAP2C	ENSG00000231535.7	LINC00278	0.959229	0.000358586
ENSG00000163512.14	AZI2	ENSG00000225342.2	LRRK2-DT	0.954211	0.000382546
ENSG00000115339.14	GALNT3	ENSG00000273247.5	AC097376.3	0.968768	0.000386292
ENSG00000163666.10	HESX1	ENSG00000233070.1	ZFY-AS1	0.975102	0.000386241
ENSG00000185722.18	ANKFY1	ENSG00000197536.11	IRF1-AS1	0.958178	0.000422944
ENSG00000111224.14	PARP11	ENSG00000223960.7	CHROMR	0.953686	0.000519841
ENSG00000107864.15	CPEB3	ENSG00000273247.5	AC097376.3	0.964024	0.000519164
ENSG00000086065.14	CHMP5	ENSG00000225470.8	JPX	0.960037	0.000538764
ENSG00000123609.11	NMI	ENSG00000225470.8	JPX	0.954326	0.000545164
ENSG00000103121.9	CMC2	ENSG00000267745.1	AC060766.7	0.962445	0.000590478
ENSG00000137449.16	CPEB2	ENSG00000225342.2	LRRK2-DT	0.954545	0.000611368
ENSG00000135363.12	LMO2	ENSG00000223960.7	CHROMR	0.97829	0.000621127
ENSG00000102081.15	FMR1	ENSG00000225470.8	JPX	0.967456	0.000646375
ENSG00000079385.22	CEACAM1	ENSG00000203804.4	ADAMTSL4-AS1	0.955384	0.000655383
ENSG00000112367.11	FIG4	ENSG00000225470.8	JPX	0.956446	0.000662219
ENSG00000125148.7	MT2A	ENSG00000287393.1	AL591468.1	0.953235	0.000674453
ENSG00000103121.9	CMC2	ENSG00000231535.7	LINC00278	0.952026	0.000687815
ENSG00000120306.11	CYSTM1	ENSG00000287193.1	AC132938.7	0.954335	0.00071796
ENSG00000132256.19	TRIM5	ENSG00000223960.7	CHROMR	0.972035	0.000751834
ENSG00000198087.7	CD2AP	ENSG00000225470.8	JPX	0.961644	0.000764092
ENSG00000134326.11	CMPK2	ENSG00000225470.8	JPX	0.97654	0.000782654
ENSG00000138069.18	RAB1A	ENSG00000225342.2	LRRK2-DT	0.953492	0.000843008
ENSG00000174749.6	FAM241A	ENSG00000225342.2	LRRK2-DT	0.955694	0.000905207
ENSG00000140464.20	PML	ENSG00000203804.4	ADAMTSL4-AS1	0.964901	0.000931465
ENSG00000131203.13	IDO1	ENSG00000269925.1	Z98884.2	0.958999	0.00111187
ENSG00000136514.3	RTP4	ENSG00000223960.7	CHROMR	0.953708	0.00114768
ENSG00000174021.11	GNG5	ENSG00000273247.5	AC097376.3	0.967557	0.00119532
ENSG00000171132.14	PRKCE	ENSG00000197536.11	IRF1-AS1	0.965646	0.00123649
ENSG00000137842.7	TMEM62	ENSG00000179818.14	PCBP1-AS1	0.950433	0.00126482
ENSG00000111912.20	NCOA7	ENSG00000225470.8	JPX	0.97151	0.00128946
ENSG00000126858.18	RHOT1	ENSG00000225470.8	JPX	0.954262	0.00136604
ENSG00000255221.3	CARD17	ENSG00000234506.5	LINC01506	0.950806	0.00160783
ENSG00000162714.12	ZNF496	ENSG00000237781.3	ADAMTSL4-AS2	0.95342	0.002108
ENSG00000135363.12	LMO2	ENSG00000234506.5	LINC01506	0.96657	0.00212139
ENSG00000145685.14	LHFPL2	ENSG00000223960.7	CHROMR	0.957852	0.00215206
ENSG00000120217.14	CD274	ENSG00000179818.14	PCBP1-AS1	0.962444	0.00225438
ENSG00000092036.18	HAUS4	ENSG00000286076.1	AC005050.3	0.956799	0.00231482
ENSG00000172007.7	RAB33B	ENSG00000225342.2	LRRK2-DT	0.977247	0.00232265
ENSG00000010030.14	ETV7	ENSG00000285399.3	AC104162.2	0.962777	0.00234472
ENSG00000136147.18	PHF11	ENSG00000225342.2	LRRK2-DT	0.9745	0.00249347
ENSG00000196358.11	NTNG2	ENSG00000286076.1	AC005050.3	0.954338	0.00249988
ENSG00000134709.12	HOOK1	ENSG00000233355.7	CHRM3-AS2	0.957752	0.00266632
ENSG00000136514.3	RTP4	ENSG00000234506.5	LINC01506	0.977497	0.00277401
ENSG00000138433.16	CIR1	ENSG00000179818.14	PCBP1-AS1	0.964653	0.00278062
ENSG00000142687.18	KIAA0319L	ENSG00000274020.4	LINC01138	0.959796	0.00286627
ENSG00000165185.14	KIAA1958	ENSG00000267745.1	AC060766.7	0.962104	0.00339136
ENSG00000111911.7	HINT3	ENSG00000231535.7	LINC00278	0.95546	0.00343141
ENSG00000145365.11	TIFA	ENSG00000273247.5	AC097376.3	0.958766	0.00369383
ENSG00000162654.9	GBP4	ENSG00000225470.8	JPX	0.954129	0.00449138
ENSG00000117475.14	BLZF1	ENSG00000225342.2	LRRK2-DT	0.954293	0.00486561
ENSG00000117602.12	RCAN3	ENSG00000228956.8	SATB1-AS1	0.956364	0.00504512
ENSG00000187231.14	SESTD1	ENSG00000225470.8	JPX	0.975673	0.00542503
ENSG00000112773.16	TENT5A	ENSG00000225470.8	JPX	0.962024	0.00552682
ENSG00000143889.16	HNRNPLL	ENSG00000225342.2	LRRK2-DT	0.953707	0.00558338
ENSG00000163746.11	PLSCR2	ENSG00000267745.1	AC060766.7	0.960008	0.00571212
ENSG00000010539.11	ZNF200	ENSG00000225470.8	JPX	0.952033	0.00591011
ENSG00000154589.7	LY96	ENSG00000225342.2	LRRK2-DT	0.956638	0.00621725
ENSG00000123983.14	ACSL3	ENSG00000225342.2	LRRK2-DT	0.963515	0.00738452
ENSG00000111224.14	PARP11	ENSG00000225470.8	JPX	0.98203	0.00778872
ENSG00000079385.22	CEACAM1	ENSG00000274020.4	LINC01138	0.966656	0.00825589
ENSG00000171943.12	SRGAP2C	ENSG00000215068.8	AC025171.2	0.954175	0.00883982
ENSG00000079385.22	CEACAM1	ENSG00000285399.3	AC104162.2	0.955064	0.00894373
ENSG00000172123.12	SLFN12	ENSG00000225470.8	JPX	0.964866	0.00907692
ENSG00000139618.15	BRCA2	ENSG00000225470.8	JPX	0.968673	0.00950311
ENSG00000132256.19	TRIM5	ENSG00000225470.8	JPX	0.971131	0.00954381
