# Supplementary material for: Co-expression analysis suggests lncRNA-mRNA interactions enhance antiviral immune response during acute Chikungunya fever in whole blood of pediatric patients
Source: PLoS One. 2023 Nov 3;18(11):e0294035. doi: 10.1371/journal.pone.0294035 (PMC10624317; doi:10.1371/journal.pone.0294035)
Supplement: S4 Table — (XLSX) [file pone.0294035.s004.xlsx]

## Sheet: Cis interactions
LncRNA-mRNA cis interactions in a 100kbps up and downstream window
LncRNA ID	LncRNA Name	mRNA ID	mRNA Name	Correlation	P-adj	Distance	Location
ENSG00000270426.1	AC099343.3	ENSG00000168310.11	IRF2	0.953923	2.75109e-08	0	intronic
ENSG00000273247.5	AC097376.3	ENSG00000172007.7	RAB33B	0.974141	4.53815e-05	37975	upstream
ENSG00000232021.7	LEF1-AS1	ENSG00000138795.10	LEF1	0.959835	1.60176e-12	9987	upstream
ENSG00000267547.1	AC060766.4	ENSG00000172123.12	SLFN12	0.961296	1.54974e-08	6687	downstream
ENSG00000241886.1	AC112496.1	ENSG00000198814.12	GK	0.95704	2.40198e-10	2145	downstream
ENSG00000272567.1	AC109347.2	ENSG00000145365.11	TIFA	0.953564	4.55663e-09	1221	downstream
ENSG00000270120.1	AC007728.3	ENSG00000167207.13	NOD2	0.952648	1.74064e-06	2053	downstream
ENSG00000267745.1	AC060766.7	ENSG00000172123.12	SLFN12	0.992853	9.57641e-07	1292	downstream
ENSG00000233785.1	AC131011.2	ENSG00000130066.16	SAT1	0.965661	1.59191e-07	217	upstream
