# Supplementary material for: Co-expression analysis suggests lncRNA-mRNA interactions enhance antiviral immune response during acute Chikungunya fever in whole blood of pediatric patients
Source: PLoS One. 2023 Nov 3;18(11):e0294035. doi: 10.1371/journal.pone.0294035 (PMC10624317; doi:10.1371/journal.pone.0294035)
Supplement: S5 Table — (XLSX) [file pone.0294035.s005.xlsx]

## Sheet: Trans interactions
LncRNA-mRNA trans interactions with a potential of ligation
LncRNA ID	LncRNA Name	mRNA ID	mRNA Name	ndG	Correlation	P-adj
ENSG00000179818.14	PCBP1-AS1	ENSG00000138433.16	CIR1	-0.1066	0.964653	0.00278062
ENSG00000179818.14	PCBP1-AS1	ENSG00000182957.16	SPATA13	-0.1113	0.954272	2.75363e-07
ENSG00000179818.14	PCBP1-AS1	ENSG00000132475.10	H3-3B	-0.1066	0.950187	1.19078e-11
ENSG00000179818.14	PCBP1-AS1	ENSG00000102524.11	TNFSF13B	-0.1125	0.951259	2.31351e-06
ENSG00000179818.14	PCBP1-AS1	ENSG00000155313.15	USP25	-0.1065	0.955251	3.86854e-10
ENSG00000179818.14	PCBP1-AS1	ENSG00000137842.7	TMEM62	-0.1392	0.950433	0.00126482
ENSG00000179818.14	PCBP1-AS1	ENSG00000070190.13	DAPP1	-0.1194	0.959757	8.40706e-09
ENSG00000179818.14	PCBP1-AS1	ENSG00000102921.8	N4BP1	-0.1102	0.957038	2.16764e-06
ENSG00000179818.14	PCBP1-AS1	ENSG00000138646.9	HERC5	-0.1043	0.955655	1.17525e-05
ENSG00000179818.14	PCBP1-AS1	ENSG00000181381.13	DDX60L	-0.1066	0.957448	4.60321e-07
ENSG00000179818.14	PCBP1-AS1	ENSG00000107864.15	CPEB3	-0.1173	0.951365	0.000102892
ENSG00000179818.14	PCBP1-AS1	ENSG00000147050.15	KDM6A	-0.1057	0.965302	0.000133598
ENSG00000179818.14	PCBP1-AS1	ENSG00000114127.10	XRN1	-0.102	0.958246	2.04678e-07
ENSG00000179818.14	PCBP1-AS1	ENSG00000198604.11	BAZ1A	-0.1057	0.959363	3.79571e-09
ENSG00000179818.14	PCBP1-AS1	ENSG00000120217.14	CD274	-0.139	0.962444	0.00225438
ENSG00000179818.14	PCBP1-AS1	ENSG00000154305.18	MIA3	-0.1022	0.953199	1.2638e-05
ENSG00000197536.11	IRF1-AS1	ENSG00000111331.13	OAS3	-0.1816	0.959571	2.91331e-05
ENSG00000197536.11	IRF1-AS1	ENSG00000140464.20	PML	-0.1002	0.955307	1.81936e-05
ENSG00000197536.11	IRF1-AS1	ENSG00000102921.8	N4BP1	-0.1867	0.953196	3.15583e-09
ENSG00000197536.11	IRF1-AS1	ENSG00000185722.18	ANKFY1	-0.1146	0.958178	0.000422944
ENSG00000197536.11	IRF1-AS1	ENSG00000172493.21	AFF1	-0.1191	0.970045	2.5946e-08
ENSG00000203804.4	ADAMTSL4-AS1	ENSG00000168026.18	TTC21A	-0.1009	0.951426	1.00476e-05
ENSG00000203804.4	ADAMTSL4-AS1	ENSG00000135148.12	TRAFD1	-0.1072	0.952814	9.48767e-07
ENSG00000203804.4	ADAMTSL4-AS1	ENSG00000133943.20	DGLUCY	-0.1064	0.95312	0.000310434
ENSG00000203804.4	ADAMTSL4-AS1	ENSG00000140464.20	PML	-0.1098	0.964901	0.000931465
ENSG00000203804.4	ADAMTSL4-AS1	ENSG00000173821.19	RNF213	-0.1001	0.955408	1.06476e-06
ENSG00000206337.12	HCP5	ENSG00000168003.16	SLC3A2	-0.1632	0.952886	1.14537e-12
ENSG00000206337.12	HCP5	ENSG00000122122.10	SASH3	-0.1037	0.950974	4.07692e-11
ENSG00000206337.12	HCP5	ENSG00000101160.14	CTSZ	-0.1222	0.953127	2.95557e-10
ENSG00000213468.7	FIRRE	ENSG00000106617.15	PRKAG2	-0.1024	0.968369	1.65119e-10
ENSG00000213468.7	FIRRE	ENSG00000112773.16	TENT5A	-0.1162	0.951873	3.58805e-08
ENSG00000213468.7	FIRRE	ENSG00000134321.12	RSAD2	-0.1052	0.951873	5.72571e-06
ENSG00000213468.7	FIRRE	ENSG00000123130.17	ACOT9	-0.1036	0.96041	6.02916e-09
ENSG00000213468.7	FIRRE	ENSG00000196141.14	SPATS2L	-0.1028	0.953268	1.38148e-05
ENSG00000215068.8	AC025171.2	ENSG00000171943.12	SRGAP2C	-0.1237	0.954175	0.00883982
ENSG00000215068.8	AC025171.2	ENSG00000138688.15	KIAA1109	-0.1062	0.95505	4.38961e-11
ENSG00000215068.8	AC025171.2	ENSG00000105939.13	ZC3HAV1	-0.1037	0.959405	8.27668e-09
ENSG00000215068.8	AC025171.2	ENSG00000010539.11	ZNF200	-0.1017	0.961575	5.43509e-08
ENSG00000215068.8	AC025171.2	ENSG00000152242.11	C18orf25	-0.1136	0.952048	1.6149e-11
ENSG00000215769.8	ARHGAP27P1- BPTFP1-KPNA2P3	ENSG00000141664.10	ZCCHC2	-0.1178	0.959996	5.64318e-09
ENSG00000222041.11	CYTOR	ENSG00000135148.12	TRAFD1	-0.1011	0.951405	2.28934e-05
ENSG00000222041.11	CYTOR	ENSG00000107099.15	DOCK8	-0.115	0.952663	6.89062e-16
ENSG00000222041.11	CYTOR	ENSG00000184014.8	DENND5A	-0.1159	0.956048	4.51553e-13
ENSG00000222041.11	CYTOR	ENSG00000133812.15	SBF2	-0.1389	0.952251	5.47304e-13
ENSG00000223960.7	CHROMR	ENSG00000116977.18	LGALS8	-0.1601	0.951049	6.43069e-10
ENSG00000223960.7	CHROMR	ENSG00000134326.11	CMPK2	-0.128	0.969057	6.91121e-06
ENSG00000223960.7	CHROMR	ENSG00000134321.12	RSAD2	-0.1602	0.983401	6.57471e-06
ENSG00000223960.7	CHROMR	ENSG00000055332.18	EIF2AK2	-0.1106	0.964559	5.67242e-07
ENSG00000223960.7	CHROMR	ENSG00000138035.15	PNPT1	-0.136	0.966722	0.000122826
ENSG00000223960.7	CHROMR	ENSG00000123609.11	NMI	-0.1104	0.966875	1.23683e-08
ENSG00000223960.7	CHROMR	ENSG00000163840.10	DTX3L	-0.1715	0.95103	6.16071e-09
ENSG00000223960.7	CHROMR	ENSG00000138642.15	HERC6	-0.173	0.952793	2.38561e-05
ENSG00000223960.7	CHROMR	ENSG00000198087.7	CD2AP	-0.1554	0.958544	6.42295e-08
ENSG00000223960.7	CHROMR	ENSG00000112773.16	TENT5A	-0.1024	0.968039	5.31743e-07
ENSG00000223960.7	CHROMR	ENSG00000111912.20	NCOA7	-0.1233	0.957608	1.96824e-05
ENSG00000223960.7	CHROMR	ENSG00000122643.22	NT5C3A	-0.1008	0.958491	4.46422e-06
ENSG00000223960.7	CHROMR	ENSG00000059378.13	PARP12	-0.1266	0.968734	7.65973e-05
ENSG00000223960.7	CHROMR	ENSG00000086065.14	CHMP5	-0.1162	0.967796	2.73062e-07
ENSG00000223960.7	CHROMR	ENSG00000152558.15	TMEM123	-0.1468	0.95169	5.81349e-09
ENSG00000223960.7	CHROMR	ENSG00000111224.14	PARP11	-0.1023	0.953686	0.000519841
ENSG00000223960.7	CHROMR	ENSG00000182957.16	SPATA13	-0.1032	0.953332	3.93159e-10
ENSG00000223960.7	CHROMR	ENSG00000120690.16	ELF1	-0.1059	0.976999	1.15827e-10
ENSG00000223960.7	CHROMR	ENSG00000136147.18	PHF11	-0.145	0.967827	4.67146e-07
ENSG00000223960.7	CHROMR	ENSG00000067221.14	STOML1	-0.1098	0.960813	6.23544e-07
ENSG00000223960.7	CHROMR	ENSG00000121281.13	ADCY7	-0.1011	0.958326	2.45616e-06
ENSG00000223960.7	CHROMR	ENSG00000125148.7	MT2A	-0.1031	0.960405	1.72795e-06
ENSG00000223960.7	CHROMR	ENSG00000157601.14	MX1	-0.122	0.956978	2.41725e-06
ENSG00000223960.7	CHROMR	ENSG00000147050.15	KDM6A	-0.1207	0.971258	1.46696e-07
ENSG00000223960.7	CHROMR	ENSG00000138496.16	PARP9	-0.1023	0.95989	1.8431e-08
ENSG00000223960.7	CHROMR	ENSG00000133106.14	EPSTI1	-0.1088	0.967902	1.66386e-07
ENSG00000223960.7	CHROMR	ENSG00000010539.11	ZNF200	-0.1021	0.96022	0.000143781
ENSG00000223960.7	CHROMR	ENSG00000117475.14	BLZF1	-0.1088	0.954304	3.5876e-07
ENSG00000223960.7	CHROMR	ENSG00000121858.11	TNFSF10	-0.1146	0.97498	2.58492e-06
ENSG00000223960.7	CHROMR	ENSG00000070190.13	DAPP1	-0.1576	0.963109	8.04341e-10
ENSG00000223960.7	CHROMR	ENSG00000173221.14	GLRX	-0.1535	0.955064	4.24533e-08
ENSG00000223960.7	CHROMR	ENSG00000111911.7	HINT3	-0.1227	0.96229	3.29206e-06
ENSG00000223960.7	CHROMR	ENSG00000013374.16	NUB1	-0.1648	0.952691	1.73702e-05
ENSG00000223960.7	CHROMR	ENSG00000132256.19	TRIM5	-0.1127	0.972035	0.000751834
ENSG00000223960.7	CHROMR	ENSG00000132530.17	XAF1	-0.1344	0.952177	1.94286e-07
ENSG00000223960.7	CHROMR	ENSG00000125779.22	PANK2	-0.1048	0.962776	6.78151e-06
ENSG00000223960.7	CHROMR	ENSG00000123130.17	ACOT9	-0.1389	0.965258	2.0811e-05
ENSG00000223960.7	CHROMR	ENSG00000120280.6	CXorf21	-0.1405	0.98108	8.03204e-07
ENSG00000223960.7	CHROMR	ENSG00000177409.12	SAMD9L	-0.2231	0.962296	2.38128e-07
ENSG00000223960.7	CHROMR	ENSG00000135363.12	LMO2	-0.1813	0.97829	0.000621127
ENSG00000223960.7	CHROMR	ENSG00000067066.17	SP100	-0.1003	0.962191	4.24499e-11
ENSG00000223960.7	CHROMR	ENSG00000112367.11	FIG4	-0.1077	0.951645	3.82379e-05
ENSG00000223960.7	CHROMR	ENSG00000162654.9	GBP4	-0.1103	0.964002	3.43133e-06
ENSG00000223960.7	CHROMR	ENSG00000119917.14	IFIT3	-0.1587	0.979492	2.3548e-06
ENSG00000224078.15	SNHG14	ENSG00000173611.18	SCAI	-0.1163	0.952873	2.65867e-13
ENSG00000224078.15	SNHG14	ENSG00000149970.16	CNKSR2	-0.1053	0.961318	1.31585e-13
ENSG00000224078.15	SNHG14	ENSG00000150907.10	FOXO1	-0.1251	0.956482	1.93123e-05
ENSG00000224789.1	AC012363.2	ENSG00000168394.11	TAP1	-0.1004	0.95551	1.57953e-08
ENSG00000224789.1	AC012363.2	ENSG00000149131.16	SERPING1	-0.1113	0.962887	0.000322742
ENSG00000224789.1	AC012363.2	ENSG00000135148.12	TRAFD1	-0.1045	0.969564	9.84532e-09
ENSG00000224789.1	AC012363.2	ENSG00000173821.19	RNF213	-0.1147	0.954947	7.17964e-07
ENSG00000225342.2	LRRK2-DT	ENSG00000163512.14	AZI2	-0.1249	0.954211	0.000382546
ENSG00000225342.2	LRRK2-DT	ENSG00000122643.22	NT5C3A	-0.1041	0.973168	1.11413e-05
ENSG00000225342.2	LRRK2-DT	ENSG00000062716.13	VMP1	-0.1562	0.961471	4.84691e-15
ENSG00000225342.2	LRRK2-DT	ENSG00000198160.14	MIER1	-0.1106	0.971961	7.02493e-12
ENSG00000225342.2	LRRK2-DT	ENSG00000143384.13	MCL1	-0.1369	0.955333	6.791e-16
ENSG00000225342.2	LRRK2-DT	ENSG00000116977.18	LGALS8	-0.115	0.958858	3.99635e-05
ENSG00000225342.2	LRRK2-DT	ENSG00000134326.11	CMPK2	-0.1802	0.958392	7.11454e-05
ENSG00000225342.2	LRRK2-DT	ENSG00000055332.18	EIF2AK2	-0.1432	0.951216	4.1187e-06
ENSG00000225342.2	LRRK2-DT	ENSG00000143889.16	HNRNPLL	-0.182	0.953707	0.00558338
ENSG00000225342.2	LRRK2-DT	ENSG00000138069.18	RAB1A	-0.1456	0.953492	0.000843008
ENSG00000225342.2	LRRK2-DT	ENSG00000144118.14	RALB	-0.144	0.954034	2.3097e-06
ENSG00000225342.2	LRRK2-DT	ENSG00000123609.11	NMI	-0.1101	0.953392	2.4522e-06
ENSG00000225342.2	LRRK2-DT	ENSG00000138434.17	ITPRID2	-0.1931	0.969883	4.49962e-08
ENSG00000225342.2	LRRK2-DT	ENSG00000144848.11	ATG3	-0.1565	0.968318	2.04444e-06
ENSG00000225342.2	LRRK2-DT	ENSG00000188313.13	PLSCR1	-0.1142	0.956292	1.02899e-06
ENSG00000225342.2	LRRK2-DT	ENSG00000082996.19	RNF13	-0.1172	0.954069	2.63961e-11
ENSG00000225342.2	LRRK2-DT	ENSG00000114450.10	GNB4	-0.1214	0.971415	4.17279e-08
ENSG00000225342.2	LRRK2-DT	ENSG00000174749.6	FAM241A	-0.1671	0.955694	0.000905207
ENSG00000225342.2	LRRK2-DT	ENSG00000164096.13	C4orf3	-0.1469	0.966721	2.46776e-08
ENSG00000225342.2	LRRK2-DT	ENSG00000172007.7	RAB33B	-0.1162	0.977247	0.00232265
ENSG00000225342.2	LRRK2-DT	ENSG00000181381.13	DDX60L	-0.1246	0.966619	5.45505e-07
ENSG00000225342.2	LRRK2-DT	ENSG00000137414.6	FAM8A1	-0.1129	0.982438	7.36147e-09
ENSG00000225342.2	LRRK2-DT	ENSG00000198087.7	CD2AP	-0.1196	0.959126	6.65152e-06
ENSG00000225342.2	LRRK2-DT	ENSG00000135535.17	CD164	-0.1003	0.955347	3.35046e-12
ENSG00000225342.2	LRRK2-DT	ENSG00000106392.11	C1GALT1	-0.2084	0.959079	2.56417e-07
ENSG00000225342.2	LRRK2-DT	ENSG00000105835.12	NAMPT	-0.1002	0.959808	2.1768e-11
ENSG00000225342.2	LRRK2-DT	ENSG00000096968.14	JAK2	-0.1385	0.955489	4.63811e-08
ENSG00000225342.2	LRRK2-DT	ENSG00000086065.14	CHMP5	-0.1169	0.962288	1.08961e-05
ENSG00000225342.2	LRRK2-DT	ENSG00000026103.22	FAS	-0.1388	0.957435	3.45628e-05
ENSG00000225342.2	LRRK2-DT	ENSG00000138190.17	EXOC6	-0.1317	0.961631	8.64334e-05
ENSG00000225342.2	LRRK2-DT	ENSG00000155629.15	PIK3AP1	-0.1525	0.967459	3.0295e-08
ENSG00000225342.2	LRRK2-DT	ENSG00000152558.15	TMEM123	-0.1805	0.96731	9.17599e-09
ENSG00000225342.2	LRRK2-DT	ENSG00000183735.10	TBK1	-0.1705	0.96573	2.68235e-06
ENSG00000225342.2	LRRK2-DT	ENSG00000059758.8	CDK17	-0.1529	0.963764	6.06212e-08
ENSG00000225342.2	LRRK2-DT	ENSG00000182957.16	SPATA13	-0.1142	0.954519	4.81693e-06
ENSG00000225342.2	LRRK2-DT	ENSG00000136147.18	PHF11	-0.1304	0.9745	0.00249347
ENSG00000225342.2	LRRK2-DT	ENSG00000102524.11	TNFSF13B	-0.1405	0.975394	3.23139e-06
ENSG00000225342.2	LRRK2-DT	ENSG00000198604.11	BAZ1A	-0.1737	0.952309	8.27297e-09
ENSG00000225342.2	LRRK2-DT	ENSG00000137842.7	TMEM62	-0.2567	0.96085	1.70422e-05
ENSG00000225342.2	LRRK2-DT	ENSG00000185947.15	ZNF267	-0.1092	0.970796	3.35363e-11
ENSG00000225342.2	LRRK2-DT	ENSG00000126858.18	RHOT1	-0.11	0.965664	3.83427e-08
ENSG00000225342.2	LRRK2-DT	ENSG00000132475.10	H3-3B	-0.1198	0.960711	1.86057e-11
ENSG00000225342.2	LRRK2-DT	ENSG00000101596.16	SMCHD1	-0.1459	0.965226	2.09978e-12
ENSG00000225342.2	LRRK2-DT	ENSG00000155313.15	USP25	-0.1811	0.970912	1.41464e-09
ENSG00000225342.2	LRRK2-DT	ENSG00000068366.20	ACSL4	-0.1079	0.955503	1.33656e-11
ENSG00000225342.2	LRRK2-DT	ENSG00000102081.15	FMR1	-0.1779	0.961436	1.25006e-07
ENSG00000225470.8	JPX	ENSG00000117010.17	ZNF684	-0.1204	0.957164	1.41049e-05
ENSG00000225470.8	JPX	ENSG00000134326.11	CMPK2	-0.1193	0.97654	0.000782654
ENSG00000225470.8	JPX	ENSG00000055332.18	EIF2AK2	-0.4404	0.972915	3.49326e-05
ENSG00000225470.8	JPX	ENSG00000123609.11	NMI	-0.2079	0.954326	0.000545164
ENSG00000225470.8	JPX	ENSG00000082996.19	RNF13	-0.1007	0.954334	1.3065e-09
ENSG00000225470.8	JPX	ENSG00000114450.10	GNB4	-0.1736	0.955077	6.11462e-06
ENSG00000225470.8	JPX	ENSG00000137414.6	FAM8A1	-0.1016	0.975528	9.59223e-08
ENSG00000225470.8	JPX	ENSG00000112773.16	TENT5A	-0.1128	0.962024	0.00552682
ENSG00000225470.8	JPX	ENSG00000111912.20	NCOA7	-0.101	0.97151	0.00128946
ENSG00000225470.8	JPX	ENSG00000132256.19	TRIM5	-0.1585	0.971131	0.00954381
ENSG00000225470.8	JPX	ENSG00000111224.14	PARP11	-0.1492	0.98203	0.00778872
ENSG00000225470.8	JPX	ENSG00000059758.8	CDK17	-0.1272	0.980286	7.77085e-05
ENSG00000225470.8	JPX	ENSG00000139618.15	BRCA2	-0.1198	0.968673	0.00950311
ENSG00000225470.8	JPX	ENSG00000102524.11	TNFSF13B	-0.1137	0.973314	9.28281e-06
ENSG00000225470.8	JPX	ENSG00000125148.7	MT2A	-0.1121	0.957478	5.22521e-11
ENSG00000225470.8	JPX	ENSG00000101596.16	SMCHD1	-0.1698	0.983509	2.93772e-12
ENSG00000225470.8	JPX	ENSG00000155313.15	USP25	-0.1425	0.981155	1.05099e-07
ENSG00000225470.8	JPX	ENSG00000102081.15	FMR1	-0.2048	0.967456	0.000646375
ENSG00000225470.8	JPX	ENSG00000198160.14	MIER1	-0.1275	0.966755	9.65841e-10
ENSG00000225470.8	JPX	ENSG00000197121.15	PGAP1	-0.1683	0.962699	8.69023e-05
ENSG00000225470.8	JPX	ENSG00000122643.22	NT5C3A	-0.1102	0.97096	3.02478e-05
ENSG00000225470.8	JPX	ENSG00000106617.15	PRKAG2	-0.1704	0.953154	2.22464e-06
ENSG00000225470.8	JPX	ENSG00000152558.15	TMEM123	-0.1681	0.97598	1.5532e-08
ENSG00000225470.8	JPX	ENSG00000138434.17	ITPRID2	-0.1283	0.974359	1.35346e-05
ENSG00000225470.8	JPX	ENSG00000137842.7	TMEM62	-0.1035	0.977962	5.99231e-08
ENSG00000225470.8	JPX	ENSG00000132475.10	H3-3B	-0.1051	0.959451	7.80198e-11
ENSG00000225470.8	JPX	ENSG00000162654.9	GBP4	-0.1072	0.954129	0.00449138
ENSG00000225470.8	JPX	ENSG00000171943.12	SRGAP2C	-0.1396	0.953926	3.93545e-08
ENSG00000225470.8	JPX	ENSG00000121858.11	TNFSF10	-0.1061	0.963444	5.57636e-06
ENSG00000225470.8	JPX	ENSG00000070190.13	DAPP1	-0.1356	0.964002	1.17045e-06
ENSG00000225470.8	JPX	ENSG00000067221.14	STOML1	-0.1317	0.95324	3.75012e-11
ENSG00000225470.8	JPX	ENSG00000101347.10	SAMHD1	-0.1057	0.950217	2.34096e-07
ENSG00000225470.8	JPX	ENSG00000106392.11	C1GALT1	-0.1822	0.965847	1.59295e-05
ENSG00000225470.8	JPX	ENSG00000133106.14	EPSTI1	-0.1066	0.954452	3.87548e-05
ENSG00000225470.8	JPX	ENSG00000126858.18	RHOT1	-0.1651	0.954262	0.00136604
ENSG00000225470.8	JPX	ENSG00000136560.14	TANK	-0.1703	0.981141	5.01539e-07
ENSG00000225470.8	JPX	ENSG00000137628.17	DDX60	-0.2273	0.963649	3.46723e-07
ENSG00000225470.8	JPX	ENSG00000187231.14	SESTD1	-0.1858	0.975673	0.00542503
ENSG00000225470.8	JPX	ENSG00000138246.17	DNAJC13	-0.1571	0.955159	0.000216029
ENSG00000225470.8	JPX	ENSG00000188313.13	PLSCR1	-0.2451	0.956916	3.43589e-06
ENSG00000225470.8	JPX	ENSG00000181381.13	DDX60L	-0.148	0.982646	9.20735e-07
ENSG00000225470.8	JPX	ENSG00000135535.17	CD164	-0.1052	0.954472	2.58481e-11
ENSG00000225470.8	JPX	ENSG00000112367.11	FIG4	-0.1213	0.956446	0.000662219
ENSG00000225470.8	JPX	ENSG00000134321.12	RSAD2	-0.105	0.964444	1.12376e-05
ENSG00000225470.8	JPX	ENSG00000198087.7	CD2AP	-0.1023	0.961644	0.000764092
ENSG00000225470.8	JPX	ENSG00000114127.10	XRN1	-0.1043	0.95828	9.70128e-07
ENSG00000225470.8	JPX	ENSG00000140396.13	NCOA2	-0.1034	0.962406	3.05001e-06
ENSG00000225470.8	JPX	ENSG00000165185.14	KIAA1958	-0.1446	0.969498	4.1062e-07
ENSG00000225470.8	JPX	ENSG00000152778.9	IFIT5	-0.1088	0.966862	8.74393e-06
ENSG00000225470.8	JPX	ENSG00000102218.6	RP2	-0.1593	0.95188	6.11128e-07
ENSG00000225470.8	JPX	ENSG00000067066.17	SP100	-0.1467	0.957794	1.17307e-08
ENSG00000225470.8	JPX	ENSG00000143384.13	MCL1	-0.109	0.951628	1.18117e-15
ENSG00000225470.8	JPX	ENSG00000010539.11	ZNF200	-0.115	0.952033	0.00591011
ENSG00000225470.8	JPX	ENSG00000137965.11	IFI44	-0.1037	0.953697	3.30676e-06
ENSG00000225470.8	JPX	ENSG00000163565.18	IFI16	-0.1053	0.961524	6.59662e-07
ENSG00000225470.8	JPX	ENSG00000177409.12	SAMD9L	-0.1149	0.977158	5.37643e-07
ENSG00000225470.8	JPX	ENSG00000155629.15	PIK3AP1	-0.1036	0.969411	2.20422e-07
ENSG00000225889.8	AC012368.1	ENSG00000105939.13	ZC3HAV1	-0.1991	0.957417	8.76099e-09
ENSG00000228956.8	SATB1-AS1	ENSG00000117602.12	RCAN3	-0.1728	0.956364	0.00504512
ENSG00000228956.8	SATB1-AS1	ENSG00000152495.11	CAMK4	-0.1257	0.968255	1.04155e-08
ENSG00000228956.8	SATB1-AS1	ENSG00000181690.8	PLAG1	-0.1234	0.969163	3.08216e-07
ENSG00000228956.8	SATB1-AS1	ENSG00000173611.18	SCAI	-0.1013	0.972015	4.68596e-05
ENSG00000228956.8	SATB1-AS1	ENSG00000149311.18	ATM	-0.1389	0.951148	1.2799e-17
ENSG00000228956.8	SATB1-AS1	ENSG00000127334.11	DYRK2	-0.1398	0.959393	8.39871e-12
ENSG00000231233.1	CFAP58-DT	ENSG00000106617.15	PRKAG2	-0.1076	0.951922	6.58415e-07
ENSG00000231535.7	LINC00278	ENSG00000156500.15	FAM122C	-0.1199	0.961605	1.18229e-08
ENSG00000231535.7	LINC00278	ENSG00000172493.21	AFF1	-0.1006	0.95163	2.31836e-06
ENSG00000231535.7	LINC00278	ENSG00000155313.15	USP25	-0.1038	0.958388	2.73369e-10
ENSG00000231535.7	LINC00278	ENSG00000102081.15	FMR1	-0.1004	0.956384	3.22439e-09
ENSG00000231535.7	LINC00278	ENSG00000181381.13	DDX60L	-0.1612	0.962591	4.46204e-07
ENSG00000231535.7	LINC00278	ENSG00000115267.8	IFIH1	-0.1094	0.965661	8.61127e-06
ENSG00000231535.7	LINC00278	ENSG00000138688.15	KIAA1109	-0.1137	0.975979	1.70257e-10
ENSG00000231535.7	LINC00278	ENSG00000111911.7	HINT3	-0.1108	0.95546	0.00343141
ENSG00000231535.7	LINC00278	ENSG00000125148.7	MT2A	-0.118	0.964494	6.93625e-10
ENSG00000231535.7	LINC00278	ENSG00000103121.9	CMC2	-0.1583	0.952026	0.000687815
ENSG00000232021.7	LEF1-AS1	ENSG00000138795.10	LEF1	-0.3698	0.959835	1.49638e-12
ENSG00000232021.7	LEF1-AS1	ENSG00000117602.12	RCAN3	-0.1339	0.959931	7.31602e-12
ENSG00000232021.7	LEF1-AS1	ENSG00000091409.15	ITGA6	-0.1125	0.966839	1.46587e-13
ENSG00000232021.7	LEF1-AS1	ENSG00000152495.11	CAMK4	-0.1837	0.953329	7.01491e-13
ENSG00000233070.1	ZFY-AS1	ENSG00000163666.10	HESX1	-0.1205	0.975102	0.000386241
ENSG00000233070.1	ZFY-AS1	ENSG00000101608.12	MYL12A	-0.1654	0.956348	4.6301e-14
ENSG00000233355.7	CHRM3-AS2	ENSG00000152495.11	CAMK4	-0.1019	0.961471	5.63293e-10
ENSG00000233355.7	CHRM3-AS2	ENSG00000171817.17	ZNF540	-0.1161	0.952328	7.30214e-06
ENSG00000233355.7	CHRM3-AS2	ENSG00000149311.18	ATM	-0.1205	0.956863	9.52233e-18
ENSG00000233785.1	AC131011.2	ENSG00000196141.14	SPATS2L	-0.1121	0.956814	5.56186e-06
ENSG00000233785.1	AC131011.2	ENSG00000138496.16	PARP9	-0.1086	0.952559	6.62567e-09
ENSG00000233785.1	AC131011.2	ENSG00000102897.10	LYRM1	-0.3876	0.960206	3.74501e-11
ENSG00000234506.5	LINC01506	ENSG00000067066.17	SP100	-0.1042	0.956419	5.36427e-11
ENSG00000234506.5	LINC01506	ENSG00000101608.12	MYL12A	-0.1606	0.961337	2.55284e-13
ENSG00000234506.5	LINC01506	ENSG00000134321.12	RSAD2	-0.1802	0.970449	6.7313e-06
ENSG00000234506.5	LINC01506	ENSG00000138646.9	HERC5	-0.1198	0.950925	8.35862e-06
ENSG00000234506.5	LINC01506	ENSG00000152778.9	IFIT5	-0.1068	0.956068	3.96292e-07
ENSG00000234506.5	LINC01506	ENSG00000196954.14	CASP4	-0.1276	0.952904	1.27239e-09
ENSG00000236337.1	FMR1-IT1	ENSG00000154305.18	MIA3	-0.1051	0.951643	5.41128e-13
ENSG00000237781.3	ADAMTSL4-AS2	ENSG00000168394.11	TAP1	-0.1157	0.963274	1.07802e-08
ENSG00000237781.3	ADAMTSL4-AS2	ENSG00000100342.21	APOL1	-0.103	0.954224	2.97311e-06
ENSG00000245164.8	LINC00861	ENSG00000118420.17	UBE3D	-0.1583	0.952411	4.89996e-13
ENSG00000245937.8	LINC01184	ENSG00000033867.16	SLC4A7	-0.1803	0.953537	8.61456e-13
ENSG00000257433.6	AC004241.1	ENSG00000124222.22	STX16	-0.1183	0.950427	1.23445e-09
ENSG00000263766.5	AC025682.2	ENSG00000059378.13	PARP12	-0.1001	0.969417	9.34099e-08
ENSG00000263766.5	AC025682.2	ENSG00000169871.13	TRIM56	-0.1104	0.950541	2.25403e-12
ENSG00000263766.5	AC025682.2	ENSG00000132530.17	XAF1	-0.1048	0.952951	6.24813e-08
ENSG00000263766.5	AC025682.2	ENSG00000141664.10	ZCCHC2	-0.1036	0.951116	2.41036e-09
ENSG00000263766.5	AC025682.2	ENSG00000124256.15	ZBP1	-0.5867	0.953383	3.9123e-06
ENSG00000263766.5	AC025682.2	ENSG00000123130.17	ACOT9	-0.121	0.95601	2.23961e-09
ENSG00000267547.1	AC060766.4	ENSG00000115339.14	GALNT3	-0.1585	0.9513	1.46245e-09
ENSG00000267745.1	AC060766.7	ENSG00000082996.19	RNF13	-0.1283	0.952994	2.75211e-13
ENSG00000267745.1	AC060766.7	ENSG00000137842.7	TMEM62	-0.1238	0.954827	0.000105482
ENSG00000268027.5	AC243960.1	ENSG00000181163.13	NPM1	-0.1393	0.951506	1.06859e-17
ENSG00000270426.1	AC099343.3	ENSG00000124222.22	STX16	-0.1188	0.969063	9.29458e-09
ENSG00000270972.1	AC136475.9	ENSG00000142687.18	KIAA0319L	-0.156	0.956373	1.57354e-07
ENSG00000270972.1	AC136475.9	ENSG00000124256.15	ZBP1	-0.1029	0.962065	1.04456e-06
ENSG00000273247.5	AC097376.3	ENSG00000097033.14	SH3GLB1	-0.1165	0.950492	2.4359e-13
ENSG00000273247.5	AC097376.3	ENSG00000116977.18	LGALS8	-0.1099	0.957617	3.09206e-07
ENSG00000273247.5	AC097376.3	ENSG00000134326.11	CMPK2	-0.1258	0.974137	2.28804e-05
ENSG00000273247.5	AC097376.3	ENSG00000055332.18	EIF2AK2	-0.1388	0.960394	1.60727e-06
ENSG00000273247.5	AC097376.3	ENSG00000136560.14	TANK	-0.1577	0.971707	6.04909e-09
ENSG00000273247.5	AC097376.3	ENSG00000115339.14	GALNT3	-0.221	0.968768	0.000386292
ENSG00000273247.5	AC097376.3	ENSG00000138434.17	ITPRID2	-0.151	0.960393	3.83684e-09
ENSG00000273247.5	AC097376.3	ENSG00000163512.14	AZI2	-0.115	0.966217	4.29579e-06
ENSG00000273247.5	AC097376.3	ENSG00000163746.11	PLSCR2	-0.1282	0.959162	2.98477e-07
ENSG00000273247.5	AC097376.3	ENSG00000188313.13	PLSCR1	-0.1168	0.974318	5.97559e-07
ENSG00000273247.5	AC097376.3	ENSG00000181381.13	DDX60L	-0.1346	0.953451	4.26595e-07
ENSG00000273247.5	AC097376.3	ENSG00000137414.6	FAM8A1	-0.1008	0.958992	2.3383e-09
ENSG00000273247.5	AC097376.3	ENSG00000112773.16	TENT5A	-0.1187	0.952519	6.2629e-06
ENSG00000273247.5	AC097376.3	ENSG00000135535.17	CD164	-0.1372	0.963454	1.37757e-12
ENSG00000273247.5	AC097376.3	ENSG00000122643.22	NT5C3A	-0.1391	0.952124	7.09331e-06
ENSG00000273247.5	AC097376.3	ENSG00000096968.14	JAK2	-0.1651	0.959588	2.40453e-08
ENSG00000273247.5	AC097376.3	ENSG00000086065.14	CHMP5	-0.1248	0.956806	1.90606e-06
ENSG00000273247.5	AC097376.3	ENSG00000152558.15	TMEM123	-0.1839	0.972559	7.33446e-09
ENSG00000273247.5	AC097376.3	ENSG00000183735.10	TBK1	-0.1687	0.953588	7.36036e-09
ENSG00000273247.5	AC097376.3	ENSG00000136147.18	PHF11	-0.1212	0.954198	5.66896e-05
ENSG00000273247.5	AC097376.3	ENSG00000185947.15	ZNF267	-0.1179	0.960856	2.74082e-12
ENSG00000273247.5	AC097376.3	ENSG00000123728.10	RAP2C	-0.1212	0.952384	8.60114e-08
ENSG00000273247.5	AC097376.3	ENSG00000062716.13	VMP1	-0.1335	0.958897	1.1874e-15
ENSG00000273247.5	AC097376.3	ENSG00000198160.14	MIER1	-0.1695	0.96312	9.11321e-13
ENSG00000273247.5	AC097376.3	ENSG00000138069.18	RAB1A	-0.1109	0.972318	2.0472e-06
ENSG00000273247.5	AC097376.3	ENSG00000172007.7	RAB33B	-0.3362	0.974141	4.50677e-05
ENSG00000273247.5	AC097376.3	ENSG00000106829.19	TLE4	-0.1013	0.956524	1.51965e-05
ENSG00000273247.5	AC097376.3	ENSG00000174021.11	GNG5	-0.1451	0.967557	0.00119532
ENSG00000273247.5	AC097376.3	ENSG00000163565.18	IFI16	-0.1678	0.96039	7.0641e-08
ENSG00000273247.5	AC097376.3	ENSG00000067066.17	SP100	-0.2011	0.953953	1.72537e-10
ENSG00000273247.5	AC097376.3	ENSG00000138246.17	DNAJC13	-0.1295	0.962565	6.21787e-09
ENSG00000273247.5	AC097376.3	ENSG00000138646.9	HERC5	-0.1647	0.956431	1.07437e-05
ENSG00000273247.5	AC097376.3	ENSG00000145365.11	TIFA	-0.1392	0.958766	0.00369383
ENSG00000273247.5	AC097376.3	ENSG00000112419.14	PHACTR2	-0.102	0.950344	0.000176493
ENSG00000273247.5	AC097376.3	ENSG00000107864.15	CPEB3	-0.1065	0.964024	0.000519164
ENSG00000273247.5	AC097376.3	ENSG00000155629.15	PIK3AP1	-0.2046	0.976116	1.32486e-08
ENSG00000273247.5	AC097376.3	ENSG00000115267.8	IFIH1	-0.1241	0.953252	7.46222e-06
ENSG00000273247.5	AC097376.3	ENSG00000173221.14	GLRX	-0.1031	0.951104	4.54254e-06
ENSG00000273247.5	AC097376.3	ENSG00000111912.20	NCOA7	-0.225	0.965316	5.79343e-05
ENSG00000273247.5	AC097376.3	ENSG00000137575.12	SDCBP	-0.1062	0.95853	1.15186e-14
ENSG00000273247.5	AC097376.3	ENSG00000154589.7	LY96	-0.1007	0.954388	0.000169926
ENSG00000273247.5	AC097376.3	ENSG00000152778.9	IFIT5	-0.1186	0.964677	7.62266e-07
ENSG00000273247.5	AC097376.3	ENSG00000108984.15	MAP2K6	-0.1202	0.956149	3.85667e-05
ENSG00000274020.4	LINC01138	ENSG00000142687.18	KIAA0319L	-0.1022	0.959796	0.00286627
ENSG00000274020.4	LINC01138	ENSG00000172183.15	ISG20	-0.1064	0.963527	2.70475e-05
ENSG00000274020.4	LINC01138	ENSG00000183486.13	MX2	-0.1104	0.958031	2.34545e-07
ENSG00000274020.4	LINC01138	ENSG00000135148.12	TRAFD1	-0.1122	0.9571	1.09065e-05
ENSG00000274020.4	LINC01138	ENSG00000140464.20	PML	-0.1075	0.971366	7.43963e-08
ENSG00000274020.4	LINC01138	ENSG00000059378.13	PARP12	-0.1789	0.960246	2.16944e-06
ENSG00000274020.4	LINC01138	ENSG00000136816.16	TOR1B	-0.106	0.961583	0.000120846
ENSG00000274020.4	LINC01138	ENSG00000156587.16	UBE2L6	-0.1446	0.960073	0.000122325
ENSG00000274020.4	LINC01138	ENSG00000166900.17	STX3	-0.1019	0.953575	6.38448e-11
ENSG00000274020.4	LINC01138	ENSG00000168404.13	MLKL	-0.1211	0.950523	1.90683e-06
ENSG00000274020.4	LINC01138	ENSG00000185722.18	ANKFY1	-0.1913	0.975076	1.24638e-06
ENSG00000274020.4	LINC01138	ENSG00000108771.13	DHX58	-0.1085	0.952132	2.65427e-05
ENSG00000274020.4	LINC01138	ENSG00000108424.10	KPNB1	-0.1398	0.959858	1.03846e-08
ENSG00000274020.4	LINC01138	ENSG00000173821.19	RNF213	-0.1081	0.958321	1.36321e-06
ENSG00000274020.4	LINC01138	ENSG00000125826.21	RBCK1	-0.1095	0.952704	2.71411e-05
ENSG00000277511.1	AC116407.2	ENSG00000055332.18	EIF2AK2	-0.2198	0.966758	1.66369e-07
ENSG00000277511.1	AC116407.2	ENSG00000138035.15	PNPT1	-0.1097	0.953267	7.32837e-07
ENSG00000277511.1	AC116407.2	ENSG00000138385.16	SSB	-0.1719	0.954576	2.96676e-12
ENSG00000277511.1	AC116407.2	ENSG00000163512.14	AZI2	-0.1262	0.974005	1.29711e-11
ENSG00000277511.1	AC116407.2	ENSG00000188313.13	PLSCR1	-0.2564	0.951098	1.69361e-07
ENSG00000277511.1	AC116407.2	ENSG00000114450.10	GNB4	-0.1154	0.951411	2.43033e-11
ENSG00000277511.1	AC116407.2	ENSG00000172007.7	RAB33B	-0.1165	0.962538	4.87442e-10
ENSG00000277511.1	AC116407.2	ENSG00000112773.16	TENT5A	-0.1583	0.955493	2.50113e-08
ENSG00000277511.1	AC116407.2	ENSG00000111911.7	HINT3	-0.1373	0.953042	3.66219e-10
ENSG00000277511.1	AC116407.2	ENSG00000177409.12	SAMD9L	-0.1099	0.968021	1.86145e-07
ENSG00000277511.1	AC116407.2	ENSG00000152558.15	TMEM123	-0.175	0.979283	4.27349e-09
ENSG00000277511.1	AC116407.2	ENSG00000136147.18	PHF11	-0.1058	0.966873	1.03108e-09
ENSG00000277511.1	AC116407.2	ENSG00000140280.14	LYSMD2	-0.1136	0.958773	7.59382e-09
ENSG00000277511.1	AC116407.2	ENSG00000185947.15	ZNF267	-0.149	0.951188	9.1335e-15
ENSG00000277511.1	AC116407.2	ENSG00000103121.9	CMC2	-0.1074	0.961996	7.03697e-09
ENSG00000277511.1	AC116407.2	ENSG00000132530.17	XAF1	-0.1067	0.95241	6.13902e-08
ENSG00000277511.1	AC116407.2	ENSG00000102081.15	FMR1	-0.1342	0.950733	8.07105e-14
ENSG00000282851.2	BISPR	ENSG00000135114.12	OASL	-0.1024	0.968871	2.02667e-05
ENSG00000283384.1	AL138694.1	ENSG00000196141.14	SPATS2L	-0.183	0.952164	5.58492e-06
ENSG00000285399.3	AC104162.2	ENSG00000013374.16	NUB1	-0.1631	0.96606	2.24964e-07
ENSG00000285399.3	AC104162.2	ENSG00000055332.18	EIF2AK2	-0.1951	0.966871	3.08669e-07
ENSG00000285399.3	AC104162.2	ENSG00000182957.16	SPATA13	-0.127	0.962675	1.28687e-11
ENSG00000285399.3	AC104162.2	ENSG00000067221.14	STOML1	-0.1038	0.967306	3.66497e-11
ENSG00000285399.3	AC104162.2	ENSG00000101347.10	SAMHD1	-0.1635	0.957784	8.93069e-12
ENSG00000285399.3	AC104162.2	ENSG00000155313.15	USP25	-0.158	0.959279	8.18157e-12
ENSG00000285399.3	AC104162.2	ENSG00000168310.11	IRF2	-0.1119	0.965472	5.89206e-06
ENSG00000285399.3	AC104162.2	ENSG00000059758.8	CDK17	-0.2308	0.950397	6.10357e-12
ENSG00000285399.3	AC104162.2	ENSG00000136147.18	PHF11	-0.1933	0.963761	1.83787e-08
ENSG00000285399.3	AC104162.2	ENSG00000168404.13	MLKL	-0.1037	0.958112	2.27292e-06
ENSG00000285399.3	AC104162.2	ENSG00000124222.22	STX16	-0.1172	0.956924	8.34668e-07
ENSG00000285399.3	AC104162.2	ENSG00000162946.23	DISC1	-0.1064	0.956923	4.61455e-05
ENSG00000285399.3	AC104162.2	ENSG00000134326.11	CMPK2	-0.1123	0.950481	3.40217e-06
ENSG00000285399.3	AC104162.2	ENSG00000059728.11	MXD1	-0.1122	0.952591	7.52172e-12
ENSG00000285399.3	AC104162.2	ENSG00000067066.17	SP100	-0.1188	0.959959	1.92436e-11
ENSG00000285399.3	AC104162.2	ENSG00000163840.10	DTX3L	-0.1022	0.950551	1.72026e-09
ENSG00000285399.3	AC104162.2	ENSG00000173193.15	PARP14	-0.1045	0.959957	2.33222e-08
ENSG00000285399.3	AC104162.2	ENSG00000181381.13	DDX60L	-0.1046	0.963619	2.91958e-07
ENSG00000285399.3	AC104162.2	ENSG00000059378.13	PARP12	-0.1144	0.953326	2.25196e-06
ENSG00000285399.3	AC104162.2	ENSG00000140464.20	PML	-0.1362	0.958433	4.00135e-07
ENSG00000285399.3	AC104162.2	ENSG00000010539.11	ZNF200	-0.1292	0.97452	1.86227e-07
ENSG00000285399.3	AC104162.2	ENSG00000102921.8	N4BP1	-0.1071	0.961308	5.18834e-10
ENSG00000285399.3	AC104162.2	ENSG00000185722.18	ANKFY1	-0.1213	0.950078	1.48282e-06
ENSG00000285399.3	AC104162.2	ENSG00000102081.15	FMR1	-0.1144	0.952715	8.44738e-13
ENSG00000285399.3	AC104162.2	ENSG00000172493.21	AFF1	-0.1199	0.951645	7.46098e-09
ENSG00000285399.3	AC104162.2	ENSG00000105939.13	ZC3HAV1	-0.1439	0.96752	1.10668e-08
ENSG00000285399.3	AC104162.2	ENSG00000102524.11	TNFSF13B	-0.119	0.954034	8.75141e-07
ENSG00000285399.3	AC104162.2	ENSG00000198604.11	BAZ1A	-0.1356	0.958008	3.57448e-10
ENSG00000287393.1	AL591468.1	ENSG00000156500.15	FAM122C	-0.3282	0.97382	7.84963e-09
