# Supplementary material for: Co-expression analysis suggests lncRNA-mRNA interactions enhance antiviral immune response during acute Chikungunya fever in whole blood of pediatric patients
Source: PLoS One. 2023 Nov 3;18(11):e0294035. doi: 10.1371/journal.pone.0294035 (PMC10624317; doi:10.1371/journal.pone.0294035)
Supplement: S6 Table — (XLSX) [file pone.0294035.s006.xlsx]

## Sheet: S6A
REACTOME pathways enriched by all mRNAs targeted by lncRNAs in cis or trans.
REACTOME Pathway	REACTOME ID	p-adj	Pathway Size	Intersection Size	mRNAs (Ensembl ID)
Immune System	REAC:R-HSA-168256	1.48501e-31	2051	52	ENSG00000102524, ENSG00000070190, ENSG00000102921, ENSG00000138646, ENSG00000120217, ENSG00000111331, ENSG00000140464, ENSG00000173821, ENSG00000101160, ENSG00000134321, ENSG00000055332, ENSG00000163840, ENSG00000138642, ENSG00000125148, ENSG00000157601, ENSG00000132256, ENSG00000132530, ENSG00000067066, ENSG00000162654, ENSG00000119917, ENSG00000150907, ENSG00000168394, ENSG00000149131, ENSG0000…
Interferon Signaling	REAC:R-HSA-913531	1.23646e-24	193	21	ENSG00000138646, ENSG00000111331, ENSG00000140464, ENSG00000134321, ENSG00000055332, ENSG00000125148, ENSG00000157601, ENSG00000132256, ENSG00000132530, ENSG00000067066, ENSG00000162654, ENSG00000119917, ENSG00000096968, ENSG00000101347, ENSG00000152778, ENSG00000172183, ENSG00000183486, ENSG00000156587, ENSG00000108424, ENSG00000135114, ENSG00000168310
Cytokine Signaling in Immune system	REAC:R-HSA-1280215	1.68022e-23	719	30	ENSG00000102524, ENSG00000102921, ENSG00000138646, ENSG00000111331, ENSG00000140464, ENSG00000134321, ENSG00000055332, ENSG00000125148, ENSG00000157601, ENSG00000132256, ENSG00000132530, ENSG00000067066, ENSG00000162654, ENSG00000119917, ENSG00000150907, ENSG00000143384, ENSG00000096968, ENSG00000183735, ENSG00000101347, ENSG00000152778, ENSG00000145365, ENSG00000108984, ENSG00000172183, ENSG0000…
Interferon alpha/beta signaling	REAC:R-HSA-909733	3.27784e-16	71	12	ENSG00000111331, ENSG00000134321, ENSG00000157601, ENSG00000132530, ENSG00000119917, ENSG00000101347, ENSG00000152778, ENSG00000172183, ENSG00000183486, ENSG00000108424, ENSG00000135114, ENSG00000168310
Disease	REAC:R-HSA-1643685	1.3073e-14	1768	32	ENSG00000132475, ENSG00000140464, ENSG00000173821, ENSG00000168003, ENSG00000105939, ENSG00000055332, ENSG00000123609, ENSG00000086065, ENSG00000121281, ENSG00000138496, ENSG00000149970, ENSG00000150907, ENSG00000149131, ENSG00000114450, ENSG00000106392, ENSG00000096968, ENSG00000155629, ENSG00000183735, ENSG00000139618, ENSG00000117602, ENSG00000152495, ENSG00000149311, ENSG00000115267, ENSG0000…
Interferon gamma signaling	REAC:R-HSA-877300	4.41524e-10	87	9	ENSG00000111331, ENSG00000140464, ENSG00000125148, ENSG00000132256, ENSG00000067066, ENSG00000162654, ENSG00000096968, ENSG00000135114, ENSG00000168310
Innate Immune System	REAC:R-HSA-168249	9.5208e-10	1100	21	ENSG00000102921, ENSG00000138646, ENSG00000101160, ENSG00000149131, ENSG00000183735, ENSG00000136560, ENSG00000138246, ENSG00000163565, ENSG00000115267, ENSG00000196954, ENSG00000169871, ENSG00000124256, ENSG00000123728, ENSG00000145365, ENSG00000137575, ENSG00000154589, ENSG00000108984, ENSG00000156587, ENSG00000108771, ENSG00000108424, ENSG00000167207
Antiviral mechanism by IFN-stimulated genes	REAC:R-HSA-1169410	5.80912e-09	78	8	ENSG00000138646, ENSG00000111331, ENSG00000055332, ENSG00000157601, ENSG00000183486, ENSG00000156587, ENSG00000108424, ENSG00000135114
Infectious disease	REAC:R-HSA-5663205	6.03301e-08	999	18	ENSG00000140464, ENSG00000173821, ENSG00000055332, ENSG00000123609, ENSG00000086065, ENSG00000121281, ENSG00000138496, ENSG00000114450, ENSG00000096968, ENSG00000183735, ENSG00000117602, ENSG00000115267, ENSG00000124256, ENSG00000181163, ENSG00000174021, ENSG00000108424, ENSG00000173193, ENSG00000167207
Signal Transduction	REAC:R-HSA-162582	7.90457e-08	2546	28	ENSG00000182957, ENSG00000132475, ENSG00000120217, ENSG00000140464, ENSG00000185722, ENSG00000106617, ENSG00000107099, ENSG00000121281, ENSG00000133106, ENSG00000121858, ENSG00000173611, ENSG00000149970, ENSG00000150907, ENSG00000144118, ENSG00000114450, ENSG00000096968, ENSG00000026103, ENSG00000155629, ENSG00000183735, ENSG00000126858, ENSG00000140396, ENSG00000152495, ENSG00000138795, ENSG0000…
SARS-CoV-1 Infection	REAC:R-HSA-9678108	4.76565e-07	140	8	ENSG00000123609, ENSG00000138496, ENSG00000183735, ENSG00000117602, ENSG00000115267, ENSG00000181163, ENSG00000108424, ENSG00000173193
Regulated Necrosis	REAC:R-HSA-5218859	9.39603e-07	58	6	ENSG00000121858, ENSG00000026103, ENSG00000196954, ENSG00000137575, ENSG00000168404, ENSG00000168310
Generic Transcription Pathway	REAC:R-HSA-212436	1.13646e-06	1236	18	ENSG00000132475, ENSG00000140464, ENSG00000106617, ENSG00000010539, ENSG00000120690, ENSG00000135363, ENSG00000150907, ENSG00000105835, ENSG00000026103, ENSG00000185947, ENSG00000117010, ENSG00000152495, ENSG00000149311, ENSG00000127334, ENSG00000138795, ENSG00000171817, ENSG00000181163, ENSG00000108984
TRIF(TICAM1)-mediated TLR4 signaling	REAC:R-HSA-937061	1.21958e-06	107	7	ENSG00000102921, ENSG00000183735, ENSG00000136560, ENSG00000145365, ENSG00000154589, ENSG00000108984, ENSG00000167207
MyD88-independent TLR4 cascade	REAC:R-HSA-166166	1.21958e-06	107	7	ENSG00000102921, ENSG00000183735, ENSG00000136560, ENSG00000145365, ENSG00000154589, ENSG00000108984, ENSG00000167207
ISG15 antiviral mechanism	REAC:R-HSA-1169408	2.26176e-06	70	6	ENSG00000138646, ENSG00000055332, ENSG00000157601, ENSG00000183486, ENSG00000156587, ENSG00000108424
Gene expression (Transcription)	REAC:R-HSA-74160	2.918e-06	1493	19	ENSG00000132475, ENSG00000140464, ENSG00000106617, ENSG00000010539, ENSG00000120690, ENSG00000135363, ENSG00000150907, ENSG00000105835, ENSG00000026103, ENSG00000185947, ENSG00000117010, ENSG00000152495, ENSG00000149311, ENSG00000127334, ENSG00000138795, ENSG00000171817, ENSG00000181163, ENSG00000108984, ENSG00000138385
RNA Polymerase II Transcription	REAC:R-HSA-73857	3.36581e-06	1357	18	ENSG00000132475, ENSG00000140464, ENSG00000106617, ENSG00000010539, ENSG00000120690, ENSG00000135363, ENSG00000150907, ENSG00000105835, ENSG00000026103, ENSG00000185947, ENSG00000117010, ENSG00000152495, ENSG00000149311, ENSG00000127334, ENSG00000138795, ENSG00000171817, ENSG00000181163, ENSG00000108984
SARS-CoV-1 activates/modulates innate immune responses	REAC:R-HSA-9692916	3.53786e-06	40	5	ENSG00000123609, ENSG00000183735, ENSG00000117602, ENSG00000115267, ENSG00000108424
SARS-CoV Infections	REAC:R-HSA-9679506	3.53786e-06	459	11	ENSG00000123609, ENSG00000138496, ENSG00000096968, ENSG00000183735, ENSG00000117602, ENSG00000115267, ENSG00000124256, ENSG00000181163, ENSG00000108424, ENSG00000173193, ENSG00000167207
Viral Infection Pathways	REAC:R-HSA-9824446	3.53786e-06	809	14	ENSG00000140464, ENSG00000055332, ENSG00000123609, ENSG00000086065, ENSG00000138496, ENSG00000096968, ENSG00000183735, ENSG00000117602, ENSG00000115267, ENSG00000124256, ENSG00000181163, ENSG00000108424, ENSG00000173193, ENSG00000167207
DDX58/IFIH1-mediated induction of interferon-alpha/beta	REAC:R-HSA-168928	4.33839e-06	82	6	ENSG00000138646, ENSG00000183735, ENSG00000136560, ENSG00000115267, ENSG00000156587, ENSG00000108771
Programmed Cell Death	REAC:R-HSA-5357801	5.12309e-06	208	8	ENSG00000121858, ENSG00000026103, ENSG00000196954, ENSG00000137575, ENSG00000154589, ENSG00000168404, ENSG00000108424, ENSG00000168310
Toll Like Receptor 4 (TLR4) Cascade	REAC:R-HSA-166016	5.73331e-06	143	7	ENSG00000102921, ENSG00000183735, ENSG00000136560, ENSG00000145365, ENSG00000154589, ENSG00000108984, ENSG00000167207
Metabolism of proteins	REAC:R-HSA-392499	6.2679e-06	1946	21	ENSG00000132475, ENSG00000155313, ENSG00000154305, ENSG00000140464, ENSG00000101160, ENSG00000067066, ENSG00000138069, ENSG00000114450, ENSG00000172007, ENSG00000106392, ENSG00000138190, ENSG00000126858, ENSG00000197121, ENSG00000140396, ENSG00000115267, ENSG00000100342, ENSG00000115339, ENSG00000181163, ENSG00000174021, ENSG00000156587, ENSG00000167207
SARS-CoV-1-host interactions	REAC:R-HSA-9692914	8.89231e-06	95	6	ENSG00000123609, ENSG00000183735, ENSG00000117602, ENSG00000115267, ENSG00000181163, ENSG00000108424
Toll-like Receptor Cascades	REAC:R-HSA-168898	1.33629e-05	165	7	ENSG00000102921, ENSG00000183735, ENSG00000136560, ENSG00000145365, ENSG00000154589, ENSG00000108984, ENSG00000167207
Toll Like Receptor 3 (TLR3) Cascade	REAC:R-HSA-168164	1.33629e-05	103	6	ENSG00000102921, ENSG00000183735, ENSG00000136560, ENSG00000145365, ENSG00000108984, ENSG00000167207
Vesicle-mediated transport	REAC:R-HSA-5653656	3.0438e-05	718	12	ENSG00000154305, ENSG00000101160, ENSG00000106617, ENSG00000184014, ENSG00000133812, ENSG00000086065, ENSG00000138069, ENSG00000172007, ENSG00000138190, ENSG00000100342, ENSG00000124222, ENSG00000136816
Class I MHC mediated antigen processing & presentation	REAC:R-HSA-983169	3.86865e-05	380	9	ENSG00000138646, ENSG00000173821, ENSG00000163840, ENSG00000138642, ENSG00000168394, ENSG00000118420, ENSG00000154589, ENSG00000156587, ENSG00000125826
RIPK1-mediated regulated necrosis	REAC:R-HSA-5213460	3.86865e-05	31	4	ENSG00000121858, ENSG00000026103, ENSG00000137575, ENSG00000168404
Regulation of necroptotic cell death	REAC:R-HSA-5675482	3.86865e-05	31	4	ENSG00000121858, ENSG00000026103, ENSG00000137575, ENSG00000168404
Membrane Trafficking	REAC:R-HSA-199991	4.48727e-05	624	11	ENSG00000154305, ENSG00000101160, ENSG00000106617, ENSG00000184014, ENSG00000133812, ENSG00000086065, ENSG00000138069, ENSG00000172007, ENSG00000138190, ENSG00000124222, ENSG00000136816
Negative regulators of DDX58/IFIH1 signaling	REAC:R-HSA-936440	6.01531e-05	35	4	ENSG00000138646, ENSG00000183735, ENSG00000115267, ENSG00000156587
Post-translational protein modification	REAC:R-HSA-597592	7.5775e-05	1419	16	ENSG00000155313, ENSG00000154305, ENSG00000140464, ENSG00000101160, ENSG00000067066, ENSG00000138069, ENSG00000172007, ENSG00000106392, ENSG00000126858, ENSG00000197121, ENSG00000140396, ENSG00000115267, ENSG00000100342, ENSG00000115339, ENSG00000181163, ENSG00000167207
Adaptive Immune System	REAC:R-HSA-1280218	8.32645e-05	809	12	ENSG00000070190, ENSG00000138646, ENSG00000120217, ENSG00000173821, ENSG00000163840, ENSG00000138642, ENSG00000168394, ENSG00000155629, ENSG00000118420, ENSG00000154589, ENSG00000156587, ENSG00000125826
Metabolism	REAC:R-HSA-1430728	0.000166079	2072	19	ENSG00000168003, ENSG00000106617, ENSG00000123130, ENSG00000133812, ENSG00000121281, ENSG00000138496, ENSG00000173221, ENSG00000125779, ENSG00000112367, ENSG00000114450, ENSG00000105835, ENSG00000068366, ENSG00000101347, ENSG00000140396, ENSG00000174021, ENSG00000108424, ENSG00000173193, ENSG00000198814, ENSG00000130066
Regulation of innate immune responses to cytosolic DNA	REAC:R-HSA-3134975	0.000166079	15	3	ENSG00000183735, ENSG00000169871, ENSG00000124256
Signaling by Interleukins	REAC:R-HSA-449147	0.000166079	471	9	ENSG00000102921, ENSG00000150907, ENSG00000143384, ENSG00000096968, ENSG00000183735, ENSG00000145365, ENSG00000108984, ENSG00000166900, ENSG00000167207
Caspase activation via Death Receptors in the presence of ligand	REAC:R-HSA-140534	0.000166079	15	3	ENSG00000121858, ENSG00000026103, ENSG00000154589
TRAF6 mediated induction of NFkB and MAP kinases upon TLR7/8 or 9 activation	REAC:R-HSA-975138	0.000183482	101	5	ENSG00000102921, ENSG00000145365, ENSG00000154589, ENSG00000108984, ENSG00000167207
MyD88 dependent cascade initiated on endosome	REAC:R-HSA-975155	0.000188014	102	5	ENSG00000102921, ENSG00000145365, ENSG00000154589, ENSG00000108984, ENSG00000167207
Activation of IRF3, IRF7 mediated by TBK1, IKBKE	REAC:R-HSA-936964	0.000188048	16	3	ENSG00000183735, ENSG00000136560, ENSG00000154589
Toll Like Receptor 7/8 (TLR7/8) Cascade	REAC:R-HSA-168181	0.000188385	103	5	ENSG00000102921, ENSG00000145365, ENSG00000154589, ENSG00000108984, ENSG00000167207
Toll Like Receptor 9 (TLR9) Cascade	REAC:R-HSA-168138	0.000211854	106	5	ENSG00000102921, ENSG00000145365, ENSG00000154589, ENSG00000108984, ENSG00000167207
Integration of energy metabolism	REAC:R-HSA-163685	0.000217005	107	5	ENSG00000106617, ENSG00000121281, ENSG00000114450, ENSG00000068366, ENSG00000174021
Toll Like Receptor TLR6:TLR2 Cascade	REAC:R-HSA-168188	0.000259627	112	5	ENSG00000102921, ENSG00000145365, ENSG00000154589, ENSG00000108984, ENSG00000167207
MyD88:MAL(TIRAP) cascade initiated on plasma membrane	REAC:R-HSA-166058	0.000259627	112	5	ENSG00000102921, ENSG00000145365, ENSG00000154589, ENSG00000108984, ENSG00000167207
Nicotinamide salvaging	REAC:R-HSA-197264	0.000277937	19	3	ENSG00000138496, ENSG00000105835, ENSG00000173193
Toll Like Receptor 2 (TLR2) Cascade	REAC:R-HSA-181438	0.000277937	115	5	ENSG00000102921, ENSG00000145365, ENSG00000154589, ENSG00000108984, ENSG00000167207
Toll Like Receptor TLR1:TLR2 Cascade	REAC:R-HSA-168179	0.000277937	115	5	ENSG00000102921, ENSG00000145365, ENSG00000154589, ENSG00000108984, ENSG00000167207
Hemostasis	REAC:R-HSA-109582	0.000355282	672	10	ENSG00000132475, ENSG00000168003, ENSG00000107099, ENSG00000149131, ENSG00000114450, ENSG00000096968, ENSG00000091409, ENSG00000174021, ENSG00000112419, ENSG00000168310
Antigen processing: Ubiquitination & Proteasome degradation	REAC:R-HSA-983168	0.000415125	308	7	ENSG00000138646, ENSG00000173821, ENSG00000163840, ENSG00000138642, ENSG00000118420, ENSG00000156587, ENSG00000125826
Cytosolic sensors of pathogen-associated DNA	REAC:R-HSA-1834949	0.000435134	64	4	ENSG00000183735, ENSG00000163565, ENSG00000169871, ENSG00000124256
Caspase activation via extrinsic apoptotic signalling pathway	REAC:R-HSA-5357769	0.000595332	25	3	ENSG00000121858, ENSG00000026103, ENSG00000154589
Interleukin-1 family signaling	REAC:R-HSA-446652	0.000913642	151	5	ENSG00000102921, ENSG00000183735, ENSG00000145365, ENSG00000108984, ENSG00000167207
IRF3 mediated activation of type 1 IFN	REAC:R-HSA-1606341	0.000913642	5	2	ENSG00000183735, ENSG00000124256
TRAF6 mediated IRF7 activation	REAC:R-HSA-933541	0.000975265	30	3	ENSG00000183735, ENSG00000136560, ENSG00000115267
Transcriptional Regulation by TP53	REAC:R-HSA-3700989	0.000975265	359	7	ENSG00000140464, ENSG00000106617, ENSG00000026103, ENSG00000149311, ENSG00000127334, ENSG00000181163, ENSG00000108984
Nicotinate metabolism	REAC:R-HSA-196807	0.00105459	31	3	ENSG00000138496, ENSG00000105835, ENSG00000173193
Regulation of TP53 Activity	REAC:R-HSA-5633007	0.00112228	160	5	ENSG00000140464, ENSG00000106617, ENSG00000149311, ENSG00000127334, ENSG00000108984
Glucagon signaling in metabolic regulation	REAC:R-HSA-163359	0.00123416	33	3	ENSG00000121281, ENSG00000114450, ENSG00000174021
Opioid Signalling	REAC:R-HSA-111885	0.00141847	90	4	ENSG00000121281, ENSG00000114450, ENSG00000152495, ENSG00000174021
NOD1/2 Signaling Pathway	REAC:R-HSA-168638	0.00155545	36	3	ENSG00000196954, ENSG00000108984, ENSG00000167207
MyD88 cascade initiated on plasma membrane	REAC:R-HSA-975871	0.00171244	96	4	ENSG00000102921, ENSG00000145365, ENSG00000108984, ENSG00000167207
Toll Like Receptor 10 (TLR10) Cascade	REAC:R-HSA-168142	0.00171244	96	4	ENSG00000102921, ENSG00000145365, ENSG00000108984, ENSG00000167207
Toll Like Receptor 5 (TLR5) Cascade	REAC:R-HSA-168176	0.00171244	96	4	ENSG00000102921, ENSG00000145365, ENSG00000108984, ENSG00000167207
Diseases of signal transduction by growth factor receptors and second messengers	REAC:R-HSA-5663202	0.00212179	417	7	ENSG00000173821, ENSG00000105939, ENSG00000149970, ENSG00000150907, ENSG00000096968, ENSG00000155629, ENSG00000181163
Vasopressin regulates renal water homeostasis via Aquaporins	REAC:R-HSA-432040	0.0023267	43	3	ENSG00000121281, ENSG00000114450, ENSG00000174021
ADORA2B mediated anti-inflammatory cytokines production	REAC:R-HSA-9660821	0.0023267	43	3	ENSG00000121281, ENSG00000114450, ENSG00000174021
Activation of GABAB receptors	REAC:R-HSA-991365	0.0023267	43	3	ENSG00000121281, ENSG00000114450, ENSG00000174021
GABA B receptor activation	REAC:R-HSA-977444	0.0023267	43	3	ENSG00000121281, ENSG00000114450, ENSG00000174021
Signaling by Rho GTPases, Miro GTPases and RHOBTB3	REAC:R-HSA-9716542	0.0023267	717	9	ENSG00000182957, ENSG00000132475, ENSG00000185722, ENSG00000107099, ENSG00000133106, ENSG00000173611, ENSG00000126858, ENSG00000140396, ENSG00000033867
Neurotransmitter receptors and postsynaptic signal transmission	REAC:R-HSA-112314	0.00238189	196	5	ENSG00000106617, ENSG00000121281, ENSG00000114450, ENSG00000152495, ENSG00000174021
GPER1 signaling	REAC:R-HSA-9634597	0.00239458	44	3	ENSG00000121281, ENSG00000114450, ENSG00000174021
TAK1-dependent IKK and NF-kappa-B activation	REAC:R-HSA-445989	0.00239458	44	3	ENSG00000102921, ENSG00000145365, ENSG00000167207
OAS antiviral response	REAC:R-HSA-8983711	0.00242314	9	2	ENSG00000111331, ENSG00000135114
Interleukin-1 signaling	REAC:R-HSA-9020702	0.0027501	113	4	ENSG00000102921, ENSG00000145365, ENSG00000108984, ENSG00000167207
Regulation by c-FLIP	REAC:R-HSA-3371378	0.00287569	10	2	ENSG00000121858, ENSG00000026103
Dimerization of procaspase-8	REAC:R-HSA-69416	0.00287569	10	2	ENSG00000121858, ENSG00000026103
CASP8 activity is inhibited	REAC:R-HSA-5218900	0.00287569	10	2	ENSG00000121858, ENSG00000026103
G alpha (z) signalling events	REAC:R-HSA-418597	0.00287665	48	3	ENSG00000121281, ENSG00000114450, ENSG00000174021
Rab regulation of trafficking	REAC:R-HSA-9007101	0.00324842	120	4	ENSG00000184014, ENSG00000133812, ENSG00000138069, ENSG00000172007
Metabolism of water-soluble vitamins and cofactors	REAC:R-HSA-196849	0.00331253	121	4	ENSG00000138496, ENSG00000125779, ENSG00000105835, ENSG00000173193
Maturation of nucleoprotein	REAC:R-HSA-9683610	0.0033449	11	2	ENSG00000138496, ENSG00000173193
Aquaporin-mediated transport	REAC:R-HSA-445717	0.00347706	52	3	ENSG00000121281, ENSG00000114450, ENSG00000174021
Repression of WNT target genes	REAC:R-HSA-4641265	0.00387121	12	2	ENSG00000138795, ENSG00000106829
TICAM1-dependent activation of IRF3/IRF7	REAC:R-HSA-9013973	0.00387121	12	2	ENSG00000183735, ENSG00000136560
Nucleotide-binding domain, leucine rich repeat containing receptor (NLR) signaling pathways	REAC:R-HSA-168643	0.00396478	55	3	ENSG00000196954, ENSG00000108984, ENSG00000167207
Golgi Cisternae Pericentriolar Stack Reorganization	REAC:R-HSA-162658	0.00441747	13	2	ENSG00000117475, ENSG00000138069
IRF3-mediated induction of type I IFN	REAC:R-HSA-3270619	0.00441747	13	2	ENSG00000183735, ENSG00000163565
Ca2+ pathway	REAC:R-HSA-4086398	0.00471438	59	3	ENSG00000114450, ENSG00000138795, ENSG00000174021
GABA receptor activation	REAC:R-HSA-977443	0.00489933	60	3	ENSG00000121281, ENSG00000114450, ENSG00000174021
Maturation of nucleoprotein	REAC:R-HSA-9694631	0.00567342	15	2	ENSG00000138496, ENSG00000173193
Signaling by BRAF and RAF1 fusions	REAC:R-HSA-6802952	0.00567342	64	3	ENSG00000105939, ENSG00000149970, ENSG00000096968
TRAF3-dependent IRF activation pathway	REAC:R-HSA-918233	0.00567342	15	2	ENSG00000183735, ENSG00000115267
Cell Cycle	REAC:R-HSA-1640170	0.00567342	679	8	ENSG00000132475, ENSG00000117475, ENSG00000138069, ENSG00000096968, ENSG00000139618, ENSG00000149311, ENSG00000181163, ENSG00000108424
STING mediated induction of host immune responses	REAC:R-HSA-1834941	0.00627968	16	2	ENSG00000183735, ENSG00000163565
Transmission across Chemical Synapses	REAC:R-HSA-112315	0.00630089	259	5	ENSG00000106617, ENSG00000121281, ENSG00000114450, ENSG00000152495, ENSG00000174021
Death Receptor Signaling	REAC:R-HSA-73887	0.00670492	153	4	ENSG00000121858, ENSG00000026103, ENSG00000183735, ENSG00000125826
Signaling by Rho GTPases	REAC:R-HSA-194315	0.00671394	702	8	ENSG00000182957, ENSG00000132475, ENSG00000185722, ENSG00000107099, ENSG00000133106, ENSG00000173611, ENSG00000140396, ENSG00000033867
Ephrin signaling	REAC:R-HSA-3928664	0.00682761	17	2	ENSG00000101608, ENSG00000137575
G beta:gamma signalling through BTK	REAC:R-HSA-8964315	0.00759277	18	2	ENSG00000114450, ENSG00000174021
Prostacyclin signalling through prostacyclin receptor	REAC:R-HSA-392851	0.00838928	19	2	ENSG00000114450, ENSG00000174021
Metabolism of lipids	REAC:R-HSA-556833	0.00841162	732	8	ENSG00000106617, ENSG00000123130, ENSG00000133812, ENSG00000112367, ENSG00000068366, ENSG00000140396, ENSG00000108424, ENSG00000198814
Factors involved in megakaryocyte development and platelet production	REAC:R-HSA-983231	0.00896026	169	4	ENSG00000132475, ENSG00000107099, ENSG00000096968, ENSG00000168310
Regulation of insulin secretion	REAC:R-HSA-422356	0.00896026	78	3	ENSG00000114450, ENSG00000068366, ENSG00000174021
G beta:gamma signalling through PLC beta	REAC:R-HSA-418217	0.00896026	20	2	ENSG00000114450, ENSG00000174021
G beta:gamma signalling through CDC42	REAC:R-HSA-8964616	0.00896026	20	2	ENSG00000114450, ENSG00000174021
SUMO E3 ligases SUMOylate target proteins	REAC:R-HSA-3108232	0.00898835	170	4	ENSG00000140464, ENSG00000067066, ENSG00000140396, ENSG00000181163
SARS-CoV-2 Infection	REAC:R-HSA-9694516	0.00937112	292	5	ENSG00000138496, ENSG00000183735, ENSG00000115267, ENSG00000173193, ENSG00000167207
Intracellular signaling by second messengers	REAC:R-HSA-9006925	0.00937112	292	5	ENSG00000140464, ENSG00000121281, ENSG00000150907, ENSG00000155629, ENSG00000152495
Presynaptic function of Kainate receptors	REAC:R-HSA-500657	0.00937112	21	2	ENSG00000114450, ENSG00000174021
ZBP1(DAI) mediated induction of type I IFNs	REAC:R-HSA-1606322	0.00937112	21	2	ENSG00000183735, ENSG00000124256
Organelle biogenesis and maintenance	REAC:R-HSA-1852241	0.00948775	294	5	ENSG00000106617, ENSG00000138190, ENSG00000140396, ENSG00000102218, ENSG00000152495
Apoptosis	REAC:R-HSA-109581	0.00956073	176	4	ENSG00000121858, ENSG00000026103, ENSG00000154589, ENSG00000108424
Oncogenic MAPK signaling	REAC:R-HSA-6802957	0.00956073	82	3	ENSG00000105939, ENSG00000149970, ENSG00000096968
SUMOylation	REAC:R-HSA-2990846	0.00956073	176	4	ENSG00000140464, ENSG00000067066, ENSG00000140396, ENSG00000181163
ADP signalling through P2Y purinoceptor 12	REAC:R-HSA-392170	0.00986	22	2	ENSG00000114450, ENSG00000174021
activated TAK1 mediates p38 MAPK activation	REAC:R-HSA-450302	0.0106019	23	2	ENSG00000108984, ENSG00000167207
Response of Mtb to phagocytosis	REAC:R-HSA-9637690	0.0106019	23	2	ENSG00000173821, ENSG00000108424
ADP signalling through P2Y purinoceptor 1	REAC:R-HSA-418592	0.0108334	24	2	ENSG00000114450, ENSG00000174021
G-protein activation	REAC:R-HSA-202040	0.0108334	24	2	ENSG00000114450, ENSG00000174021
Impaired BRCA2 binding to PALB2	REAC:R-HSA-9709603	0.0108334	24	2	ENSG00000139618, ENSG00000149311
Meiotic recombination	REAC:R-HSA-912446	0.0108334	87	3	ENSG00000132475, ENSG00000139618, ENSG00000149311
Metabolism of vitamins and cofactors	REAC:R-HSA-196854	0.0108334	186	4	ENSG00000138496, ENSG00000125779, ENSG00000105835, ENSG00000173193
RAB GEFs exchange GTP for GDP on RABs	REAC:R-HSA-8876198	0.0108334	88	3	ENSG00000184014, ENSG00000133812, ENSG00000138069
TNFR1-induced proapoptotic signaling	REAC:R-HSA-5357786	0.0108334	24	2	ENSG00000183735, ENSG00000125826
Thromboxane signalling through TP receptor	REAC:R-HSA-428930	0.0108334	24	2	ENSG00000114450, ENSG00000174021
Formation of the beta-catenin:TCF transactivating complex	REAC:R-HSA-201722	0.011178	91	3	ENSG00000132475, ENSG00000138795, ENSG00000106829
Defective homologous recombination repair (HRR) due to PALB2 loss of function	REAC:R-HSA-9701193	0.011178	25	2	ENSG00000139618, ENSG00000149311
Defective homologous recombination repair (HRR) due to BRCA1 loss of function	REAC:R-HSA-9701192	0.011178	25	2	ENSG00000139618, ENSG00000149311
Defective HDR through Homologous Recombination Repair (HRR) due to PALB2 loss of BRCA2/RAD51/RAD51C binding function	REAC:R-HSA-9704646	0.011178	25	2	ENSG00000139618, ENSG00000149311
Defective HDR through Homologous Recombination Repair (HRR) due to PALB2 loss of BRCA1 binding function	REAC:R-HSA-9704331	0.011178	25	2	ENSG00000139618, ENSG00000149311
Basigin interactions	REAC:R-HSA-210991	0.011178	25	2	ENSG00000168003, ENSG00000091409
G beta:gamma signalling through PI3Kgamma	REAC:R-HSA-392451	0.011178	25	2	ENSG00000114450, ENSG00000174021
Regulation of TP53 Activity through Phosphorylation	REAC:R-HSA-6804756	0.0113645	92	3	ENSG00000106617, ENSG00000149311, ENSG00000127334
Mitochondrial biogenesis	REAC:R-HSA-1592230	0.0113645	92	3	ENSG00000106617, ENSG00000140396, ENSG00000152495
Resolution of D-loop Structures through Synthesis-Dependent Strand Annealing (SDSA)	REAC:R-HSA-5693554	0.0123673	27	2	ENSG00000139618, ENSG00000149311
Pyroptosis	REAC:R-HSA-5620971	0.0123673	27	2	ENSG00000196954, ENSG00000168310
Infection with Mycobacterium tuberculosis	REAC:R-HSA-9635486	0.0123673	27	2	ENSG00000173821, ENSG00000108424
BMAL1:CLOCK,NPAS2 activates circadian gene expression	REAC:R-HSA-1368108	0.0123673	27	2	ENSG00000105835, ENSG00000140396
Signaling by WNT	REAC:R-HSA-195721	0.0123673	328	5	ENSG00000132475, ENSG00000114450, ENSG00000138795, ENSG00000106829, ENSG00000174021
Inhibition of PKR	REAC:R-HSA-169131	0.0127814	1	1	ENSG00000055332
Adrenaline,noradrenaline inhibits insulin secretion	REAC:R-HSA-400042	0.0131113	28	2	ENSG00000114450, ENSG00000174021
Translation of Structural Proteins	REAC:R-HSA-9683701	0.0136811	29	2	ENSG00000138496, ENSG00000173193
Inhibition of voltage gated Ca2+ channels via Gbeta/gamma subunits	REAC:R-HSA-997272	0.0136811	29	2	ENSG00000114450, ENSG00000174021
G protein gated Potassium channels	REAC:R-HSA-1296059	0.0136811	29	2	ENSG00000114450, ENSG00000174021
Activation of G protein gated Potassium channels	REAC:R-HSA-1296041	0.0136811	29	2	ENSG00000114450, ENSG00000174021
Activation of kainate receptors upon glutamate binding	REAC:R-HSA-451326	0.014438	30	2	ENSG00000114450, ENSG00000174021
Regulation of TP53 Activity through Acetylation	REAC:R-HSA-6804758	0.014438	30	2	ENSG00000140464, ENSG00000108984
Thrombin signalling through proteinase activated receptors (PARs)	REAC:R-HSA-456926	0.0152045	31	2	ENSG00000114450, ENSG00000174021
Nuclear import of Rev protein	REAC:R-HSA-180746	0.0152045	31	2	ENSG00000181163, ENSG00000108424
ESR-mediated signaling	REAC:R-HSA-8939211	0.0155122	217	4	ENSG00000132475, ENSG00000114450, ENSG00000140396, ENSG00000174021
Signal amplification	REAC:R-HSA-392518	0.0158782	32	2	ENSG00000114450, ENSG00000174021
G-protein beta:gamma signalling	REAC:R-HSA-397795	0.0158782	32	2	ENSG00000114450, ENSG00000174021
Interleukin-4 and Interleukin-13 signaling	REAC:R-HSA-6785807	0.0165438	110	3	ENSG00000150907, ENSG00000143384, ENSG00000096968
Glucagon-type ligand receptors	REAC:R-HSA-420092	0.0165543	33	2	ENSG00000114450, ENSG00000174021
Cargo concentration in the ER	REAC:R-HSA-5694530	0.0165543	33	2	ENSG00000154305, ENSG00000101160
Resolution of D-loop Structures through Holliday Junction Intermediates	REAC:R-HSA-5693568	0.017339	34	2	ENSG00000139618, ENSG00000149311
Interactions of Rev with host cellular proteins	REAC:R-HSA-177243	0.017339	34	2	ENSG00000181163, ENSG00000108424
Resolution of D-Loop Structures	REAC:R-HSA-5693537	0.0178055	35	2	ENSG00000139618, ENSG00000149311
Inwardly rectifying K+ channels	REAC:R-HSA-1296065	0.0178055	35	2	ENSG00000114450, ENSG00000174021
CaM pathway	REAC:R-HSA-111997	0.0178055	35	2	ENSG00000121281, ENSG00000152495
Calmodulin induced events	REAC:R-HSA-111933	0.0178055	35	2	ENSG00000121281, ENSG00000152495
Impaired BRCA2 binding to RAD51	REAC:R-HSA-9709570	0.0178055	35	2	ENSG00000139618, ENSG00000149311
Meiosis	REAC:R-HSA-1500620	0.0184797	117	3	ENSG00000132475, ENSG00000139618, ENSG00000149311
Transcriptional regulation by RUNX1	REAC:R-HSA-8878171	0.0191253	236	4	ENSG00000132475, ENSG00000140464, ENSG00000120690, ENSG00000135363
Ca-dependent events	REAC:R-HSA-111996	0.0194779	37	2	ENSG00000121281, ENSG00000152495
SARS-CoV-2 activates/modulates innate and adaptive immune responses	REAC:R-HSA-9705671	0.0194779	120	3	ENSG00000183735, ENSG00000115267, ENSG00000167207
NS1 Mediated Effects on Host Pathways	REAC:R-HSA-168276	0.020193	38	2	ENSG00000055332, ENSG00000108424
Cooperation of PDCL (PhLP1) and TRiC/CCT in G-protein beta folding	REAC:R-HSA-6814122	0.020193	38	2	ENSG00000114450, ENSG00000174021
Defective SLC7A7 causes lysinuric protein intolerance (LPI)	REAC:R-HSA-5660862	0.0207937	2	1	ENSG00000168003
Impaired BRCA2 binding to SEM1 (DSS1)	REAC:R-HSA-9763198	0.0207937	2	1	ENSG00000139618
Ovarian tumor domain proteases	REAC:R-HSA-5689896	0.0207937	39	2	ENSG00000115267, ENSG00000167207
Interconversion of polyamines	REAC:R-HSA-351200	0.0207937	2	1	ENSG00000130066
Impaired BRCA2 translocation to the nucleus	REAC:R-HSA-9709275	0.0207937	2	1	ENSG00000139618
Signaling by RAF1 mutants	REAC:R-HSA-9656223	0.0214522	40	2	ENSG00000149970, ENSG00000096968
Presynaptic phase of homologous DNA pairing and strand exchange	REAC:R-HSA-5693616	0.0214522	40	2	ENSG00000139618, ENSG00000149311
SUMOylation of transcription cofactors	REAC:R-HSA-3899300	0.0219456	41	2	ENSG00000140396, ENSG00000181163
Diseases of DNA Double-Strand Break Repair	REAC:R-HSA-9675136	0.0219456	41	2	ENSG00000139618, ENSG00000149311
Neuronal System	REAC:R-HSA-112316	0.0219456	400	5	ENSG00000106617, ENSG00000121281, ENSG00000114450, ENSG00000152495, ENSG00000174021
DAG and IP3 signaling	REAC:R-HSA-1489509	0.0219456	41	2	ENSG00000121281, ENSG00000152495
Defective homologous recombination repair (HRR) due to BRCA2 loss of function	REAC:R-HSA-9701190	0.0219456	41	2	ENSG00000139618, ENSG00000149311
Glucagon-like Peptide-1 (GLP1) regulates insulin secretion	REAC:R-HSA-381676	0.0227076	42	2	ENSG00000114450, ENSG00000174021
Deactivation of the beta-catenin transactivating complex	REAC:R-HSA-3769402	0.0227076	42	2	ENSG00000138795, ENSG00000106829
Anti-inflammatory response favouring Leishmania parasite infection	REAC:R-HSA-9662851	0.0229261	132	3	ENSG00000121281, ENSG00000114450, ENSG00000174021
Leishmania parasite growth and survival	REAC:R-HSA-9664433	0.0229261	132	3	ENSG00000121281, ENSG00000114450, ENSG00000174021
Platelet activation, signaling and aggregation	REAC:R-HSA-76002	0.0231941	258	4	ENSG00000149131, ENSG00000114450, ENSG00000174021, ENSG00000112419
Homologous DNA Pairing and Strand Exchange	REAC:R-HSA-5693579	0.0232726	43	2	ENSG00000139618, ENSG00000149311
Macroautophagy	REAC:R-HSA-1632852	0.0235187	134	3	ENSG00000106617, ENSG00000144848, ENSG00000149311
Intra-Golgi traffic	REAC:R-HSA-6811438	0.0238356	44	2	ENSG00000172007, ENSG00000124222
TP53 Regulates Transcription of Cell Death Genes	REAC:R-HSA-5633008	0.0238356	44	2	ENSG00000026103, ENSG00000149311
Mitotic Prophase	REAC:R-HSA-68875	0.0238356	135	3	ENSG00000132475, ENSG00000117475, ENSG00000138069
Paradoxical activation of RAF signaling by kinase inactive BRAF	REAC:R-HSA-6802955	0.0243968	45	2	ENSG00000149970, ENSG00000096968
Signaling by moderate kinase activity BRAF mutants	REAC:R-HSA-6802946	0.0243968	45	2	ENSG00000149970, ENSG00000096968
Signaling by RAS mutants	REAC:R-HSA-6802949	0.0243968	45	2	ENSG00000149970, ENSG00000096968
Signaling downstream of RAS mutants	REAC:R-HSA-9649948	0.0243968	45	2	ENSG00000149970, ENSG00000096968
Regulation of TNFR1 signaling	REAC:R-HSA-5357905	0.0253304	46	2	ENSG00000183735, ENSG00000125826
Heme signaling	REAC:R-HSA-9707616	0.026275	47	2	ENSG00000140396, ENSG00000154589
Reproduction	REAC:R-HSA-1474165	0.0265676	143	3	ENSG00000132475, ENSG00000139618, ENSG00000149311
Beta-catenin independent WNT signaling	REAC:R-HSA-3858494	0.0265676	143	3	ENSG00000114450, ENSG00000138795, ENSG00000174021
STAT6-mediated induction of chemokines	REAC:R-HSA-3249367	0.0266536	3	1	ENSG00000183735
Defective SERPING1 causes hereditary angioedema	REAC:R-HSA-9657689	0.0266536	3	1	ENSG00000149131
Loss of phosphorylation of MECP2 at T308	REAC:R-HSA-9022535	0.0266536	3	1	ENSG00000152495
Intracellular metabolism of fatty acids regulates insulin secretion	REAC:R-HSA-434313	0.0266536	3	1	ENSG00000068366
Inhibition of nitric oxide production	REAC:R-HSA-9636249	0.0266536	3	1	ENSG00000108424
PLC beta mediated events	REAC:R-HSA-112043	0.0273865	49	2	ENSG00000121281, ENSG00000152495
Diseases of DNA repair	REAC:R-HSA-9675135	0.0283383	50	2	ENSG00000139618, ENSG00000149311
Autophagy	REAC:R-HSA-9612973	0.0285785	149	3	ENSG00000106617, ENSG00000144848, ENSG00000149311
Potential therapeutics for SARS	REAC:R-HSA-9679191	0.0289636	150	3	ENSG00000096968, ENSG00000183735, ENSG00000124256
Cargo trafficking to the periciliary membrane	REAC:R-HSA-5620920	0.0290248	51	2	ENSG00000138190, ENSG00000102218
RHOD GTPase cycle	REAC:R-HSA-9013405	0.0299882	52	2	ENSG00000185722, ENSG00000033867
RHO GTPase cycle	REAC:R-HSA-9012999	0.030175	449	5	ENSG00000182957, ENSG00000185722, ENSG00000107099, ENSG00000133106, ENSG00000033867
Signaling by ALK fusions and activated point mutants	REAC:R-HSA-9725370	0.0302572	53	2	ENSG00000173821, ENSG00000181163
Regulation of cholesterol biosynthesis by SREBP (SREBF)	REAC:R-HSA-1655829	0.0302572	53	2	ENSG00000140396, ENSG00000108424
Signaling by Nuclear Receptors	REAC:R-HSA-9006931	0.0302572	291	4	ENSG00000132475, ENSG00000114450, ENSG00000140396, ENSG00000174021
Transcriptional activation of mitochondrial biogenesis	REAC:R-HSA-2151201	0.0302572	53	2	ENSG00000140396, ENSG00000152495
Signaling by ALK in cancer	REAC:R-HSA-9700206	0.0302572	53	2	ENSG00000173821, ENSG00000181163
ER to Golgi Anterograde Transport	REAC:R-HSA-199977	0.0303575	155	3	ENSG00000154305, ENSG00000101160, ENSG00000138069
G alpha (s) signalling events	REAC:R-HSA-418555	0.030749	156	3	ENSG00000121281, ENSG00000114450, ENSG00000174021
G-protein mediated events	REAC:R-HSA-112040	0.0309399	54	2	ENSG00000121281, ENSG00000152495
TNF signaling	REAC:R-HSA-75893	0.0316217	55	2	ENSG00000183735, ENSG00000125826
Deubiquitination	REAC:R-HSA-5688426	0.0316217	297	4	ENSG00000155313, ENSG00000126858, ENSG00000115267, ENSG00000167207
RHOJ GTPase cycle	REAC:R-HSA-9013409	0.0316217	55	2	ENSG00000107099, ENSG00000033867
Microbial modulation of RIPK1-mediated regulated necrosis	REAC:R-HSA-9686347	0.0323743	4	1	ENSG00000168404
AKT-mediated inactivation of FOXO1A	REAC:R-HSA-211163	0.0323743	4	1	ENSG00000150907
Translation of Structural Proteins	REAC:R-HSA-9694635	0.0334141	57	2	ENSG00000138496, ENSG00000173193
Neutrophil degranulation	REAC:R-HSA-6798695	0.0355655	476	5	ENSG00000101160, ENSG00000138246, ENSG00000123728, ENSG00000137575, ENSG00000108424
G alpha (i) signalling events	REAC:R-HSA-418594	0.0367574	313	4	ENSG00000121281, ENSG00000114450, ENSG00000152495, ENSG00000174021
O-linked glycosylation of mucins	REAC:R-HSA-913709	0.0386392	62	2	ENSG00000106392, ENSG00000115339
Fatty acid metabolism	REAC:R-HSA-8978868	0.0386392	173	3	ENSG00000106617, ENSG00000123130, ENSG00000068366
RHOT1 GTPase cycle	REAC:R-HSA-9013425	0.038712	5	1	ENSG00000126858
RUNX1 regulates transcription of genes involved in interleukin signaling	REAC:R-HSA-8939247	0.038712	5	1	ENSG00000120690
TFAP2A acts as a transcriptional repressor during retinoic acid induced cell differentiation	REAC:R-HSA-8869496	0.038712	5	1	ENSG00000181163
Trafficking of myristoylated proteins to the cilium	REAC:R-HSA-5624138	0.038712	5	1	ENSG00000102218
FasL/ CD95L signaling	REAC:R-HSA-75157	0.038712	5	1	ENSG00000026103
MAP kinase activation	REAC:R-HSA-450294	0.0387381	63	2	ENSG00000108984, ENSG00000167207
RAB geranylgeranylation	REAC:R-HSA-8873719	0.0397464	64	2	ENSG00000138069, ENSG00000172007
Diseases associated with O-glycosylation of proteins	REAC:R-HSA-3906995	0.0407614	65	2	ENSG00000106392, ENSG00000115339
Bacterial Infection Pathways	REAC:R-HSA-9824439	0.0417829	66	2	ENSG00000173821, ENSG00000108424
Circadian Clock	REAC:R-HSA-400253	0.0426354	67	2	ENSG00000105835, ENSG00000140396
Activated PKN1 stimulates transcription of AR (androgen receptor) regulated genes KLK2 and KLK3	REAC:R-HSA-5625886	0.0426354	67	2	ENSG00000132475, ENSG00000140396
COPII-mediated vesicle transport	REAC:R-HSA-204005	0.0434886	68	2	ENSG00000101160, ENSG00000138069
HDR through Homologous Recombination (HRR)	REAC:R-HSA-5685942	0.0434886	68	2	ENSG00000139618, ENSG00000149311
Transport to the Golgi and subsequent modification	REAC:R-HSA-948021	0.0441442	186	3	ENSG00000154305, ENSG00000101160, ENSG00000138069
RUNX1 regulates transcription of genes involved in BCR signaling	REAC:R-HSA-8939245	0.0441612	6	1	ENSG00000120690
Sensing of DNA Double Strand Breaks	REAC:R-HSA-5693548	0.0441612	6	1	ENSG00000149311
Assembly of the ORC complex at the origin of replication	REAC:R-HSA-68616	0.0441612	69	2	ENSG00000132475, ENSG00000108424
Late SARS-CoV-2 Infection Events	REAC:R-HSA-9772573	0.0450164	70	2	ENSG00000138496, ENSG00000173193
Interleukin-17 signaling	REAC:R-HSA-448424	0.046051	71	2	ENSG00000108984, ENSG00000167207
Developmental Biology	REAC:R-HSA-1266738	0.0464291	1140	8	ENSG00000132475, ENSG00000147050, ENSG00000150907, ENSG00000140396, ENSG00000138795, ENSG00000101608, ENSG00000137575, ENSG00000108984
SUMOylation of DNA damage response and repair proteins	REAC:R-HSA-3108214	0.0465393	72	2	ENSG00000140464, ENSG00000067066
Translocation of SLC2A4 (GLUT4) to the plasma membrane	REAC:R-HSA-1445148	0.0465393	72	2	ENSG00000106617, ENSG00000138190
Transport of small molecules	REAC:R-HSA-382551	0.0465393	718	6	ENSG00000168003, ENSG00000121281, ENSG00000114450, ENSG00000033867, ENSG00000174021, ENSG00000168404
Extra-nuclear estrogen signaling	REAC:R-HSA-9009391	0.0475748	73	2	ENSG00000114450, ENSG00000174021
Cellular Senescence	REAC:R-HSA-2559583	0.0478326	195	3	ENSG00000132475, ENSG00000149311, ENSG00000108984
Suppression of apoptosis	REAC:R-HSA-9635465	0.0485355	7	1	ENSG00000173821
SARS-CoV-2-host interactions	REAC:R-HSA-9705683	0.0485355	197	3	ENSG00000183735, ENSG00000115267, ENSG00000167207
Neurofascin interactions	REAC:R-HSA-447043	0.0485355	7	1	ENSG00000137575
Attachment of GPI anchor to uPAR	REAC:R-HSA-162791	0.0485355	7	1	ENSG00000197121
Erythropoietin activates STAT5	REAC:R-HSA-9027283	0.0485355	7	1	ENSG00000096968
Erythropoietin activates Phospholipase C gamma (PLCG)	REAC:R-HSA-9027277	0.0485355	7	1	ENSG00000096968
Defective RIPK1-mediated regulated necrosis	REAC:R-HSA-9693928	0.0485355	7	1	ENSG00000168404
Post NMDA receptor activation events	REAC:R-HSA-438064	0.0495686	76	2	ENSG00000106617, ENSG00000152495

## Sheet: S6B
GO terms enriched by all mRNAs targeted by lncRNAs in cis or trans.
GO term	Source	GO ID	p-adj	Term Size	Intersection Size	mRNAs (Ensembl ID)
binding	GO:MF	GO:0005488	7.5393e-81	18309	175	ENSG00000138433, ENSG00000182957, ENSG00000132475, ENSG00000102524, ENSG00000155313, ENSG00000070190, ENSG00000102921, ENSG00000138646, ENSG00000181381, ENSG00000107864, ENSG00000147050, ENSG00000114127, ENSG00000198604, ENSG00000120217, ENSG00000154305, ENSG00000111331, ENSG00000140464, ENSG00000185722, ENSG00000172493, ENSG00000168026, ENSG00000135148, ENSG00000133943, ENSG00000173821, ENSG0000…
protein binding	GO:MF	GO:0005515	4.53747e-77	14833	163	ENSG00000138433, ENSG00000182957, ENSG00000132475, ENSG00000102524, ENSG00000155313, ENSG00000070190, ENSG00000102921, ENSG00000138646, ENSG00000107864, ENSG00000147050, ENSG00000114127, ENSG00000198604, ENSG00000120217, ENSG00000154305, ENSG00000111331, ENSG00000140464, ENSG00000185722, ENSG00000172493, ENSG00000168026, ENSG00000135148, ENSG00000133943, ENSG00000168003, ENSG00000122122, ENSG0000…
catalytic activity	GO:MF	GO:0003824	1.36199e-32	5746	80	ENSG00000155313, ENSG00000137842, ENSG00000102921, ENSG00000138646, ENSG00000181381, ENSG00000147050, ENSG00000114127, ENSG00000111331, ENSG00000140464, ENSG00000133943, ENSG00000173821, ENSG00000168003, ENSG00000101160, ENSG00000106617, ENSG00000112773, ENSG00000134321, ENSG00000123130, ENSG00000105939, ENSG00000152242, ENSG00000134326, ENSG00000055332, ENSG00000138035, ENSG00000163840, ENSG0000…
ion binding	GO:MF	GO:0043167	1.73877e-28	6066	77	ENSG00000070190, ENSG00000181381, ENSG00000147050, ENSG00000198604, ENSG00000111331, ENSG00000140464, ENSG00000185722, ENSG00000135148, ENSG00000173821, ENSG00000106617, ENSG00000134321, ENSG00000105939, ENSG00000010539, ENSG00000141664, ENSG00000134326, ENSG00000055332, ENSG00000163840, ENSG00000122643, ENSG00000059378, ENSG00000136147, ENSG00000121281, ENSG00000125148, ENSG00000157601, ENSG0000…
heterocyclic compound binding	GO:MF	GO:1901363	2.35627e-24	7428	79	ENSG00000132475, ENSG00000102921, ENSG00000138646, ENSG00000181381, ENSG00000107864, ENSG00000147050, ENSG00000114127, ENSG00000111331, ENSG00000140464, ENSG00000168003, ENSG00000106617, ENSG00000112773, ENSG00000196141, ENSG00000105939, ENSG00000141664, ENSG00000134326, ENSG00000055332, ENSG00000138035, ENSG00000122643, ENSG00000059378, ENSG00000120690, ENSG00000121281, ENSG00000157601, ENSG0000…
organic cyclic compound binding	GO:MF	GO:0097159	3.83439e-24	7501	79	ENSG00000132475, ENSG00000102921, ENSG00000138646, ENSG00000181381, ENSG00000107864, ENSG00000147050, ENSG00000114127, ENSG00000111331, ENSG00000140464, ENSG00000168003, ENSG00000106617, ENSG00000112773, ENSG00000196141, ENSG00000105939, ENSG00000141664, ENSG00000134326, ENSG00000055332, ENSG00000138035, ENSG00000122643, ENSG00000059378, ENSG00000120690, ENSG00000121281, ENSG00000157601, ENSG0000…
identical protein binding	GO:MF	GO:0042802	3.62214e-21	2105	42	ENSG00000182957, ENSG00000147050, ENSG00000140464, ENSG00000171943, ENSG00000133812, ENSG00000055332, ENSG00000123609, ENSG00000198087, ENSG00000157601, ENSG00000121858, ENSG00000111911, ENSG00000132256, ENSG00000135363, ENSG00000067066, ENSG00000162654, ENSG00000119917, ENSG00000149970, ENSG00000168394, ENSG00000143384, ENSG00000105835, ENSG00000096968, ENSG00000026103, ENSG00000155629, ENSG0000…
transferase activity	GO:MF	GO:0016740	1.56945e-19	2336	42	ENSG00000138646, ENSG00000111331, ENSG00000140464, ENSG00000173821, ENSG00000106617, ENSG00000112773, ENSG00000105939, ENSG00000152242, ENSG00000134326, ENSG00000055332, ENSG00000138035, ENSG00000163840, ENSG00000138642, ENSG00000122643, ENSG00000059378, ENSG00000111224, ENSG00000138496, ENSG00000173221, ENSG00000132256, ENSG00000125779, ENSG00000144848, ENSG00000082996, ENSG00000106392, ENSG0000…
anion binding	GO:MF	GO:0043168	2.89493e-17	2422	40	ENSG00000070190, ENSG00000181381, ENSG00000111331, ENSG00000106617, ENSG00000134326, ENSG00000055332, ENSG00000121281, ENSG00000157601, ENSG00000138496, ENSG00000125779, ENSG00000162654, ENSG00000168394, ENSG00000138069, ENSG00000144118, ENSG00000172007, ENSG00000096968, ENSG00000183735, ENSG00000059758, ENSG00000126858, ENSG00000101596, ENSG00000068366, ENSG00000101347, ENSG00000137628, ENSG0000…
purine ribonucleoside triphosphate binding	GO:MF	GO:0035639	9.24706e-17	1850	35	ENSG00000181381, ENSG00000111331, ENSG00000106617, ENSG00000134326, ENSG00000055332, ENSG00000121281, ENSG00000157601, ENSG00000125779, ENSG00000162654, ENSG00000168394, ENSG00000138069, ENSG00000144118, ENSG00000172007, ENSG00000096968, ENSG00000183735, ENSG00000059758, ENSG00000126858, ENSG00000101596, ENSG00000068366, ENSG00000101347, ENSG00000137628, ENSG00000102218, ENSG00000152495, ENSG0000…
carbohydrate derivative binding	GO:MF	GO:0097367	1.87806e-16	2292	38	ENSG00000181381, ENSG00000111331, ENSG00000106617, ENSG00000134326, ENSG00000055332, ENSG00000121281, ENSG00000157601, ENSG00000138496, ENSG00000125779, ENSG00000162654, ENSG00000168394, ENSG00000138069, ENSG00000144118, ENSG00000172007, ENSG00000096968, ENSG00000183735, ENSG00000059758, ENSG00000126858, ENSG00000101596, ENSG00000068366, ENSG00000101347, ENSG00000137628, ENSG00000102218, ENSG0000…
nucleoside phosphate binding	GO:MF	GO:1901265	2.09849e-16	2177	37	ENSG00000181381, ENSG00000111331, ENSG00000106617, ENSG00000134326, ENSG00000055332, ENSG00000122643, ENSG00000121281, ENSG00000157601, ENSG00000111911, ENSG00000125779, ENSG00000162654, ENSG00000168394, ENSG00000138069, ENSG00000144118, ENSG00000172007, ENSG00000096968, ENSG00000183735, ENSG00000059758, ENSG00000126858, ENSG00000101596, ENSG00000068366, ENSG00000101347, ENSG00000137628, ENSG0000…
nucleotide binding	GO:MF	GO:0000166	2.09849e-16	2176	37	ENSG00000181381, ENSG00000111331, ENSG00000106617, ENSG00000134326, ENSG00000055332, ENSG00000122643, ENSG00000121281, ENSG00000157601, ENSG00000111911, ENSG00000125779, ENSG00000162654, ENSG00000168394, ENSG00000138069, ENSG00000144118, ENSG00000172007, ENSG00000096968, ENSG00000183735, ENSG00000059758, ENSG00000126858, ENSG00000101596, ENSG00000068366, ENSG00000101347, ENSG00000137628, ENSG0000…
purine ribonucleotide binding	GO:MF	GO:0032555	2.09849e-16	1919	35	ENSG00000181381, ENSG00000111331, ENSG00000106617, ENSG00000134326, ENSG00000055332, ENSG00000121281, ENSG00000157601, ENSG00000125779, ENSG00000162654, ENSG00000168394, ENSG00000138069, ENSG00000144118, ENSG00000172007, ENSG00000096968, ENSG00000183735, ENSG00000059758, ENSG00000126858, ENSG00000101596, ENSG00000068366, ENSG00000101347, ENSG00000137628, ENSG00000102218, ENSG00000152495, ENSG0000…
purine nucleotide binding	GO:MF	GO:0017076	2.42113e-16	1932	35	ENSG00000181381, ENSG00000111331, ENSG00000106617, ENSG00000134326, ENSG00000055332, ENSG00000121281, ENSG00000157601, ENSG00000125779, ENSG00000162654, ENSG00000168394, ENSG00000138069, ENSG00000144118, ENSG00000172007, ENSG00000096968, ENSG00000183735, ENSG00000059758, ENSG00000126858, ENSG00000101596, ENSG00000068366, ENSG00000101347, ENSG00000137628, ENSG00000102218, ENSG00000152495, ENSG0000…
ribonucleotide binding	GO:MF	GO:0032553	2.42819e-16	1936	35	ENSG00000181381, ENSG00000111331, ENSG00000106617, ENSG00000134326, ENSG00000055332, ENSG00000121281, ENSG00000157601, ENSG00000125779, ENSG00000162654, ENSG00000168394, ENSG00000138069, ENSG00000144118, ENSG00000172007, ENSG00000096968, ENSG00000183735, ENSG00000059758, ENSG00000126858, ENSG00000101596, ENSG00000068366, ENSG00000101347, ENSG00000137628, ENSG00000102218, ENSG00000152495, ENSG0000…
catalytic activity, acting on a protein	GO:MF	GO:0140096	1.31661e-15	2322	37	ENSG00000155313, ENSG00000138646, ENSG00000147050, ENSG00000140464, ENSG00000173821, ENSG00000101160, ENSG00000106617, ENSG00000152242, ENSG00000055332, ENSG00000163840, ENSG00000138642, ENSG00000059378, ENSG00000111224, ENSG00000138496, ENSG00000173221, ENSG00000132256, ENSG00000198160, ENSG00000144848, ENSG00000082996, ENSG00000106392, ENSG00000096968, ENSG00000183735, ENSG00000059758, ENSG0000…
small molecule binding	GO:MF	GO:0036094	2.59007e-15	2519	38	ENSG00000181381, ENSG00000111331, ENSG00000106617, ENSG00000134326, ENSG00000055332, ENSG00000122643, ENSG00000121281, ENSG00000157601, ENSG00000111911, ENSG00000125779, ENSG00000162654, ENSG00000168394, ENSG00000138069, ENSG00000144118, ENSG00000172007, ENSG00000096968, ENSG00000183735, ENSG00000059758, ENSG00000126858, ENSG00000101596, ENSG00000068366, ENSG00000101347, ENSG00000137628, ENSG0000…
enzyme binding	GO:MF	GO:0019899	8.12129e-15	2048	34	ENSG00000138433, ENSG00000155313, ENSG00000140464, ENSG00000185722, ENSG00000106617, ENSG00000184014, ENSG00000133812, ENSG00000163840, ENSG00000138496, ENSG00000117475, ENSG00000132256, ENSG00000067066, ENSG00000149970, ENSG00000150907, ENSG00000198160, ENSG00000144118, ENSG00000144848, ENSG00000188313, ENSG00000082996, ENSG00000096968, ENSG00000026103, ENSG00000183735, ENSG00000139618, ENSG0000…
cation binding	GO:MF	GO:0043169	2.34031e-14	4362	48	ENSG00000147050, ENSG00000198604, ENSG00000111331, ENSG00000140464, ENSG00000185722, ENSG00000135148, ENSG00000173821, ENSG00000106617, ENSG00000134321, ENSG00000105939, ENSG00000010539, ENSG00000141664, ENSG00000163840, ENSG00000122643, ENSG00000059378, ENSG00000136147, ENSG00000121281, ENSG00000125148, ENSG00000121858, ENSG00000132256, ENSG00000132530, ENSG00000135363, ENSG00000067066, ENSG0000…
hydrolase activity	GO:MF	GO:0016787	2.32261e-13	2457	35	ENSG00000155313, ENSG00000137842, ENSG00000102921, ENSG00000181381, ENSG00000114127, ENSG00000173821, ENSG00000101160, ENSG00000123130, ENSG00000138035, ENSG00000122643, ENSG00000157601, ENSG00000111911, ENSG00000112367, ENSG00000162654, ENSG00000198160, ENSG00000138069, ENSG00000144118, ENSG00000188313, ENSG00000172007, ENSG00000155629, ENSG00000126858, ENSG00000101596, ENSG00000197121, ENSG0000…
metal ion binding	GO:MF	GO:0046872	2.32261e-13	4273	46	ENSG00000147050, ENSG00000198604, ENSG00000111331, ENSG00000140464, ENSG00000185722, ENSG00000135148, ENSG00000173821, ENSG00000134321, ENSG00000105939, ENSG00000010539, ENSG00000141664, ENSG00000163840, ENSG00000122643, ENSG00000059378, ENSG00000136147, ENSG00000121281, ENSG00000125148, ENSG00000121858, ENSG00000132256, ENSG00000132530, ENSG00000135363, ENSG00000067066, ENSG00000168394, ENSG0000…
nucleic acid binding	GO:MF	GO:0003676	1.26059e-12	5449	51	ENSG00000132475, ENSG00000102921, ENSG00000138646, ENSG00000181381, ENSG00000107864, ENSG00000147050, ENSG00000114127, ENSG00000111331, ENSG00000140464, ENSG00000168003, ENSG00000112773, ENSG00000196141, ENSG00000105939, ENSG00000141664, ENSG00000055332, ENSG00000138035, ENSG00000059378, ENSG00000120690, ENSG00000067066, ENSG00000119917, ENSG00000150907, ENSG00000143889, ENSG00000188313, ENSG0000…
ATP binding	GO:MF	GO:0005524	8.06464e-11	1503	25	ENSG00000181381, ENSG00000111331, ENSG00000106617, ENSG00000134326, ENSG00000055332, ENSG00000121281, ENSG00000125779, ENSG00000168394, ENSG00000096968, ENSG00000183735, ENSG00000059758, ENSG00000101596, ENSG00000068366, ENSG00000137628, ENSG00000152495, ENSG00000149311, ENSG00000127334, ENSG00000115267, ENSG00000108984, ENSG00000136816, ENSG00000156587, ENSG00000168404, ENSG00000108771, ENSG0000…
adenyl ribonucleotide binding	GO:MF	GO:0032559	1.86587e-10	1566	25	ENSG00000181381, ENSG00000111331, ENSG00000106617, ENSG00000134326, ENSG00000055332, ENSG00000121281, ENSG00000125779, ENSG00000168394, ENSG00000096968, ENSG00000183735, ENSG00000059758, ENSG00000101596, ENSG00000068366, ENSG00000137628, ENSG00000152495, ENSG00000149311, ENSG00000127334, ENSG00000115267, ENSG00000108984, ENSG00000136816, ENSG00000156587, ENSG00000168404, ENSG00000108771, ENSG0000…
adenyl nucleotide binding	GO:MF	GO:0030554	2.08543e-10	1577	25	ENSG00000181381, ENSG00000111331, ENSG00000106617, ENSG00000134326, ENSG00000055332, ENSG00000121281, ENSG00000125779, ENSG00000168394, ENSG00000096968, ENSG00000183735, ENSG00000059758, ENSG00000101596, ENSG00000068366, ENSG00000137628, ENSG00000152495, ENSG00000149311, ENSG00000127334, ENSG00000115267, ENSG00000108984, ENSG00000136816, ENSG00000156587, ENSG00000168404, ENSG00000108771, ENSG0000…
transcription regulator activity	GO:MF	GO:0140110	4.06991e-10	1918	27	ENSG00000138433, ENSG00000140464, ENSG00000123609, ENSG00000111912, ENSG00000120690, ENSG00000138496, ENSG00000132256, ENSG00000135363, ENSG00000067066, ENSG00000173611, ENSG00000150907, ENSG00000198160, ENSG00000188313, ENSG00000185947, ENSG00000117010, ENSG00000140396, ENSG00000181690, ENSG00000138795, ENSG00000163666, ENSG00000171817, ENSG00000181163, ENSG00000123728, ENSG00000106829, ENSG0000…
transcription coregulator activity	GO:MF	GO:0003712	1.03731e-09	516	15	ENSG00000138433, ENSG00000140464, ENSG00000123609, ENSG00000111912, ENSG00000138496, ENSG00000132256, ENSG00000135363, ENSG00000173611, ENSG00000198160, ENSG00000140396, ENSG00000181163, ENSG00000123728, ENSG00000106829, ENSG00000125826, ENSG00000173193
double-stranded RNA binding	GO:MF	GO:0003725	1.3556e-09	75	8	ENSG00000111331, ENSG00000168003, ENSG00000055332, ENSG00000137628, ENSG00000115267, ENSG00000124256, ENSG00000108771, ENSG00000135114
DNA binding	GO:MF	GO:0003677	5.64363e-09	2497	29	ENSG00000132475, ENSG00000147050, ENSG00000114127, ENSG00000140464, ENSG00000120690, ENSG00000067066, ENSG00000150907, ENSG00000188313, ENSG00000185947, ENSG00000101596, ENSG00000117010, ENSG00000139618, ENSG00000101347, ENSG00000137628, ENSG00000140396, ENSG00000152778, ENSG00000163565, ENSG00000181690, ENSG00000149311, ENSG00000115267, ENSG00000138795, ENSG00000163666, ENSG00000171817, ENSG0000…
nucleoside-triphosphatase activity	GO:MF	GO:0017111	6.72714e-09	698	16	ENSG00000181381, ENSG00000173821, ENSG00000157601, ENSG00000162654, ENSG00000138069, ENSG00000144118, ENSG00000172007, ENSG00000126858, ENSG00000101596, ENSG00000137628, ENSG00000115267, ENSG00000123728, ENSG00000174021, ENSG00000183486, ENSG00000136816, ENSG00000108771
transferase activity, transferring phosphorus-containing groups	GO:MF	GO:0016772	1.10521e-08	954	18	ENSG00000111331, ENSG00000106617, ENSG00000112773, ENSG00000134326, ENSG00000055332, ENSG00000138035, ENSG00000122643, ENSG00000125779, ENSG00000096968, ENSG00000183735, ENSG00000059758, ENSG00000152495, ENSG00000149311, ENSG00000127334, ENSG00000108984, ENSG00000168404, ENSG00000135114, ENSG00000198814
hydrolase activity, acting on acid anhydrides, in phosphorus-containing anhydrides	GO:MF	GO:0016818	1.91147e-08	757	16	ENSG00000181381, ENSG00000173821, ENSG00000157601, ENSG00000162654, ENSG00000138069, ENSG00000144118, ENSG00000172007, ENSG00000126858, ENSG00000101596, ENSG00000137628, ENSG00000115267, ENSG00000123728, ENSG00000174021, ENSG00000183486, ENSG00000136816, ENSG00000108771
hydrolase activity, acting on acid anhydrides	GO:MF	GO:0016817	1.91147e-08	757	16	ENSG00000181381, ENSG00000173821, ENSG00000157601, ENSG00000162654, ENSG00000138069, ENSG00000144118, ENSG00000172007, ENSG00000126858, ENSG00000101596, ENSG00000137628, ENSG00000115267, ENSG00000123728, ENSG00000174021, ENSG00000183486, ENSG00000136816, ENSG00000108771
pyrophosphatase activity	GO:MF	GO:0016462	1.91147e-08	754	16	ENSG00000181381, ENSG00000173821, ENSG00000157601, ENSG00000162654, ENSG00000138069, ENSG00000144118, ENSG00000172007, ENSG00000126858, ENSG00000101596, ENSG00000137628, ENSG00000115267, ENSG00000123728, ENSG00000174021, ENSG00000183486, ENSG00000136816, ENSG00000108771
ubiquitin-like protein transferase activity	GO:MF	GO:0019787	2.18215e-08	458	13	ENSG00000138646, ENSG00000140464, ENSG00000173821, ENSG00000152242, ENSG00000163840, ENSG00000138642, ENSG00000132256, ENSG00000144848, ENSG00000082996, ENSG00000118420, ENSG00000169871, ENSG00000156587, ENSG00000125826
single-stranded RNA binding	GO:MF	GO:0003727	9.92257e-08	84	7	ENSG00000138035, ENSG00000102081, ENSG00000137628, ENSG00000152778, ENSG00000115267, ENSG00000108771, ENSG00000138385
ubiquitin-protein transferase activity	GO:MF	GO:0004842	1.18043e-07	433	12	ENSG00000138646, ENSG00000140464, ENSG00000173821, ENSG00000152242, ENSG00000163840, ENSG00000138642, ENSG00000132256, ENSG00000082996, ENSG00000118420, ENSG00000169871, ENSG00000156587, ENSG00000125826
RNA binding	GO:MF	GO:0003723	1.49004e-07	3107	30	ENSG00000102921, ENSG00000138646, ENSG00000181381, ENSG00000107864, ENSG00000114127, ENSG00000111331, ENSG00000168003, ENSG00000112773, ENSG00000196141, ENSG00000105939, ENSG00000055332, ENSG00000138035, ENSG00000059378, ENSG00000119917, ENSG00000143889, ENSG00000102081, ENSG00000101347, ENSG00000137628, ENSG00000152778, ENSG00000163565, ENSG00000117602, ENSG00000115267, ENSG00000169871, ENSG0000…
NAD+ ADP-ribosyltransferase activity	GO:MF	GO:0003950	1.88724e-07	26	5	ENSG00000105939, ENSG00000059378, ENSG00000111224, ENSG00000138496, ENSG00000173193
pentosyltransferase activity	GO:MF	GO:0016763	2.1679e-07	55	6	ENSG00000105939, ENSG00000059378, ENSG00000111224, ENSG00000138496, ENSG00000105835, ENSG00000173193
molecular function regulator activity	GO:MF	GO:0098772	3.06676e-07	1970	23	ENSG00000182957, ENSG00000102524, ENSG00000106617, ENSG00000107099, ENSG00000184014, ENSG00000133812, ENSG00000055332, ENSG00000163840, ENSG00000138496, ENSG00000121858, ENSG00000149131, ENSG00000138069, ENSG00000144118, ENSG00000105835, ENSG00000136560, ENSG00000102218, ENSG00000117602, ENSG00000156500, ENSG00000138795, ENSG00000181163, ENSG00000123728, ENSG00000112419, ENSG00000108984
protein dimerization activity	GO:MF	GO:0046983	2.2908e-06	1086	16	ENSG00000132475, ENSG00000140464, ENSG00000171943, ENSG00000132256, ENSG00000067066, ENSG00000162654, ENSG00000168394, ENSG00000143384, ENSG00000101596, ENSG00000102081, ENSG00000140396, ENSG00000163666, ENSG00000181163, ENSG00000097033, ENSG00000137575, ENSG00000059728
phosphotransferase activity, alcohol group as acceptor	GO:MF	GO:0016773	2.35747e-06	695	13	ENSG00000106617, ENSG00000055332, ENSG00000122643, ENSG00000125779, ENSG00000096968, ENSG00000183735, ENSG00000059758, ENSG00000152495, ENSG00000149311, ENSG00000127334, ENSG00000108984, ENSG00000168404, ENSG00000198814
GTP binding	GO:MF	GO:0005525	3.23423e-06	384	10	ENSG00000157601, ENSG00000162654, ENSG00000138069, ENSG00000144118, ENSG00000172007, ENSG00000126858, ENSG00000101347, ENSG00000102218, ENSG00000123728, ENSG00000183486
NAD+-protein ADP-ribosyltransferase activity	GO:MF	GO:1990404	4.26905e-06	20	4	ENSG00000059378, ENSG00000111224, ENSG00000138496, ENSG00000173193
catalytic activity, acting on RNA	GO:MF	GO:0140098	4.60235e-06	401	10	ENSG00000102921, ENSG00000181381, ENSG00000114127, ENSG00000138035, ENSG00000122643, ENSG00000101347, ENSG00000137628, ENSG00000115267, ENSG00000172183, ENSG00000108771
guanyl ribonucleotide binding	GO:MF	GO:0032561	4.94536e-06	406	10	ENSG00000157601, ENSG00000162654, ENSG00000138069, ENSG00000144118, ENSG00000172007, ENSG00000126858, ENSG00000101347, ENSG00000102218, ENSG00000123728, ENSG00000183486
guanyl nucleotide binding	GO:MF	GO:0019001	4.94536e-06	406	10	ENSG00000157601, ENSG00000162654, ENSG00000138069, ENSG00000144118, ENSG00000172007, ENSG00000126858, ENSG00000101347, ENSG00000102218, ENSG00000123728, ENSG00000183486
ubiquitin-like protein ligase binding	GO:MF	GO:0044389	5.31704e-06	314	9	ENSG00000155313, ENSG00000140464, ENSG00000163840, ENSG00000138496, ENSG00000117475, ENSG00000150907, ENSG00000144118, ENSG00000136560, ENSG00000156587
kinase activity	GO:MF	GO:0016301	9.21455e-06	795	13	ENSG00000106617, ENSG00000134326, ENSG00000055332, ENSG00000125779, ENSG00000096968, ENSG00000183735, ENSG00000059758, ENSG00000152495, ENSG00000149311, ENSG00000127334, ENSG00000108984, ENSG00000168404, ENSG00000198814
GTPase activity	GO:MF	GO:0003924	9.71215e-06	340	9	ENSG00000157601, ENSG00000162654, ENSG00000138069, ENSG00000144118, ENSG00000172007, ENSG00000126858, ENSG00000123728, ENSG00000174021, ENSG00000183486
poly(U) RNA binding	GO:MF	GO:0008266	9.71215e-06	25	4	ENSG00000138035, ENSG00000102081, ENSG00000152778, ENSG00000138385
enzyme regulator activity	GO:MF	GO:0030234	1.10429e-05	1245	16	ENSG00000182957, ENSG00000106617, ENSG00000107099, ENSG00000184014, ENSG00000133812, ENSG00000055332, ENSG00000163840, ENSG00000138496, ENSG00000149131, ENSG00000136560, ENSG00000102218, ENSG00000117602, ENSG00000156500, ENSG00000181163, ENSG00000112419, ENSG00000108984
phosphatase regulator activity	GO:MF	GO:0019208	1.27287e-05	114	6	ENSG00000133812, ENSG00000055332, ENSG00000117602, ENSG00000156500, ENSG00000112419, ENSG00000108984
RNA polymerase II-specific DNA-binding transcription factor binding	GO:MF	GO:0061629	1.27287e-05	353	9	ENSG00000163840, ENSG00000111912, ENSG00000138496, ENSG00000135363, ENSG00000067066, ENSG00000140396, ENSG00000138795, ENSG00000181163, ENSG00000135114
protein homodimerization activity	GO:MF	GO:0042803	1.32282e-05	698	12	ENSG00000140464, ENSG00000171943, ENSG00000132256, ENSG00000067066, ENSG00000162654, ENSG00000168394, ENSG00000143384, ENSG00000101596, ENSG00000102081, ENSG00000163666, ENSG00000181163, ENSG00000097033
poly-pyrimidine tract binding	GO:MF	GO:0008187	1.41095e-05	28	4	ENSG00000138035, ENSG00000102081, ENSG00000152778, ENSG00000138385
protein-containing complex binding	GO:MF	GO:0044877	1.491e-05	1283	16	ENSG00000138433, ENSG00000132475, ENSG00000107864, ENSG00000116977, ENSG00000198087, ENSG00000138434, ENSG00000114450, ENSG00000102081, ENSG00000149311, ENSG00000115267, ENSG00000091409, ENSG00000181163, ENSG00000137575, ENSG00000168404, ENSG00000162946, ENSG00000167207
transcription factor binding	GO:MF	GO:0008134	1.7302e-05	594	11	ENSG00000163840, ENSG00000111912, ENSG00000138496, ENSG00000135363, ENSG00000067066, ENSG00000140396, ENSG00000163565, ENSG00000138795, ENSG00000181163, ENSG00000106829, ENSG00000135114
DNA-binding transcription factor binding	GO:MF	GO:0140297	1.76338e-05	479	10	ENSG00000163840, ENSG00000111912, ENSG00000138496, ENSG00000135363, ENSG00000067066, ENSG00000140396, ENSG00000138795, ENSG00000181163, ENSG00000106829, ENSG00000135114
glycosyltransferase activity	GO:MF	GO:0016757	1.84239e-05	278	8	ENSG00000105939, ENSG00000059378, ENSG00000111224, ENSG00000138496, ENSG00000106392, ENSG00000105835, ENSG00000115339, ENSG00000173193
double-stranded DNA binding	GO:MF	GO:0003690	2.03484e-05	1652	18	ENSG00000132475, ENSG00000147050, ENSG00000120690, ENSG00000150907, ENSG00000185947, ENSG00000117010, ENSG00000137628, ENSG00000140396, ENSG00000152778, ENSG00000163565, ENSG00000181690, ENSG00000138795, ENSG00000163666, ENSG00000171817, ENSG00000124256, ENSG00000181163, ENSG00000168310, ENSG00000059728
transcription coactivator activity	GO:MF	GO:0003713	2.20278e-05	286	8	ENSG00000140464, ENSG00000111912, ENSG00000132256, ENSG00000135363, ENSG00000140396, ENSG00000181163, ENSG00000123728, ENSG00000125826
kinase binding	GO:MF	GO:0019900	3.21584e-05	771	12	ENSG00000138433, ENSG00000106617, ENSG00000132256, ENSG00000067066, ENSG00000149970, ENSG00000082996, ENSG00000096968, ENSG00000026103, ENSG00000181163, ENSG00000108984, ENSG00000168404, ENSG00000167207
ubiquitin protein ligase activity	GO:MF	GO:0061630	4.44672e-05	316	8	ENSG00000138646, ENSG00000173821, ENSG00000152242, ENSG00000163840, ENSG00000132256, ENSG00000082996, ENSG00000118420, ENSG00000169871
transition metal ion binding	GO:MF	GO:0046914	5.57305e-05	1114	14	ENSG00000140464, ENSG00000141664, ENSG00000125148, ENSG00000121858, ENSG00000132256, ENSG00000132530, ENSG00000188313, ENSG00000101347, ENSG00000127334, ENSG00000115267, ENSG00000169871, ENSG00000115339, ENSG00000108771, ENSG00000108424
ubiquitin-like protein ligase activity	GO:MF	GO:0061659	5.66524e-05	328	8	ENSG00000138646, ENSG00000173821, ENSG00000152242, ENSG00000163840, ENSG00000132256, ENSG00000082996, ENSG00000118420, ENSG00000169871
protein serine/threonine kinase activity	GO:MF	GO:0004674	5.86486e-05	438	9	ENSG00000106617, ENSG00000055332, ENSG00000183735, ENSG00000059758, ENSG00000152495, ENSG00000149311, ENSG00000127334, ENSG00000108984, ENSG00000168404
protein domain specific binding	GO:MF	GO:0019904	6.05589e-05	689	11	ENSG00000198087, ENSG00000067066, ENSG00000143384, ENSG00000188313, ENSG00000096968, ENSG00000140396, ENSG00000138795, ENSG00000196954, ENSG00000174021, ENSG00000108424, ENSG00000167207
zinc ion binding	GO:MF	GO:0008270	6.49105e-05	834	12	ENSG00000140464, ENSG00000141664, ENSG00000125148, ENSG00000121858, ENSG00000132256, ENSG00000132530, ENSG00000188313, ENSG00000101347, ENSG00000115267, ENSG00000169871, ENSG00000108771, ENSG00000108424
protein kinase activity	GO:MF	GO:0004672	8.73934e-05	586	10	ENSG00000106617, ENSG00000055332, ENSG00000096968, ENSG00000183735, ENSG00000059758, ENSG00000152495, ENSG00000149311, ENSG00000127334, ENSG00000108984, ENSG00000168404
phospholipid scramblase activity	GO:MF	GO:0017128	8.89254e-05	15	3	ENSG00000062716, ENSG00000188313, ENSG00000163746
catalytic activity, acting on a nucleic acid	GO:MF	GO:0140640	0.000113431	606	10	ENSG00000102921, ENSG00000181381, ENSG00000114127, ENSG00000138035, ENSG00000122643, ENSG00000101347, ENSG00000137628, ENSG00000115267, ENSG00000172183, ENSG00000108771
transcription corepressor activity	GO:MF	GO:0003714	0.00018495	191	6	ENSG00000138433, ENSG00000138496, ENSG00000173611, ENSG00000198160, ENSG00000106829, ENSG00000173193
ubiquitin-like protein binding	GO:MF	GO:0032182	0.000197792	116	5	ENSG00000155313, ENSG00000102921, ENSG00000140464, ENSG00000156587, ENSG00000125826
ubiquitin protein ligase binding	GO:MF	GO:0031625	0.000229718	296	7	ENSG00000155313, ENSG00000140464, ENSG00000117475, ENSG00000150907, ENSG00000144118, ENSG00000136560, ENSG00000156587
ribonuclease activity	GO:MF	GO:0004540	0.000229718	120	5	ENSG00000102921, ENSG00000114127, ENSG00000138035, ENSG00000101347, ENSG00000172183
ATP-dependent activity	GO:MF	GO:0140657	0.000289352	546	9	ENSG00000181381, ENSG00000173821, ENSG00000168394, ENSG00000101596, ENSG00000068366, ENSG00000137628, ENSG00000115267, ENSG00000136816, ENSG00000108771
nuclease activity	GO:MF	GO:0004518	0.000294878	210	6	ENSG00000102921, ENSG00000114127, ENSG00000138035, ENSG00000188313, ENSG00000101347, ENSG00000172183
protein kinase binding	GO:MF	GO:0019901	0.000310392	690	10	ENSG00000138433, ENSG00000106617, ENSG00000132256, ENSG00000149970, ENSG00000082996, ENSG00000096968, ENSG00000181163, ENSG00000108984, ENSG00000168404, ENSG00000167207
cell adhesion molecule binding	GO:MF	GO:0050839	0.000338774	560	9	ENSG00000168003, ENSG00000105939, ENSG00000116977, ENSG00000198087, ENSG00000086065, ENSG00000138069, ENSG00000091409, ENSG00000097033, ENSG00000137575
ISG15 transferase activity	GO:MF	GO:0042296	0.000358594	4	2	ENSG00000138646, ENSG00000156587
2'-5'-oligoadenylate synthetase activity	GO:MF	GO:0001730	0.000358594	4	2	ENSG00000111331, ENSG00000135114
protein serine/threonine/tyrosine kinase activity	GO:MF	GO:0004712	0.000405352	446	8	ENSG00000055332, ENSG00000096968, ENSG00000183735, ENSG00000059758, ENSG00000152495, ENSG00000149311, ENSG00000127334, ENSG00000108984
chromatin binding	GO:MF	GO:0003682	0.000422553	580	9	ENSG00000132475, ENSG00000147050, ENSG00000150907, ENSG00000102081, ENSG00000140396, ENSG00000138795, ENSG00000163666, ENSG00000181163, ENSG00000106829
cadherin binding	GO:MF	GO:0045296	0.000432899	333	7	ENSG00000168003, ENSG00000105939, ENSG00000198087, ENSG00000086065, ENSG00000138069, ENSG00000091409, ENSG00000097033
pattern recognition receptor activity	GO:MF	GO:0038187	0.000517559	28	3	ENSG00000132256, ENSG00000154589, ENSG00000167207
RNA helicase activity	GO:MF	GO:0003724	0.000519098	76	4	ENSG00000181381, ENSG00000137628, ENSG00000115267, ENSG00000108771
ATP-dependent activity, acting on RNA	GO:MF	GO:0008186	0.000568187	78	4	ENSG00000181381, ENSG00000137628, ENSG00000115267, ENSG00000108771
histone binding	GO:MF	GO:0042393	0.00061383	246	6	ENSG00000163840, ENSG00000138496, ENSG00000096968, ENSG00000102081, ENSG00000138795, ENSG00000181163
translation repressor activity	GO:MF	GO:0030371	0.00061383	30	3	ENSG00000107864, ENSG00000102081, ENSG00000171817
ATP hydrolysis activity	GO:MF	GO:0016887	0.00061383	356	7	ENSG00000181381, ENSG00000173821, ENSG00000101596, ENSG00000137628, ENSG00000115267, ENSG00000136816, ENSG00000108771
protein serine kinase activity	GO:MF	GO:0106310	0.000650796	360	7	ENSG00000055332, ENSG00000183735, ENSG00000059758, ENSG00000152495, ENSG00000149311, ENSG00000127334, ENSG00000108984
hydrolase activity, acting on ester bonds	GO:MF	GO:0016788	0.000718559	780	10	ENSG00000102921, ENSG00000114127, ENSG00000123130, ENSG00000138035, ENSG00000122643, ENSG00000112367, ENSG00000188313, ENSG00000197121, ENSG00000101347, ENSG00000172183
adenylyltransferase activity	GO:MF	GO:0070566	0.000718559	32	3	ENSG00000111331, ENSG00000112773, ENSG00000135114
G-quadruplex RNA binding	GO:MF	GO:0002151	0.000774551	6	2	ENSG00000114127, ENSG00000102081
lipid binding	GO:MF	GO:0008289	0.000804672	793	10	ENSG00000070190, ENSG00000185722, ENSG00000141664, ENSG00000133812, ENSG00000187231, ENSG00000100342, ENSG00000097033, ENSG00000137575, ENSG00000154589, ENSG00000166900
transcription cis-regulatory region binding	GO:MF	GO:0000976	0.000921942	1498	14	ENSG00000132475, ENSG00000147050, ENSG00000120690, ENSG00000150907, ENSG00000185947, ENSG00000117010, ENSG00000140396, ENSG00000181690, ENSG00000138795, ENSG00000163666, ENSG00000171817, ENSG00000181163, ENSG00000168310, ENSG00000059728
transcription regulatory region nucleic acid binding	GO:MF	GO:0001067	0.000925387	1500	14	ENSG00000132475, ENSG00000147050, ENSG00000120690, ENSG00000150907, ENSG00000185947, ENSG00000117010, ENSG00000140396, ENSG00000181690, ENSG00000138795, ENSG00000163666, ENSG00000171817, ENSG00000181163, ENSG00000168310, ENSG00000059728
phosphatidylinositol binding	GO:MF	GO:0035091	0.000929714	270	6	ENSG00000070190, ENSG00000185722, ENSG00000141664, ENSG00000133812, ENSG00000187231, ENSG00000137575
enzyme inhibitor activity	GO:MF	GO:0004857	0.000965782	389	7	ENSG00000106617, ENSG00000163840, ENSG00000138496, ENSG00000149131, ENSG00000156500, ENSG00000181163, ENSG00000112419
protein phosphatase regulator activity	GO:MF	GO:0019888	0.00106723	95	4	ENSG00000055332, ENSG00000117602, ENSG00000156500, ENSG00000112419
exoribonuclease activity, producing 5'-phosphomonoesters	GO:MF	GO:0016896	0.00110548	38	3	ENSG00000114127, ENSG00000138035, ENSG00000172183
ubiquitin binding	GO:MF	GO:0043130	0.00112381	97	4	ENSG00000155313, ENSG00000102921, ENSG00000156587, ENSG00000125826
cytoskeletal protein binding	GO:MF	GO:0008092	0.00112381	999	11	ENSG00000157601, ENSG00000138434, ENSG00000102081, ENSG00000139618, ENSG00000117602, ENSG00000101608, ENSG00000112419, ENSG00000183486, ENSG00000136816, ENSG00000162946, ENSG00000167207
signaling receptor binding	GO:MF	GO:0005102	0.00123395	1556	14	ENSG00000102524, ENSG00000116977, ENSG00000198087, ENSG00000121858, ENSG00000168394, ENSG00000138434, ENSG00000188313, ENSG00000105835, ENSG00000096968, ENSG00000155629, ENSG00000140396, ENSG00000091409, ENSG00000137575, ENSG00000154589
exoribonuclease activity	GO:MF	GO:0004532	0.00123395	40	3	ENSG00000114127, ENSG00000138035, ENSG00000172183
sequence-specific double-stranded DNA binding	GO:MF	GO:1990837	0.00123395	1555	14	ENSG00000132475, ENSG00000147050, ENSG00000120690, ENSG00000150907, ENSG00000185947, ENSG00000117010, ENSG00000140396, ENSG00000181690, ENSG00000138795, ENSG00000163666, ENSG00000171817, ENSG00000181163, ENSG00000168310, ENSG00000059728
RNA polymerase II cis-regulatory region sequence-specific DNA binding	GO:MF	GO:0000978	0.00123739	1189	12	ENSG00000132475, ENSG00000147050, ENSG00000120690, ENSG00000150907, ENSG00000185947, ENSG00000140396, ENSG00000181690, ENSG00000138795, ENSG00000163666, ENSG00000171817, ENSG00000168310, ENSG00000059728
poly(G) binding	GO:MF	GO:0034046	0.0012602	8	2	ENSG00000138035, ENSG00000102081
G protein activity	GO:MF	GO:0003925	0.00128963	41	3	ENSG00000138069, ENSG00000144118, ENSG00000123728
intramembrane lipid transporter activity	GO:MF	GO:0140303	0.00136173	42	3	ENSG00000062716, ENSG00000188313, ENSG00000163746
protein C-terminus binding	GO:MF	GO:0008022	0.00136173	190	5	ENSG00000198087, ENSG00000096968, ENSG00000139618, ENSG00000163666, ENSG00000137575
cis-regulatory region sequence-specific DNA binding	GO:MF	GO:0000987	0.0013764	1209	12	ENSG00000132475, ENSG00000147050, ENSG00000120690, ENSG00000150907, ENSG00000185947, ENSG00000140396, ENSG00000181690, ENSG00000138795, ENSG00000163666, ENSG00000171817, ENSG00000168310, ENSG00000059728
RNA polymerase II transcription regulatory region sequence-specific DNA binding	GO:MF	GO:0000977	0.00148137	1404	13	ENSG00000132475, ENSG00000147050, ENSG00000120690, ENSG00000150907, ENSG00000185947, ENSG00000117010, ENSG00000140396, ENSG00000181690, ENSG00000138795, ENSG00000163666, ENSG00000171817, ENSG00000168310, ENSG00000059728
protein N-terminus binding	GO:MF	GO:0047485	0.00148349	107	4	ENSG00000173221, ENSG00000149311, ENSG00000163666, ENSG00000137575
sequence-specific DNA binding	GO:MF	GO:0043565	0.00216213	1659	14	ENSG00000132475, ENSG00000147050, ENSG00000120690, ENSG00000150907, ENSG00000185947, ENSG00000117010, ENSG00000140396, ENSG00000181690, ENSG00000138795, ENSG00000163666, ENSG00000171817, ENSG00000181163, ENSG00000168310, ENSG00000059728
DNA-binding transcription activator activity, RNA polymerase II-specific	GO:MF	GO:0001228	0.00221378	458	7	ENSG00000120690, ENSG00000150907, ENSG00000188313, ENSG00000185947, ENSG00000181690, ENSG00000138795, ENSG00000168310
STAT family protein binding	GO:MF	GO:0097677	0.00227798	11	2	ENSG00000163840, ENSG00000138496
DNA-binding transcription activator activity	GO:MF	GO:0001216	0.00229254	462	7	ENSG00000120690, ENSG00000150907, ENSG00000188313, ENSG00000185947, ENSG00000181690, ENSG00000138795, ENSG00000168310
sequence-specific mRNA binding	GO:MF	GO:1990825	0.00316577	13	2	ENSG00000102081, ENSG00000138385
exonuclease activity, active with either ribo- or deoxyribonucleic acids and producing 5'-phosphomonoesters	GO:MF	GO:0016796	0.00344735	59	3	ENSG00000114127, ENSG00000138035, ENSG00000172183
DNA-binding transcription factor activity, RNA polymerase II-specific	GO:MF	GO:0000981	0.00346242	1355	12	ENSG00000120690, ENSG00000067066, ENSG00000150907, ENSG00000188313, ENSG00000185947, ENSG00000117010, ENSG00000181690, ENSG00000138795, ENSG00000163666, ENSG00000171817, ENSG00000168310, ENSG00000059728
nucleotidyltransferase activity	GO:MF	GO:0016779	0.00346242	136	4	ENSG00000111331, ENSG00000112773, ENSG00000138035, ENSG00000135114
growth factor receptor binding	GO:MF	GO:0070851	0.00379746	140	4	ENSG00000198087, ENSG00000188313, ENSG00000096968, ENSG00000137575
nuclear receptor binding	GO:MF	GO:0016922	0.00397206	142	4	ENSG00000111912, ENSG00000140396, ENSG00000138795, ENSG00000135114
phospholipid transporter activity	GO:MF	GO:0005548	0.00398588	63	3	ENSG00000062716, ENSG00000188313, ENSG00000163746
RNA stem-loop binding	GO:MF	GO:0035613	0.00398588	15	2	ENSG00000107864, ENSG00000102081
mRNA regulatory element binding translation repressor activity	GO:MF	GO:0000900	0.00398588	15	2	ENSG00000107864, ENSG00000171817
protein tyrosine kinase activity	GO:MF	GO:0004713	0.00416283	145	4	ENSG00000055332, ENSG00000096968, ENSG00000127334, ENSG00000108984
CARD domain binding	GO:MF	GO:0050700	0.0044447	16	2	ENSG00000196954, ENSG00000167207
SUMO binding	GO:MF	GO:0032183	0.0044447	16	2	ENSG00000155313, ENSG00000140464
DNA-binding transcription factor activity	GO:MF	GO:0003700	0.00457024	1411	12	ENSG00000120690, ENSG00000067066, ENSG00000150907, ENSG00000188313, ENSG00000185947, ENSG00000117010, ENSG00000181690, ENSG00000138795, ENSG00000163666, ENSG00000171817, ENSG00000168310, ENSG00000059728
ribonucleoprotein complex binding	GO:MF	GO:0043021	0.00504899	154	4	ENSG00000107864, ENSG00000102081, ENSG00000115267, ENSG00000181163
translation regulator activity	GO:MF	GO:0045182	0.00525632	156	4	ENSG00000107864, ENSG00000055332, ENSG00000102081, ENSG00000171817
molecular adaptor activity	GO:MF	GO:0060090	0.00568966	404	6	ENSG00000132256, ENSG00000114450, ENSG00000124222, ENSG00000137575, ENSG00000166900, ENSG00000162946
helicase activity	GO:MF	GO:0004386	0.00581809	161	4	ENSG00000181381, ENSG00000137628, ENSG00000115267, ENSG00000108771
cytokine receptor binding	GO:MF	GO:0005126	0.00598204	276	5	ENSG00000102524, ENSG00000198087, ENSG00000121858, ENSG00000096968, ENSG00000137575
enzyme activator activity	GO:MF	GO:0008047	0.00611307	561	7	ENSG00000106617, ENSG00000184014, ENSG00000133812, ENSG00000163840, ENSG00000136560, ENSG00000102218, ENSG00000108984
phosphatidylinositol phosphate binding	GO:MF	GO:1901981	0.00756478	174	4	ENSG00000070190, ENSG00000185722, ENSG00000187231, ENSG00000137575
exonuclease activity	GO:MF	GO:0004527	0.00774984	82	3	ENSG00000114127, ENSG00000138035, ENSG00000172183
cyclase activity	GO:MF	GO:0009975	0.00786997	22	2	ENSG00000133943, ENSG00000121281
beta-catenin binding	GO:MF	GO:0008013	0.00928511	88	3	ENSG00000198087, ENSG00000150907, ENSG00000138795
protein-macromolecule adaptor activity	GO:MF	GO:0030674	0.00928511	308	5	ENSG00000132256, ENSG00000114450, ENSG00000124222, ENSG00000137575, ENSG00000166900
guanyl deoxyribonucleotide binding	GO:MF	GO:0032560	0.0104962	1	1	ENSG00000101347
D-glutamate cyclase activity	GO:MF	GO:0047820	0.0104962	1	1	ENSG00000133943
dGTPase activity	GO:MF	GO:0008832	0.0104962	1	1	ENSG00000101347
histone tyrosine kinase activity	GO:MF	GO:0035400	0.0104962	1	1	ENSG00000096968
phosphatidylinositol deacylase activity	GO:MF	GO:0050185	0.0104962	1	1	ENSG00000197121
Atg8 ligase activity	GO:MF	GO:0019776	0.0104962	1	1	ENSG00000144848
muramyl dipeptide binding	GO:MF	GO:0032500	0.0104962	1	1	ENSG00000167207
DNA-binding transcription repressor activity	GO:MF	GO:0001217	0.0104962	324	5	ENSG00000150907, ENSG00000117010, ENSG00000138795, ENSG00000163666, ENSG00000059728
dGTP binding	GO:MF	GO:0032567	0.0104962	1	1	ENSG00000101347
exoribonuclease II activity	GO:MF	GO:0008859	0.0104962	1	1	ENSG00000172183
triphosphoric monoester hydrolase activity	GO:MF	GO:0016793	0.0104962	1	1	ENSG00000101347
nicotinamide phosphoribosyltransferase activity	GO:MF	GO:0047280	0.0104962	1	1	ENSG00000105835
cysteine-type peptidase activity	GO:MF	GO:0008234	0.0104962	198	4	ENSG00000155313, ENSG00000101160, ENSG00000136560, ENSG00000196954
DNA-binding transcription repressor activity, RNA polymerase II-specific	GO:MF	GO:0001227	0.0104962	320	5	ENSG00000150907, ENSG00000117010, ENSG00000138795, ENSG00000163666, ENSG00000059728
phospholipid binding	GO:MF	GO:0005543	0.0104962	465	6	ENSG00000070190, ENSG00000185722, ENSG00000141664, ENSG00000133812, ENSG00000187231, ENSG00000137575
polyribonucleotide nucleotidyltransferase activity	GO:MF	GO:0004654	0.0104962	1	1	ENSG00000138035
deoxynucleoside triphosphate hydrolase activity	GO:MF	GO:0106375	0.0104962	1	1	ENSG00000101347
left-handed Z-DNA binding	GO:MF	GO:0003692	0.0104962	1	1	ENSG00000124256
phosphatase binding	GO:MF	GO:0019902	0.0104962	195	4	ENSG00000133812, ENSG00000150907, ENSG00000183735, ENSG00000117602
histone kinase activity (H3-Y41 specific)	GO:MF	GO:0035401	0.0104962	1	1	ENSG00000096968
phosphatidylinositol 3-kinase binding	GO:MF	GO:0043548	0.0116276	29	2	ENSG00000096968, ENSG00000155629
poly-purine tract binding	GO:MF	GO:0070717	0.0116276	29	2	ENSG00000138035, ENSG00000102081
phosphatidylinositol-3,4-bisphosphate binding	GO:MF	GO:0043325	0.0116276	29	2	ENSG00000070190, ENSG00000187231
mRNA binding	GO:MF	GO:0003729	0.0138542	351	5	ENSG00000102921, ENSG00000107864, ENSG00000143889, ENSG00000102081, ENSG00000138385
tumor necrosis factor receptor binding	GO:MF	GO:0005164	0.0139579	32	2	ENSG00000102524, ENSG00000121858
chromatin DNA binding	GO:MF	GO:0031490	0.0140472	108	3	ENSG00000132475, ENSG00000147050, ENSG00000150907
miRNA binding	GO:MF	GO:0035198	0.0146584	33	2	ENSG00000138035, ENSG00000102081
magnesium ion binding	GO:MF	GO:0000287	0.0152585	224	4	ENSG00000122643, ENSG00000188313, ENSG00000102218, ENSG00000127334
ADP binding	GO:MF	GO:0043531	0.0152796	34	2	ENSG00000106617, ENSG00000168394
cyclin binding	GO:MF	GO:0030332	0.0152796	34	2	ENSG00000138646, ENSG00000118420
protein heterodimerization activity	GO:MF	GO:0046982	0.0153212	363	5	ENSG00000132475, ENSG00000171943, ENSG00000143384, ENSG00000102081, ENSG00000137575
3'-5'-exoribonuclease activity	GO:MF	GO:0000175	0.0159927	35	2	ENSG00000138035, ENSG00000172183
guanyl-nucleotide exchange factor activity	GO:MF	GO:0005085	0.0162759	230	4	ENSG00000182957, ENSG00000107099, ENSG00000184014, ENSG00000133812
interleukin-5 receptor binding	GO:MF	GO:0005137	0.0179362	2	1	ENSG00000137575
Atg12 transferase activity	GO:MF	GO:0019777	0.0179362	2	1	ENSG00000144848
UMP kinase activity	GO:MF	GO:0033862	0.0179362	2	1	ENSG00000134326
sumo-dependent protein binding	GO:MF	GO:0140037	0.0179362	2	1	ENSG00000140464
tRNA 2'-phosphotransferase activity	GO:MF	GO:0000215	0.0179362	2	1	ENSG00000122643
lead ion binding	GO:MF	GO:0032791	0.0179362	2	1	ENSG00000188313
CMP kinase activity	GO:MF	GO:0036430	0.0179362	2	1	ENSG00000134326
histone deacetylase binding	GO:MF	GO:0042826	0.0179362	123	3	ENSG00000138433, ENSG00000198160, ENSG00000138795
thymidylate kinase activity	GO:MF	GO:0004798	0.0179362	2	1	ENSG00000134326
dCMP kinase activity	GO:MF	GO:0036431	0.0179362	2	1	ENSG00000134326
cobalt ion binding	GO:MF	GO:0050897	0.0179362	2	1	ENSG00000140464
deubiquitinase activator activity	GO:MF	GO:0035800	0.0179362	2	1	ENSG00000136560
ADP-D-ribose binding	GO:MF	GO:0072570	0.0179362	2	1	ENSG00000138496
glutathione-disulfide reductase (NADPH) activity	GO:MF	GO:0004362	0.0179362	2	1	ENSG00000173221
spermidine binding	GO:MF	GO:0019809	0.0179362	2	1	ENSG00000130066
SNAP receptor activity	GO:MF	GO:0005484	0.018041	39	2	ENSG00000124222, ENSG00000166900
cysteine-type endopeptidase activity	GO:MF	GO:0004197	0.0185007	125	3	ENSG00000155313, ENSG00000101160, ENSG00000196954
core promoter sequence-specific DNA binding	GO:MF	GO:0001046	0.021595	43	2	ENSG00000132475, ENSG00000181163
Hsp90 protein binding	GO:MF	GO:0051879	0.0230009	45	2	ENSG00000108424, ENSG00000167207
hydrolase activity, acting on carbon-nitrogen (but not peptide) bonds	GO:MF	GO:0016810	0.0230009	136	3	ENSG00000111911, ENSG00000198160, ENSG00000124256
regulatory RNA binding	GO:MF	GO:0061980	0.0230009	45	2	ENSG00000138035, ENSG00000102081
kinesin binding	GO:MF	GO:0019894	0.0230009	45	2	ENSG00000136816, ENSG00000162946
non-membrane spanning protein tyrosine kinase activity	GO:MF	GO:0004715	0.0230009	45	2	ENSG00000055332, ENSG00000096968
DNA-dependent protein kinase activity	GO:MF	GO:0004677	0.0244686	3	1	ENSG00000149311
glycoprotein-N-acetylgalactosamine 3-beta-galactosyltransferase activity	GO:MF	GO:0016263	0.0244686	3	1	ENSG00000106392
nicotinate-nucleotide diphosphorylase (carboxylating) activity	GO:MF	GO:0004514	0.0244686	3	1	ENSG00000105835
purine deoxyribonucleotide binding	GO:MF	GO:0032554	0.0244686	3	1	ENSG00000101347
diamine N-acetyltransferase activity	GO:MF	GO:0004145	0.0244686	3	1	ENSG00000130066
mercury ion binding	GO:MF	GO:0045340	0.0244686	3	1	ENSG00000188313
TAP2 binding	GO:MF	GO:0046979	0.0244686	3	1	ENSG00000168394
palmitoyl-CoA ligase activity	GO:MF	GO:0090433	0.0244686	3	1	ENSG00000068366
polyamine binding	GO:MF	GO:0019808	0.0244686	3	1	ENSG00000130066
phosphorylase kinase regulator activity	GO:MF	GO:0008607	0.0244686	3	1	ENSG00000106617
uridylate kinase activity	GO:MF	GO:0009041	0.0244686	3	1	ENSG00000134326
protein phosphatase inhibitor activity	GO:MF	GO:0004864	0.0245953	48	2	ENSG00000156500, ENSG00000112419
tumor necrosis factor receptor superfamily binding	GO:MF	GO:0032813	0.0254736	49	2	ENSG00000102524, ENSG00000121858
phosphatase inhibitor activity	GO:MF	GO:0019212	0.0273848	51	2	ENSG00000156500, ENSG00000112419
deoxyribonucleotide binding	GO:MF	GO:0032552	0.0308397	4	1	ENSG00000101347
cytidylate kinase activity	GO:MF	GO:0004127	0.0308397	4	1	ENSG00000134326
pantothenate kinase activity	GO:MF	GO:0004594	0.0308397	4	1	ENSG00000125779
eukaryotic translation initiation factor 2alpha kinase activity	GO:MF	GO:0004694	0.0308397	4	1	ENSG00000055332
Toll-like receptor 4 binding	GO:MF	GO:0035662	0.0308397	4	1	ENSG00000154589
glycerol kinase activity	GO:MF	GO:0004370	0.0308397	4	1	ENSG00000198814
5'-3' exoribonuclease activity	GO:MF	GO:0004534	0.0308397	4	1	ENSG00000114127
adenosine 5'-monophosphoramidase activity	GO:MF	GO:0043530	0.0308397	4	1	ENSG00000111911
phosphatidylinositol-4-phosphate phosphatase activity	GO:MF	GO:0043812	0.0308397	4	1	ENSG00000112367
3'-5' exonuclease activity	GO:MF	GO:0008408	0.0313111	56	2	ENSG00000138035, ENSG00000172183
lipid transporter activity	GO:MF	GO:0005319	0.0321725	162	3	ENSG00000062716, ENSG00000188313, ENSG00000163746
nuclear receptor coactivator activity	GO:MF	GO:0030374	0.0321725	57	2	ENSG00000111912, ENSG00000140396
syndecan binding	GO:MF	GO:0045545	0.0357892	5	1	ENSG00000137575
lipopolysaccharide immune receptor activity	GO:MF	GO:0001875	0.0357892	5	1	ENSG00000154589
ABC-type peptide antigen transporter activity	GO:MF	GO:0015433	0.0357892	5	1	ENSG00000168394
RNA strand annealing activity	GO:MF	GO:0033592	0.0357892	5	1	ENSG00000102081
ABC-type peptide transporter activity	GO:MF	GO:0015440	0.0357892	5	1	ENSG00000168394
TRAIL binding	GO:MF	GO:0045569	0.0357892	5	1	ENSG00000121858
phosphatidylinositol-3,5-bisphosphate 5-phosphatase activity	GO:MF	GO:0043813	0.0357892	5	1	ENSG00000112367
acetyl-CoA hydrolase activity	GO:MF	GO:0003986	0.0357892	5	1	ENSG00000123130
histone H3-tri/di-methyl-lysine-27 demethylase activity	GO:MF	GO:0071558	0.0357892	5	1	ENSG00000147050
neuregulin binding	GO:MF	GO:0038132	0.0357892	5	1	ENSG00000091409
glutathione disulfide oxidoreductase activity	GO:MF	GO:0015038	0.0357892	5	1	ENSG00000173221
single-stranded DNA 3'-5' exodeoxyribonuclease activity	GO:MF	GO:0008310	0.0357892	5	1	ENSG00000172183
troponin I binding	GO:MF	GO:0031013	0.0357892	5	1	ENSG00000117602
L-leucine transmembrane transporter activity	GO:MF	GO:0015190	0.0357892	5	1	ENSG00000168003
N-acetyltransferase activity	GO:MF	GO:0008080	0.0386593	65	2	ENSG00000139618, ENSG00000130066
nucleoside-triphosphatase regulator activity	GO:MF	GO:0060589	0.0392954	497	5	ENSG00000182957, ENSG00000107099, ENSG00000184014, ENSG00000133812, ENSG00000102218
GTPase regulator activity	GO:MF	GO:0030695	0.0392954	497	5	ENSG00000182957, ENSG00000107099, ENSG00000184014, ENSG00000133812, ENSG00000102218
manganese ion binding	GO:MF	GO:0030145	0.039306	66	2	ENSG00000127334, ENSG00000115339
sodium:bicarbonate symporter activity	GO:MF	GO:0008510	0.0400695	6	1	ENSG00000033867
icosatetraenoic acid binding	GO:MF	GO:0050543	0.0400695	6	1	ENSG00000166900
interleukin-12 receptor binding	GO:MF	GO:0005143	0.0400695	6	1	ENSG00000096968
calcium-dependent protein serine/threonine phosphatase regulator activity	GO:MF	GO:0008597	0.0400695	6	1	ENSG00000117602
chromo shadow domain binding	GO:MF	GO:0070087	0.0400695	6	1	ENSG00000067066
arachidonic acid binding	GO:MF	GO:0050544	0.0400695	6	1	ENSG00000166900
double-stranded RNA adenosine deaminase activity	GO:MF	GO:0003726	0.0400695	6	1	ENSG00000124256
BH3 domain binding	GO:MF	GO:0051434	0.0400695	6	1	ENSG00000143384
U2 snRNA binding	GO:MF	GO:0030620	0.0400695	6	1	ENSG00000172183
MHC class Ib protein binding	GO:MF	GO:0023029	0.0400695	6	1	ENSG00000168394
type 1 angiotensin receptor binding	GO:MF	GO:0031702	0.0400695	6	1	ENSG00000096968
H3 histone acetyltransferase activity	GO:MF	GO:0010484	0.0400695	6	1	ENSG00000139618
TAP1 binding	GO:MF	GO:0046978	0.0400695	6	1	ENSG00000168394
protein kinase inhibitor activity	GO:MF	GO:0004860	0.0415516	70	2	ENSG00000106617, ENSG00000181163
GDP binding	GO:MF	GO:0019003	0.0425108	71	2	ENSG00000144118, ENSG00000123728
hydrolase activity, acting on carbon-nitrogen (but not peptide) bonds, in linear amides	GO:MF	GO:0016811	0.0434754	72	2	ENSG00000111911, ENSG00000198160
tRNA binding	GO:MF	GO:0000049	0.0446125	74	2	ENSG00000152778, ENSG00000138385
RNA adenylyltransferase activity	GO:MF	GO:1990817	0.0446125	7	1	ENSG00000112773
solute:bicarbonate symporter activity	GO:MF	GO:0140410	0.0446125	7	1	ENSG00000033867
icosanoid binding	GO:MF	GO:0050542	0.0446125	7	1	ENSG00000166900
ribosome binding	GO:MF	GO:0043022	0.0446125	74	2	ENSG00000107864, ENSG00000102081
phosphatidylinositol-3,4,5-trisphosphate 5-phosphatase activity	GO:MF	GO:0034485	0.0446125	7	1	ENSG00000112367
angiotensin receptor binding	GO:MF	GO:0031701	0.0446125	7	1	ENSG00000096968
kinase inhibitor activity	GO:MF	GO:0019210	0.0446125	74	2	ENSG00000106617, ENSG00000181163
branched-chain amino acid transmembrane transporter activity	GO:MF	GO:0015658	0.0446125	7	1	ENSG00000168003
lyase activity	GO:MF	GO:0016829	0.0494559	204	3	ENSG00000133943, ENSG00000134321, ENSG00000121281
RNA polymerase II intronic transcription regulatory region sequence-specific DNA binding	GO:MF	GO:0001162	0.0496293	8	1	ENSG00000140396
U1 snRNA binding	GO:MF	GO:0030619	0.0496293	8	1	ENSG00000172183
importin-alpha family protein binding	GO:MF	GO:0061676	0.0496293	8	1	ENSG00000108424
glutathione oxidoreductase activity	GO:MF	GO:0097573	0.0496293	8	1	ENSG00000173221
CD4 receptor binding	GO:MF	GO:0042609	0.0496293	8	1	ENSG00000188313
AMP-activated protein kinase activity	GO:MF	GO:0004679	0.0496293	8	1	ENSG00000106617
cellular process	GO:BP	GO:0009987	7e-53	19395	159	ENSG00000138433, ENSG00000182957, ENSG00000132475, ENSG00000102524, ENSG00000155313, ENSG00000070190, ENSG00000102921, ENSG00000138646, ENSG00000107864, ENSG00000147050, ENSG00000114127, ENSG00000198604, ENSG00000120217, ENSG00000154305, ENSG00000111331, ENSG00000140464, ENSG00000185722, ENSG00000168026, ENSG00000133943, ENSG00000173821, ENSG00000168003, ENSG00000122122, ENSG00000101160, ENSG0000…
biological regulation	GO:BP	GO:0065007	2.22e-52	13001	137	ENSG00000138433, ENSG00000182957, ENSG00000132475, ENSG00000102524, ENSG00000155313, ENSG00000070190, ENSG00000102921, ENSG00000138646, ENSG00000107864, ENSG00000147050, ENSG00000114127, ENSG00000198604, ENSG00000120217, ENSG00000154305, ENSG00000111331, ENSG00000140464, ENSG00000185722, ENSG00000172493, ENSG00000135148, ENSG00000173821, ENSG00000122122, ENSG00000101160, ENSG00000106617, ENSG0000…
response to stimulus	GO:BP	GO:0050896	1.02e-49	8885	116	ENSG00000182957, ENSG00000102524, ENSG00000155313, ENSG00000070190, ENSG00000102921, ENSG00000138646, ENSG00000107864, ENSG00000147050, ENSG00000114127, ENSG00000120217, ENSG00000154305, ENSG00000111331, ENSG00000140464, ENSG00000135148, ENSG00000173821, ENSG00000168003, ENSG00000122122, ENSG00000106617, ENSG00000112773, ENSG00000134321, ENSG00000105939, ENSG00000107099, ENSG00000116977, ENSG0000…
regulation of biological process	GO:BP	GO:0050789	2.31e-47	12276	129	ENSG00000138433, ENSG00000182957, ENSG00000132475, ENSG00000102524, ENSG00000155313, ENSG00000070190, ENSG00000102921, ENSG00000138646, ENSG00000107864, ENSG00000147050, ENSG00000114127, ENSG00000198604, ENSG00000120217, ENSG00000154305, ENSG00000111331, ENSG00000140464, ENSG00000185722, ENSG00000172493, ENSG00000135148, ENSG00000173821, ENSG00000122122, ENSG00000101160, ENSG00000106617, ENSG0000…
regulation of cellular process	GO:BP	GO:0050794	4.76e-47	11193	124	ENSG00000138433, ENSG00000182957, ENSG00000132475, ENSG00000102524, ENSG00000155313, ENSG00000070190, ENSG00000102921, ENSG00000138646, ENSG00000107864, ENSG00000147050, ENSG00000114127, ENSG00000198604, ENSG00000120217, ENSG00000154305, ENSG00000111331, ENSG00000140464, ENSG00000185722, ENSG00000173821, ENSG00000122122, ENSG00000101160, ENSG00000106617, ENSG00000112773, ENSG00000134321, ENSG0000…
response to stress	GO:BP	GO:0006950	2.46e-39	3851	75	ENSG00000155313, ENSG00000102921, ENSG00000138646, ENSG00000154305, ENSG00000111331, ENSG00000140464, ENSG00000135148, ENSG00000173821, ENSG00000106617, ENSG00000134321, ENSG00000105939, ENSG00000116977, ENSG00000055332, ENSG00000138035, ENSG00000123609, ENSG00000163840, ENSG00000111912, ENSG00000122643, ENSG00000086065, ENSG00000121281, ENSG00000125148, ENSG00000157601, ENSG00000138496, ENSG0000…
biological process involved in interspecies interaction between organisms	GO:BP	GO:0044419	4.28e-39	1659	55	ENSG00000102921, ENSG00000138646, ENSG00000120217, ENSG00000111331, ENSG00000140464, ENSG00000135148, ENSG00000173821, ENSG00000168003, ENSG00000112773, ENSG00000134321, ENSG00000105939, ENSG00000116977, ENSG00000134326, ENSG00000055332, ENSG00000123609, ENSG00000163840, ENSG00000138642, ENSG00000122643, ENSG00000086065, ENSG00000157601, ENSG00000138496, ENSG00000013374, ENSG00000132256, ENSG0000…
response to other organism	GO:BP	GO:0051707	7.19e-39	1507	53	ENSG00000102921, ENSG00000138646, ENSG00000120217, ENSG00000111331, ENSG00000140464, ENSG00000135148, ENSG00000173821, ENSG00000112773, ENSG00000134321, ENSG00000105939, ENSG00000116977, ENSG00000134326, ENSG00000055332, ENSG00000123609, ENSG00000163840, ENSG00000138642, ENSG00000122643, ENSG00000086065, ENSG00000157601, ENSG00000138496, ENSG00000013374, ENSG00000132256, ENSG00000120280, ENSG0000…
response to external biotic stimulus	GO:BP	GO:0043207	7.19e-39	1509	53	ENSG00000102921, ENSG00000138646, ENSG00000120217, ENSG00000111331, ENSG00000140464, ENSG00000135148, ENSG00000173821, ENSG00000112773, ENSG00000134321, ENSG00000105939, ENSG00000116977, ENSG00000134326, ENSG00000055332, ENSG00000123609, ENSG00000163840, ENSG00000138642, ENSG00000122643, ENSG00000086065, ENSG00000157601, ENSG00000138496, ENSG00000013374, ENSG00000132256, ENSG00000120280, ENSG0000…
response to biotic stimulus	GO:BP	GO:0009607	2.47e-38	1549	53	ENSG00000102921, ENSG00000138646, ENSG00000120217, ENSG00000111331, ENSG00000140464, ENSG00000135148, ENSG00000173821, ENSG00000112773, ENSG00000134321, ENSG00000105939, ENSG00000116977, ENSG00000134326, ENSG00000055332, ENSG00000123609, ENSG00000163840, ENSG00000138642, ENSG00000122643, ENSG00000086065, ENSG00000157601, ENSG00000138496, ENSG00000013374, ENSG00000132256, ENSG00000120280, ENSG0000…
cellular response to stimulus	GO:BP	GO:0051716	2.74e-38	7399	96	ENSG00000182957, ENSG00000102524, ENSG00000155313, ENSG00000070190, ENSG00000102921, ENSG00000107864, ENSG00000147050, ENSG00000114127, ENSG00000120217, ENSG00000154305, ENSG00000111331, ENSG00000140464, ENSG00000173821, ENSG00000106617, ENSG00000134321, ENSG00000105939, ENSG00000107099, ENSG00000134326, ENSG00000055332, ENSG00000138035, ENSG00000123609, ENSG00000163840, ENSG00000198087, ENSG0000…
immune response	GO:BP	GO:0006955	3.67e-36	1906	55	ENSG00000102524, ENSG00000102921, ENSG00000138646, ENSG00000120217, ENSG00000111331, ENSG00000140464, ENSG00000135148, ENSG00000122122, ENSG00000134321, ENSG00000105939, ENSG00000055332, ENSG00000123609, ENSG00000163840, ENSG00000120690, ENSG00000121281, ENSG00000157601, ENSG00000138496, ENSG00000121858, ENSG00000013374, ENSG00000132256, ENSG00000120280, ENSG00000067066, ENSG00000162654, ENSG0000…
defense response to other organism	GO:BP	GO:0098542	1.43e-35	1167	46	ENSG00000102921, ENSG00000138646, ENSG00000111331, ENSG00000140464, ENSG00000135148, ENSG00000173821, ENSG00000134321, ENSG00000105939, ENSG00000116977, ENSG00000055332, ENSG00000123609, ENSG00000163840, ENSG00000122643, ENSG00000157601, ENSG00000138496, ENSG00000013374, ENSG00000132256, ENSG00000120280, ENSG00000067066, ENSG00000162654, ENSG00000119917, ENSG00000149131, ENSG00000138069, ENSG0000…
immune system process	GO:BP	GO:0002376	5.47e-35	2781	62	ENSG00000102524, ENSG00000102921, ENSG00000138646, ENSG00000120217, ENSG00000154305, ENSG00000111331, ENSG00000140464, ENSG00000135148, ENSG00000122122, ENSG00000134321, ENSG00000105939, ENSG00000107099, ENSG00000055332, ENSG00000123609, ENSG00000163840, ENSG00000138642, ENSG00000120690, ENSG00000121281, ENSG00000157601, ENSG00000138496, ENSG00000121858, ENSG00000013374, ENSG00000132256, ENSG0000…
response to external stimulus	GO:BP	GO:0009605	5.92e-35	2788	62	ENSG00000102921, ENSG00000138646, ENSG00000120217, ENSG00000111331, ENSG00000140464, ENSG00000135148, ENSG00000173821, ENSG00000106617, ENSG00000112773, ENSG00000134321, ENSG00000105939, ENSG00000116977, ENSG00000134326, ENSG00000055332, ENSG00000123609, ENSG00000163840, ENSG00000138642, ENSG00000122643, ENSG00000086065, ENSG00000157601, ENSG00000138496, ENSG00000013374, ENSG00000132256, ENSG0000…
defense response	GO:BP	GO:0006952	1.03e-33	1736	51	ENSG00000102921, ENSG00000138646, ENSG00000111331, ENSG00000140464, ENSG00000135148, ENSG00000173821, ENSG00000134321, ENSG00000105939, ENSG00000116977, ENSG00000055332, ENSG00000123609, ENSG00000163840, ENSG00000122643, ENSG00000121281, ENSG00000157601, ENSG00000138496, ENSG00000013374, ENSG00000132256, ENSG00000120280, ENSG00000067066, ENSG00000162654, ENSG00000119917, ENSG00000168394, ENSG0000…
positive regulation of biological process	GO:BP	GO:0048518	1.55e-33	6224	84	ENSG00000132475, ENSG00000102524, ENSG00000107864, ENSG00000147050, ENSG00000198604, ENSG00000120217, ENSG00000154305, ENSG00000111331, ENSG00000140464, ENSG00000185722, ENSG00000122122, ENSG00000106617, ENSG00000112773, ENSG00000134321, ENSG00000171943, ENSG00000105939, ENSG00000107099, ENSG00000055332, ENSG00000138035, ENSG00000123609, ENSG00000163840, ENSG00000198087, ENSG00000111912, ENSG0000…
positive regulation of cellular process	GO:BP	GO:0048522	8.37e-33	5687	80	ENSG00000132475, ENSG00000102524, ENSG00000107864, ENSG00000198604, ENSG00000120217, ENSG00000154305, ENSG00000140464, ENSG00000185722, ENSG00000122122, ENSG00000106617, ENSG00000112773, ENSG00000134321, ENSG00000171943, ENSG00000105939, ENSG00000107099, ENSG00000055332, ENSG00000138035, ENSG00000123609, ENSG00000163840, ENSG00000198087, ENSG00000111912, ENSG00000120690, ENSG00000138496, ENSG0000…
negative regulation of biological process	GO:BP	GO:0048519	1.02e-32	5876	81	ENSG00000138433, ENSG00000155313, ENSG00000102921, ENSG00000107864, ENSG00000114127, ENSG00000120217, ENSG00000154305, ENSG00000111331, ENSG00000140464, ENSG00000135148, ENSG00000173821, ENSG00000101160, ENSG00000106617, ENSG00000112773, ENSG00000134321, ENSG00000171943, ENSG00000105939, ENSG00000107099, ENSG00000184014, ENSG00000055332, ENSG00000138035, ENSG00000123609, ENSG00000163840, ENSG0000…
response to virus	GO:BP	GO:0009615	1.13e-32	389	31	ENSG00000138646, ENSG00000111331, ENSG00000140464, ENSG00000134321, ENSG00000105939, ENSG00000116977, ENSG00000055332, ENSG00000123609, ENSG00000163840, ENSG00000122643, ENSG00000157601, ENSG00000138496, ENSG00000132256, ENSG00000119917, ENSG00000188313, ENSG00000183735, ENSG00000102081, ENSG00000101347, ENSG00000137628, ENSG00000152778, ENSG00000137965, ENSG00000163565, ENSG00000115267, ENSG0000…
innate immune response	GO:BP	GO:0045087	1.28e-32	907	40	ENSG00000102921, ENSG00000138646, ENSG00000111331, ENSG00000140464, ENSG00000135148, ENSG00000134321, ENSG00000105939, ENSG00000055332, ENSG00000123609, ENSG00000163840, ENSG00000157601, ENSG00000138496, ENSG00000013374, ENSG00000132256, ENSG00000120280, ENSG00000067066, ENSG00000162654, ENSG00000119917, ENSG00000149131, ENSG00000188313, ENSG00000096968, ENSG00000183735, ENSG00000101347, ENSG0000…
signaling	GO:BP	GO:0023052	1.26e-31	6451	83	ENSG00000182957, ENSG00000102524, ENSG00000070190, ENSG00000107864, ENSG00000147050, ENSG00000120217, ENSG00000111331, ENSG00000140464, ENSG00000173821, ENSG00000106617, ENSG00000134321, ENSG00000105939, ENSG00000107099, ENSG00000055332, ENSG00000123609, ENSG00000163840, ENSG00000198087, ENSG00000086065, ENSG00000120690, ENSG00000121281, ENSG00000157601, ENSG00000138496, ENSG00000121858, ENSG0000…
cell communication	GO:BP	GO:0007154	2.27e-31	6508	83	ENSG00000182957, ENSG00000102524, ENSG00000070190, ENSG00000107864, ENSG00000147050, ENSG00000120217, ENSG00000111331, ENSG00000140464, ENSG00000173821, ENSG00000106617, ENSG00000134321, ENSG00000105939, ENSG00000107099, ENSG00000055332, ENSG00000123609, ENSG00000163840, ENSG00000198087, ENSG00000120690, ENSG00000121281, ENSG00000157601, ENSG00000138496, ENSG00000121858, ENSG00000132256, ENSG0000…
regulation of response to stimulus	GO:BP	GO:0048583	1.08e-30	3895	66	ENSG00000182957, ENSG00000102524, ENSG00000155313, ENSG00000102921, ENSG00000138646, ENSG00000120217, ENSG00000111331, ENSG00000140464, ENSG00000135148, ENSG00000173821, ENSG00000122122, ENSG00000134321, ENSG00000105939, ENSG00000107099, ENSG00000055332, ENSG00000123609, ENSG00000163840, ENSG00000198087, ENSG00000111912, ENSG00000120690, ENSG00000121281, ENSG00000138496, ENSG00000121858, ENSG0000…
defense response to virus	GO:BP	GO:0051607	5.56e-30	295	27	ENSG00000138646, ENSG00000111331, ENSG00000140464, ENSG00000134321, ENSG00000105939, ENSG00000055332, ENSG00000163840, ENSG00000122643, ENSG00000157601, ENSG00000138496, ENSG00000132256, ENSG00000119917, ENSG00000188313, ENSG00000183735, ENSG00000101347, ENSG00000137628, ENSG00000152778, ENSG00000163565, ENSG00000115267, ENSG00000169871, ENSG00000124256, ENSG00000172183, ENSG00000183486, ENSG0000…
defense response to symbiont	GO:BP	GO:0140546	5.88e-30	296	27	ENSG00000138646, ENSG00000111331, ENSG00000140464, ENSG00000134321, ENSG00000105939, ENSG00000055332, ENSG00000163840, ENSG00000122643, ENSG00000157601, ENSG00000138496, ENSG00000132256, ENSG00000119917, ENSG00000188313, ENSG00000183735, ENSG00000101347, ENSG00000137628, ENSG00000152778, ENSG00000163565, ENSG00000115267, ENSG00000169871, ENSG00000124256, ENSG00000172183, ENSG00000183486, ENSG0000…
signal transduction	GO:BP	GO:0007165	7.92e-30	5957	78	ENSG00000182957, ENSG00000102524, ENSG00000070190, ENSG00000147050, ENSG00000120217, ENSG00000111331, ENSG00000140464, ENSG00000173821, ENSG00000106617, ENSG00000134321, ENSG00000105939, ENSG00000107099, ENSG00000055332, ENSG00000123609, ENSG00000163840, ENSG00000198087, ENSG00000120690, ENSG00000121281, ENSG00000157601, ENSG00000138496, ENSG00000121858, ENSG00000132256, ENSG00000120280, ENSG0000…
metabolic process	GO:BP	GO:0008152	2.08e-28	14415	115	ENSG00000138433, ENSG00000155313, ENSG00000070190, ENSG00000102921, ENSG00000138646, ENSG00000107864, ENSG00000147050, ENSG00000114127, ENSG00000198604, ENSG00000120217, ENSG00000111331, ENSG00000140464, ENSG00000172493, ENSG00000133943, ENSG00000173821, ENSG00000168003, ENSG00000122122, ENSG00000101160, ENSG00000106617, ENSG00000112773, ENSG00000134321, ENSG00000123130, ENSG00000105939, ENSG0000…
response to organic substance	GO:BP	GO:0010033	2.18e-28	3010	57	ENSG00000102524, ENSG00000155313, ENSG00000107864, ENSG00000114127, ENSG00000120217, ENSG00000154305, ENSG00000111331, ENSG00000140464, ENSG00000168003, ENSG00000107099, ENSG00000134326, ENSG00000055332, ENSG00000138035, ENSG00000123609, ENSG00000086065, ENSG00000121281, ENSG00000125148, ENSG00000157601, ENSG00000138496, ENSG00000013374, ENSG00000132256, ENSG00000132530, ENSG00000135363, ENSG0000…
regulation of metabolic process	GO:BP	GO:0019222	7.17e-28	7313	83	ENSG00000138433, ENSG00000155313, ENSG00000102921, ENSG00000138646, ENSG00000107864, ENSG00000147050, ENSG00000114127, ENSG00000198604, ENSG00000120217, ENSG00000111331, ENSG00000140464, ENSG00000172493, ENSG00000173821, ENSG00000122122, ENSG00000101160, ENSG00000106617, ENSG00000112773, ENSG00000134321, ENSG00000105939, ENSG00000055332, ENSG00000138035, ENSG00000123609, ENSG00000163840, ENSG0000…
organonitrogen compound metabolic process	GO:BP	GO:1901564	1.38e-27	6446	78	ENSG00000155313, ENSG00000070190, ENSG00000102921, ENSG00000138646, ENSG00000107864, ENSG00000147050, ENSG00000114127, ENSG00000140464, ENSG00000133943, ENSG00000173821, ENSG00000101160, ENSG00000106617, ENSG00000123130, ENSG00000152242, ENSG00000134326, ENSG00000055332, ENSG00000138035, ENSG00000123609, ENSG00000163840, ENSG00000138642, ENSG00000198087, ENSG00000111912, ENSG00000122643, ENSG0000…
cellular macromolecule metabolic process	GO:BP	GO:0044260	1.89e-27	5766	74	ENSG00000155313, ENSG00000070190, ENSG00000102921, ENSG00000138646, ENSG00000107864, ENSG00000147050, ENSG00000114127, ENSG00000198604, ENSG00000140464, ENSG00000173821, ENSG00000101160, ENSG00000106617, ENSG00000112773, ENSG00000105939, ENSG00000152242, ENSG00000055332, ENSG00000138035, ENSG00000123609, ENSG00000163840, ENSG00000138642, ENSG00000198087, ENSG00000111912, ENSG00000059378, ENSG0000…
regulation of macromolecule metabolic process	GO:BP	GO:0060255	6.31e-27	6787	79	ENSG00000138433, ENSG00000155313, ENSG00000102921, ENSG00000138646, ENSG00000107864, ENSG00000147050, ENSG00000114127, ENSG00000198604, ENSG00000120217, ENSG00000111331, ENSG00000140464, ENSG00000172493, ENSG00000122122, ENSG00000101160, ENSG00000106617, ENSG00000112773, ENSG00000134321, ENSG00000105939, ENSG00000055332, ENSG00000138035, ENSG00000123609, ENSG00000163840, ENSG00000198087, ENSG0000…
cellular metabolic process	GO:BP	GO:0044237	2.75e-26	12865	106	ENSG00000138433, ENSG00000155313, ENSG00000070190, ENSG00000102921, ENSG00000138646, ENSG00000107864, ENSG00000147050, ENSG00000114127, ENSG00000198604, ENSG00000111331, ENSG00000140464, ENSG00000133943, ENSG00000173821, ENSG00000101160, ENSG00000106617, ENSG00000112773, ENSG00000123130, ENSG00000105939, ENSG00000152242, ENSG00000133812, ENSG00000116977, ENSG00000134326, ENSG00000055332, ENSG0000…
organic substance metabolic process	GO:BP	GO:0071704	2.79e-26	13889	110	ENSG00000138433, ENSG00000155313, ENSG00000070190, ENSG00000102921, ENSG00000138646, ENSG00000107864, ENSG00000147050, ENSG00000114127, ENSG00000198604, ENSG00000120217, ENSG00000111331, ENSG00000140464, ENSG00000172493, ENSG00000133943, ENSG00000173821, ENSG00000168003, ENSG00000122122, ENSG00000101160, ENSG00000106617, ENSG00000112773, ENSG00000134321, ENSG00000123130, ENSG00000105939, ENSG0000…
positive regulation of macromolecule metabolic process	GO:BP	GO:0010604	2.8e-26	3465	58	ENSG00000107864, ENSG00000147050, ENSG00000198604, ENSG00000120217, ENSG00000111331, ENSG00000140464, ENSG00000122122, ENSG00000106617, ENSG00000112773, ENSG00000134321, ENSG00000105939, ENSG00000055332, ENSG00000138035, ENSG00000123609, ENSG00000163840, ENSG00000111912, ENSG00000120690, ENSG00000138496, ENSG00000121858, ENSG00000013374, ENSG00000132256, ENSG00000135363, ENSG00000067066, ENSG0000…
positive regulation of metabolic process	GO:BP	GO:0009893	2.91e-25	3776	59	ENSG00000107864, ENSG00000147050, ENSG00000198604, ENSG00000120217, ENSG00000111331, ENSG00000140464, ENSG00000122122, ENSG00000106617, ENSG00000112773, ENSG00000134321, ENSG00000105939, ENSG00000055332, ENSG00000138035, ENSG00000123609, ENSG00000163840, ENSG00000111912, ENSG00000120690, ENSG00000138496, ENSG00000121858, ENSG00000013374, ENSG00000132256, ENSG00000135363, ENSG00000067066, ENSG0000…
response to cytokine	GO:BP	GO:0034097	4.1e-25	921	34	ENSG00000102524, ENSG00000120217, ENSG00000111331, ENSG00000140464, ENSG00000107099, ENSG00000055332, ENSG00000138035, ENSG00000123609, ENSG00000125148, ENSG00000157601, ENSG00000138496, ENSG00000013374, ENSG00000132530, ENSG00000067066, ENSG00000162654, ENSG00000119917, ENSG00000143384, ENSG00000188313, ENSG00000096968, ENSG00000026103, ENSG00000183735, ENSG00000101347, ENSG00000136560, ENSG0000…
nitrogen compound metabolic process	GO:BP	GO:0006807	8.12e-25	12153	101	ENSG00000138433, ENSG00000155313, ENSG00000070190, ENSG00000102921, ENSG00000138646, ENSG00000107864, ENSG00000147050, ENSG00000114127, ENSG00000198604, ENSG00000111331, ENSG00000140464, ENSG00000133943, ENSG00000173821, ENSG00000101160, ENSG00000106617, ENSG00000112773, ENSG00000123130, ENSG00000105939, ENSG00000152242, ENSG00000134326, ENSG00000055332, ENSG00000138035, ENSG00000123609, ENSG0000…
regulation of response to biotic stimulus	GO:BP	GO:0002831	1.04e-24	364	25	ENSG00000102921, ENSG00000138646, ENSG00000120217, ENSG00000111331, ENSG00000140464, ENSG00000135148, ENSG00000105939, ENSG00000123609, ENSG00000163840, ENSG00000138496, ENSG00000132256, ENSG00000120280, ENSG00000149131, ENSG00000188313, ENSG00000183735, ENSG00000101347, ENSG00000137628, ENSG00000163565, ENSG00000169871, ENSG00000124256, ENSG00000154589, ENSG00000108771, ENSG00000135114, ENSG0000…
intracellular signal transduction	GO:BP	GO:0035556	1.1e-24	2629	50	ENSG00000182957, ENSG00000111331, ENSG00000140464, ENSG00000106617, ENSG00000105939, ENSG00000107099, ENSG00000055332, ENSG00000123609, ENSG00000198087, ENSG00000121281, ENSG00000121858, ENSG00000132256, ENSG00000067066, ENSG00000173611, ENSG00000149970, ENSG00000150907, ENSG00000163512, ENSG00000198160, ENSG00000143384, ENSG00000144118, ENSG00000082996, ENSG00000172007, ENSG00000096968, ENSG0000…
negative regulation of cellular process	GO:BP	GO:0048523	1.47e-24	4856	65	ENSG00000138433, ENSG00000155313, ENSG00000102921, ENSG00000107864, ENSG00000114127, ENSG00000120217, ENSG00000154305, ENSG00000111331, ENSG00000140464, ENSG00000173821, ENSG00000101160, ENSG00000106617, ENSG00000112773, ENSG00000134321, ENSG00000171943, ENSG00000107099, ENSG00000184014, ENSG00000055332, ENSG00000138035, ENSG00000123609, ENSG00000163840, ENSG00000198087, ENSG00000111912, ENSG0000…
macromolecule metabolic process	GO:BP	GO:0043170	2.94e-24	12360	101	ENSG00000138433, ENSG00000155313, ENSG00000070190, ENSG00000102921, ENSG00000138646, ENSG00000107864, ENSG00000147050, ENSG00000114127, ENSG00000198604, ENSG00000120217, ENSG00000111331, ENSG00000140464, ENSG00000172493, ENSG00000173821, ENSG00000122122, ENSG00000101160, ENSG00000106617, ENSG00000112773, ENSG00000134321, ENSG00000105939, ENSG00000152242, ENSG00000055332, ENSG00000138035, ENSG0000…
regulation of cellular metabolic process	GO:BP	GO:0031323	4.34e-24	6004	71	ENSG00000138433, ENSG00000155313, ENSG00000102921, ENSG00000138646, ENSG00000107864, ENSG00000114127, ENSG00000198604, ENSG00000111331, ENSG00000140464, ENSG00000101160, ENSG00000106617, ENSG00000112773, ENSG00000105939, ENSG00000055332, ENSG00000138035, ENSG00000123609, ENSG00000163840, ENSG00000111912, ENSG00000086065, ENSG00000120690, ENSG00000138496, ENSG00000121858, ENSG00000013374, ENSG0000…
primary metabolic process	GO:BP	GO:0044238	4.34e-24	12674	102	ENSG00000138433, ENSG00000155313, ENSG00000070190, ENSG00000102921, ENSG00000138646, ENSG00000107864, ENSG00000147050, ENSG00000114127, ENSG00000198604, ENSG00000111331, ENSG00000140464, ENSG00000133943, ENSG00000173821, ENSG00000168003, ENSG00000101160, ENSG00000106617, ENSG00000112773, ENSG00000123130, ENSG00000105939, ENSG00000152242, ENSG00000134326, ENSG00000055332, ENSG00000138035, ENSG0000…
response to chemical	GO:BP	GO:0042221	6.12e-24	4336	61	ENSG00000102524, ENSG00000155313, ENSG00000107864, ENSG00000114127, ENSG00000120217, ENSG00000154305, ENSG00000111331, ENSG00000140464, ENSG00000168003, ENSG00000107099, ENSG00000134326, ENSG00000055332, ENSG00000138035, ENSG00000123609, ENSG00000111912, ENSG00000086065, ENSG00000121281, ENSG00000125148, ENSG00000157601, ENSG00000138496, ENSG00000173221, ENSG00000013374, ENSG00000132256, ENSG0000…
cellular protein metabolic process	GO:BP	GO:0044267	1.16e-23	4882	64	ENSG00000155313, ENSG00000070190, ENSG00000102921, ENSG00000138646, ENSG00000107864, ENSG00000147050, ENSG00000114127, ENSG00000140464, ENSG00000173821, ENSG00000101160, ENSG00000106617, ENSG00000152242, ENSG00000055332, ENSG00000138035, ENSG00000123609, ENSG00000163840, ENSG00000138642, ENSG00000198087, ENSG00000111912, ENSG00000059378, ENSG00000086065, ENSG00000111224, ENSG00000138496, ENSG0000…
regulation of signaling	GO:BP	GO:0023051	1.52e-23	3351	54	ENSG00000182957, ENSG00000107864, ENSG00000111331, ENSG00000140464, ENSG00000173821, ENSG00000134321, ENSG00000105939, ENSG00000107099, ENSG00000055332, ENSG00000123609, ENSG00000198087, ENSG00000086065, ENSG00000120690, ENSG00000138496, ENSG00000121858, ENSG00000132256, ENSG00000120280, ENSG00000067066, ENSG00000173611, ENSG00000149970, ENSG00000150907, ENSG00000198160, ENSG00000143384, ENSG0000…
positive regulation of response to stimulus	GO:BP	GO:0048584	1.52e-23	2169	45	ENSG00000102524, ENSG00000120217, ENSG00000140464, ENSG00000122122, ENSG00000134321, ENSG00000105939, ENSG00000055332, ENSG00000123609, ENSG00000163840, ENSG00000120690, ENSG00000138496, ENSG00000121858, ENSG00000132256, ENSG00000120280, ENSG00000149131, ENSG00000198160, ENSG00000143384, ENSG00000188313, ENSG00000082996, ENSG00000096968, ENSG00000026103, ENSG00000155629, ENSG00000183735, ENSG0000…
regulation of primary metabolic process	GO:BP	GO:0080090	2.11e-23	5812	69	ENSG00000138433, ENSG00000155313, ENSG00000102921, ENSG00000138646, ENSG00000107864, ENSG00000114127, ENSG00000198604, ENSG00000111331, ENSG00000140464, ENSG00000173821, ENSG00000101160, ENSG00000106617, ENSG00000112773, ENSG00000105939, ENSG00000055332, ENSG00000138035, ENSG00000123609, ENSG00000163840, ENSG00000111912, ENSG00000120690, ENSG00000138496, ENSG00000121858, ENSG00000013374, ENSG0000…
protein metabolic process	GO:BP	GO:0019538	2.82e-23	5487	67	ENSG00000155313, ENSG00000070190, ENSG00000102921, ENSG00000138646, ENSG00000107864, ENSG00000147050, ENSG00000114127, ENSG00000140464, ENSG00000173821, ENSG00000101160, ENSG00000106617, ENSG00000152242, ENSG00000055332, ENSG00000138035, ENSG00000123609, ENSG00000163840, ENSG00000138642, ENSG00000198087, ENSG00000111912, ENSG00000059378, ENSG00000086065, ENSG00000111224, ENSG00000138496, ENSG0000…
regulation of immune system process	GO:BP	GO:0002682	3.48e-23	1442	38	ENSG00000102524, ENSG00000102921, ENSG00000120217, ENSG00000154305, ENSG00000111331, ENSG00000135148, ENSG00000122122, ENSG00000134321, ENSG00000105939, ENSG00000107099, ENSG00000123609, ENSG00000120690, ENSG00000121281, ENSG00000138496, ENSG00000132256, ENSG00000120280, ENSG00000149131, ENSG00000188313, ENSG00000096968, ENSG00000155629, ENSG00000183735, ENSG00000101347, ENSG00000137628, ENSG0000…
regulation of immune response	GO:BP	GO:0050776	3.85e-23	903	32	ENSG00000102524, ENSG00000102921, ENSG00000120217, ENSG00000111331, ENSG00000135148, ENSG00000122122, ENSG00000134321, ENSG00000105939, ENSG00000123609, ENSG00000120690, ENSG00000121281, ENSG00000138496, ENSG00000132256, ENSG00000120280, ENSG00000149131, ENSG00000188313, ENSG00000155629, ENSG00000183735, ENSG00000101347, ENSG00000137628, ENSG00000163565, ENSG00000115267, ENSG00000169871, ENSG0000…
cellular response to chemical stimulus	GO:BP	GO:0070887	4.99e-23	3019	51	ENSG00000102524, ENSG00000107864, ENSG00000114127, ENSG00000120217, ENSG00000111331, ENSG00000140464, ENSG00000107099, ENSG00000134326, ENSG00000055332, ENSG00000138035, ENSG00000123609, ENSG00000111912, ENSG00000086065, ENSG00000121281, ENSG00000125148, ENSG00000157601, ENSG00000138496, ENSG00000173221, ENSG00000132256, ENSG00000135363, ENSG00000067066, ENSG00000162654, ENSG00000119917, ENSG0000…
regulation of cell communication	GO:BP	GO:0010646	7.96e-23	3336	53	ENSG00000182957, ENSG00000107864, ENSG00000111331, ENSG00000140464, ENSG00000173821, ENSG00000134321, ENSG00000105939, ENSG00000107099, ENSG00000055332, ENSG00000123609, ENSG00000198087, ENSG00000120690, ENSG00000138496, ENSG00000121858, ENSG00000132256, ENSG00000120280, ENSG00000067066, ENSG00000173611, ENSG00000149970, ENSG00000150907, ENSG00000198160, ENSG00000143384, ENSG00000188313, ENSG0000…
cellular response to organic substance	GO:BP	GO:0071310	7.96e-23	2391	46	ENSG00000102524, ENSG00000107864, ENSG00000114127, ENSG00000120217, ENSG00000111331, ENSG00000140464, ENSG00000107099, ENSG00000134326, ENSG00000055332, ENSG00000138035, ENSG00000123609, ENSG00000086065, ENSG00000121281, ENSG00000125148, ENSG00000157601, ENSG00000138496, ENSG00000132256, ENSG00000135363, ENSG00000067066, ENSG00000162654, ENSG00000119917, ENSG00000150907, ENSG00000144118, ENSG0000…
multicellular organismal process	GO:BP	GO:0032501	1.33e-22	7354	76	ENSG00000138433, ENSG00000102524, ENSG00000102921, ENSG00000107864, ENSG00000147050, ENSG00000120217, ENSG00000154305, ENSG00000111331, ENSG00000140464, ENSG00000168026, ENSG00000173821, ENSG00000122122, ENSG00000101160, ENSG00000112773, ENSG00000134321, ENSG00000171943, ENSG00000138688, ENSG00000105939, ENSG00000184014, ENSG00000133812, ENSG00000116977, ENSG00000055332, ENSG00000138035, ENSG0000…
cellular catabolic process	GO:BP	GO:0044248	2.04e-22	2199	44	ENSG00000155313, ENSG00000102921, ENSG00000107864, ENSG00000114127, ENSG00000140464, ENSG00000173821, ENSG00000101160, ENSG00000112773, ENSG00000105939, ENSG00000152242, ENSG00000133812, ENSG00000116977, ENSG00000138035, ENSG00000163840, ENSG00000198087, ENSG00000122643, ENSG00000086065, ENSG00000013374, ENSG00000132256, ENSG00000150907, ENSG00000062716, ENSG00000143384, ENSG00000138069, ENSG0000…
regulation of gene expression	GO:BP	GO:0010468	6.15e-22	5452	65	ENSG00000138433, ENSG00000102921, ENSG00000107864, ENSG00000147050, ENSG00000114127, ENSG00000198604, ENSG00000120217, ENSG00000111331, ENSG00000140464, ENSG00000172493, ENSG00000122122, ENSG00000101160, ENSG00000112773, ENSG00000134321, ENSG00000105939, ENSG00000055332, ENSG00000138035, ENSG00000123609, ENSG00000163840, ENSG00000198087, ENSG00000111912, ENSG00000120690, ENSG00000121281, ENSG0000…
regulation of nitrogen compound metabolic process	GO:BP	GO:0051171	7.59e-22	5654	66	ENSG00000138433, ENSG00000155313, ENSG00000102921, ENSG00000138646, ENSG00000107864, ENSG00000114127, ENSG00000198604, ENSG00000111331, ENSG00000140464, ENSG00000101160, ENSG00000106617, ENSG00000112773, ENSG00000105939, ENSG00000055332, ENSG00000138035, ENSG00000123609, ENSG00000163840, ENSG00000111912, ENSG00000120690, ENSG00000138496, ENSG00000121858, ENSG00000013374, ENSG00000132256, ENSG0000…
regulation of signal transduction	GO:BP	GO:0009966	9.04e-22	2947	49	ENSG00000182957, ENSG00000111331, ENSG00000140464, ENSG00000173821, ENSG00000134321, ENSG00000105939, ENSG00000107099, ENSG00000055332, ENSG00000123609, ENSG00000198087, ENSG00000120690, ENSG00000138496, ENSG00000121858, ENSG00000132256, ENSG00000120280, ENSG00000067066, ENSG00000173611, ENSG00000149970, ENSG00000150907, ENSG00000198160, ENSG00000143384, ENSG00000188313, ENSG00000082996, ENSG0000…
catabolic process	GO:BP	GO:0009056	1.16e-21	2559	46	ENSG00000155313, ENSG00000102921, ENSG00000107864, ENSG00000114127, ENSG00000140464, ENSG00000173821, ENSG00000101160, ENSG00000106617, ENSG00000112773, ENSG00000105939, ENSG00000152242, ENSG00000133812, ENSG00000116977, ENSG00000138035, ENSG00000163840, ENSG00000198087, ENSG00000122643, ENSG00000086065, ENSG00000013374, ENSG00000132256, ENSG00000150907, ENSG00000062716, ENSG00000143384, ENSG0000…
regulation of response to stress	GO:BP	GO:0080134	1.79e-21	1312	35	ENSG00000155313, ENSG00000102921, ENSG00000138646, ENSG00000111331, ENSG00000140464, ENSG00000135148, ENSG00000055332, ENSG00000123609, ENSG00000163840, ENSG00000111912, ENSG00000138496, ENSG00000132256, ENSG00000120280, ENSG00000150907, ENSG00000149131, ENSG00000143384, ENSG00000188313, ENSG00000082996, ENSG00000096968, ENSG00000026103, ENSG00000155629, ENSG00000183735, ENSG00000101596, ENSG0000…
cellular protein modification process	GO:BP	GO:0006464	6.42e-20	3719	52	ENSG00000155313, ENSG00000070190, ENSG00000102921, ENSG00000138646, ENSG00000147050, ENSG00000140464, ENSG00000173821, ENSG00000106617, ENSG00000152242, ENSG00000055332, ENSG00000123609, ENSG00000163840, ENSG00000138642, ENSG00000111912, ENSG00000059378, ENSG00000111224, ENSG00000138496, ENSG00000173221, ENSG00000013374, ENSG00000132256, ENSG00000112367, ENSG00000150907, ENSG00000198160, ENSG0000…
protein modification process	GO:BP	GO:0036211	6.42e-20	3719	52	ENSG00000155313, ENSG00000070190, ENSG00000102921, ENSG00000138646, ENSG00000147050, ENSG00000140464, ENSG00000173821, ENSG00000106617, ENSG00000152242, ENSG00000055332, ENSG00000123609, ENSG00000163840, ENSG00000138642, ENSG00000111912, ENSG00000059378, ENSG00000111224, ENSG00000138496, ENSG00000173221, ENSG00000013374, ENSG00000132256, ENSG00000112367, ENSG00000150907, ENSG00000198160, ENSG0000…
positive regulation of cellular metabolic process	GO:BP	GO:0031325	7.06e-20	3271	49	ENSG00000107864, ENSG00000198604, ENSG00000140464, ENSG00000106617, ENSG00000105939, ENSG00000138035, ENSG00000123609, ENSG00000163840, ENSG00000111912, ENSG00000120690, ENSG00000138496, ENSG00000121858, ENSG00000013374, ENSG00000132256, ENSG00000135363, ENSG00000067066, ENSG00000150907, ENSG00000143889, ENSG00000138069, ENSG00000144118, ENSG00000188313, ENSG00000105835, ENSG00000096968, ENSG0000…
macromolecule modification	GO:BP	GO:0043412	1.24e-19	3936	53	ENSG00000155313, ENSG00000070190, ENSG00000102921, ENSG00000138646, ENSG00000147050, ENSG00000140464, ENSG00000173821, ENSG00000106617, ENSG00000152242, ENSG00000055332, ENSG00000123609, ENSG00000163840, ENSG00000138642, ENSG00000111912, ENSG00000059378, ENSG00000111224, ENSG00000138496, ENSG00000173221, ENSG00000013374, ENSG00000132256, ENSG00000112367, ENSG00000150907, ENSG00000198160, ENSG0000…
positive regulation of nitrogen compound metabolic process	GO:BP	GO:0051173	2.74e-19	3083	47	ENSG00000107864, ENSG00000198604, ENSG00000140464, ENSG00000106617, ENSG00000105939, ENSG00000138035, ENSG00000123609, ENSG00000163840, ENSG00000111912, ENSG00000120690, ENSG00000138496, ENSG00000121858, ENSG00000013374, ENSG00000132256, ENSG00000135363, ENSG00000067066, ENSG00000150907, ENSG00000143889, ENSG00000138069, ENSG00000144118, ENSG00000188313, ENSG00000105835, ENSG00000096968, ENSG0000…
regulation of response to external stimulus	GO:BP	GO:0032101	3.42e-19	950	29	ENSG00000102921, ENSG00000138646, ENSG00000111331, ENSG00000140464, ENSG00000135148, ENSG00000105939, ENSG00000123609, ENSG00000163840, ENSG00000138496, ENSG00000132256, ENSG00000120280, ENSG00000149131, ENSG00000188313, ENSG00000096968, ENSG00000155629, ENSG00000183735, ENSG00000101347, ENSG00000137628, ENSG00000163565, ENSG00000149311, ENSG00000196954, ENSG00000169871, ENSG00000124256, ENSG0000…
regulation of nucleobase-containing compound metabolic process	GO:BP	GO:0019219	4.14e-19	4048	53	ENSG00000138433, ENSG00000107864, ENSG00000114127, ENSG00000198604, ENSG00000111331, ENSG00000140464, ENSG00000106617, ENSG00000112773, ENSG00000105939, ENSG00000055332, ENSG00000138035, ENSG00000123609, ENSG00000163840, ENSG00000111912, ENSG00000120690, ENSG00000138496, ENSG00000132256, ENSG00000135363, ENSG00000067066, ENSG00000173611, ENSG00000150907, ENSG00000198160, ENSG00000143889, ENSG0000…
positive regulation of cell communication	GO:BP	GO:0010647	8.51e-19	1711	36	ENSG00000140464, ENSG00000134321, ENSG00000105939, ENSG00000055332, ENSG00000123609, ENSG00000138496, ENSG00000121858, ENSG00000132256, ENSG00000120280, ENSG00000198160, ENSG00000143384, ENSG00000082996, ENSG00000096968, ENSG00000026103, ENSG00000155629, ENSG00000183735, ENSG00000068366, ENSG00000102081, ENSG00000137628, ENSG00000152778, ENSG00000149311, ENSG00000138795, ENSG00000196954, ENSG0000…
positive regulation of signaling	GO:BP	GO:0023056	9.05e-19	1715	36	ENSG00000140464, ENSG00000134321, ENSG00000105939, ENSG00000055332, ENSG00000123609, ENSG00000138496, ENSG00000121858, ENSG00000132256, ENSG00000120280, ENSG00000198160, ENSG00000143384, ENSG00000082996, ENSG00000096968, ENSG00000026103, ENSG00000155629, ENSG00000183735, ENSG00000068366, ENSG00000102081, ENSG00000137628, ENSG00000152778, ENSG00000149311, ENSG00000138795, ENSG00000196954, ENSG0000…
negative regulation of viral process	GO:BP	GO:0048525	1.28e-18	93	14	ENSG00000102921, ENSG00000111331, ENSG00000134321, ENSG00000105939, ENSG00000055332, ENSG00000157601, ENSG00000132256, ENSG00000067066, ENSG00000188313, ENSG00000152778, ENSG00000163565, ENSG00000115267, ENSG00000172183, ENSG00000135114
regulation of RNA metabolic process	GO:BP	GO:0051252	3.22e-18	3753	50	ENSG00000138433, ENSG00000107864, ENSG00000198604, ENSG00000111331, ENSG00000140464, ENSG00000112773, ENSG00000105939, ENSG00000055332, ENSG00000138035, ENSG00000123609, ENSG00000163840, ENSG00000111912, ENSG00000120690, ENSG00000138496, ENSG00000132256, ENSG00000135363, ENSG00000067066, ENSG00000173611, ENSG00000150907, ENSG00000198160, ENSG00000143889, ENSG00000188313, ENSG00000105835, ENSG0000…
localization	GO:BP	GO:0051179	3.32e-18	6436	65	ENSG00000182957, ENSG00000120217, ENSG00000154305, ENSG00000140464, ENSG00000185722, ENSG00000168026, ENSG00000173821, ENSG00000168003, ENSG00000106617, ENSG00000134321, ENSG00000171943, ENSG00000138688, ENSG00000107099, ENSG00000184014, ENSG00000116977, ENSG00000138035, ENSG00000163840, ENSG00000198087, ENSG00000086065, ENSG00000111224, ENSG00000067221, ENSG00000138496, ENSG00000117475, ENSG0000…
viral process	GO:BP	GO:0016032	4.95e-18	419	21	ENSG00000102921, ENSG00000111331, ENSG00000168003, ENSG00000134321, ENSG00000105939, ENSG00000055332, ENSG00000086065, ENSG00000157601, ENSG00000138496, ENSG00000132256, ENSG00000067066, ENSG00000138069, ENSG00000188313, ENSG00000102081, ENSG00000152778, ENSG00000163565, ENSG00000115267, ENSG00000138795, ENSG00000172183, ENSG00000138385, ENSG00000135114
regulation of defense response	GO:BP	GO:0031347	5.7e-18	629	24	ENSG00000102921, ENSG00000138646, ENSG00000111331, ENSG00000140464, ENSG00000135148, ENSG00000123609, ENSG00000163840, ENSG00000138496, ENSG00000132256, ENSG00000120280, ENSG00000149131, ENSG00000188313, ENSG00000096968, ENSG00000155629, ENSG00000183735, ENSG00000101347, ENSG00000163565, ENSG00000149311, ENSG00000196954, ENSG00000169871, ENSG00000124256, ENSG00000108771, ENSG00000173193, ENSG0000…
negative regulation of viral genome replication	GO:BP	GO:0045071	6.58e-18	56	12	ENSG00000102921, ENSG00000111331, ENSG00000134321, ENSG00000105939, ENSG00000055332, ENSG00000157601, ENSG00000188313, ENSG00000152778, ENSG00000163565, ENSG00000115267, ENSG00000172183, ENSG00000135114
positive regulation of signal transduction	GO:BP	GO:0009967	1.25e-17	1513	33	ENSG00000140464, ENSG00000134321, ENSG00000105939, ENSG00000055332, ENSG00000123609, ENSG00000138496, ENSG00000121858, ENSG00000132256, ENSG00000120280, ENSG00000198160, ENSG00000143384, ENSG00000082996, ENSG00000096968, ENSG00000026103, ENSG00000155629, ENSG00000183735, ENSG00000137628, ENSG00000152778, ENSG00000149311, ENSG00000138795, ENSG00000196954, ENSG00000169871, ENSG00000124256, ENSG0000…
negative regulation of metabolic process	GO:BP	GO:0009892	1.37e-17	3570	48	ENSG00000138433, ENSG00000155313, ENSG00000102921, ENSG00000107864, ENSG00000114127, ENSG00000120217, ENSG00000111331, ENSG00000140464, ENSG00000101160, ENSG00000106617, ENSG00000112773, ENSG00000105939, ENSG00000055332, ENSG00000138035, ENSG00000123609, ENSG00000163840, ENSG00000198087, ENSG00000111912, ENSG00000121281, ENSG00000138496, ENSG00000067066, ENSG00000173611, ENSG00000150907, ENSG0000…
cellular response to cytokine stimulus	GO:BP	GO:0071345	1.95e-17	831	26	ENSG00000102524, ENSG00000111331, ENSG00000140464, ENSG00000107099, ENSG00000138035, ENSG00000123609, ENSG00000125148, ENSG00000157601, ENSG00000138496, ENSG00000067066, ENSG00000162654, ENSG00000119917, ENSG00000096968, ENSG00000026103, ENSG00000183735, ENSG00000101347, ENSG00000136560, ENSG00000163565, ENSG00000138795, ENSG00000196954, ENSG00000169871, ENSG00000124256, ENSG00000106829, ENSG0000…
negative regulation of macromolecule metabolic process	GO:BP	GO:0010605	4.46e-17	3361	46	ENSG00000138433, ENSG00000155313, ENSG00000102921, ENSG00000107864, ENSG00000114127, ENSG00000120217, ENSG00000111331, ENSG00000140464, ENSG00000101160, ENSG00000106617, ENSG00000112773, ENSG00000105939, ENSG00000055332, ENSG00000138035, ENSG00000123609, ENSG00000163840, ENSG00000198087, ENSG00000111912, ENSG00000121281, ENSG00000138496, ENSG00000067066, ENSG00000173611, ENSG00000150907, ENSG0000…
positive regulation of response to biotic stimulus	GO:BP	GO:0002833	5.23e-17	196	16	ENSG00000120217, ENSG00000105939, ENSG00000123609, ENSG00000138496, ENSG00000132256, ENSG00000120280, ENSG00000188313, ENSG00000183735, ENSG00000137628, ENSG00000163565, ENSG00000169871, ENSG00000124256, ENSG00000154589, ENSG00000108771, ENSG00000135114, ENSG00000167207
regulation of innate immune response	GO:BP	GO:0045088	6.69e-17	245	17	ENSG00000102921, ENSG00000111331, ENSG00000135148, ENSG00000123609, ENSG00000138496, ENSG00000132256, ENSG00000120280, ENSG00000149131, ENSG00000188313, ENSG00000183735, ENSG00000101347, ENSG00000163565, ENSG00000169871, ENSG00000124256, ENSG00000108771, ENSG00000173193, ENSG00000167207
regulation of viral process	GO:BP	GO:0050792	8.42e-17	161	15	ENSG00000102921, ENSG00000111331, ENSG00000134321, ENSG00000105939, ENSG00000055332, ENSG00000157601, ENSG00000132256, ENSG00000067066, ENSG00000188313, ENSG00000102081, ENSG00000152778, ENSG00000163565, ENSG00000115267, ENSG00000172183, ENSG00000135114
macromolecule localization	GO:BP	GO:0033036	9.99e-17	3125	44	ENSG00000154305, ENSG00000140464, ENSG00000168026, ENSG00000173821, ENSG00000134321, ENSG00000138035, ENSG00000163840, ENSG00000198087, ENSG00000086065, ENSG00000111224, ENSG00000067221, ENSG00000138496, ENSG00000117475, ENSG00000132256, ENSG00000067066, ENSG00000168394, ENSG00000062716, ENSG00000143384, ENSG00000138069, ENSG00000144848, ENSG00000188313, ENSG00000172007, ENSG00000096968, ENSG0000…
developmental process	GO:BP	GO:0032502	1.2e-16	6317	62	ENSG00000138433, ENSG00000102524, ENSG00000107864, ENSG00000147050, ENSG00000120217, ENSG00000154305, ENSG00000140464, ENSG00000168026, ENSG00000173821, ENSG00000122122, ENSG00000101160, ENSG00000112773, ENSG00000134321, ENSG00000171943, ENSG00000138688, ENSG00000184014, ENSG00000133812, ENSG00000116977, ENSG00000055332, ENSG00000138035, ENSG00000138642, ENSG00000111224, ENSG00000120690, ENSG0000…
organic substance biosynthetic process	GO:BP	GO:1901576	1.65e-16	5774	59	ENSG00000138433, ENSG00000107864, ENSG00000114127, ENSG00000198604, ENSG00000140464, ENSG00000106617, ENSG00000134326, ENSG00000055332, ENSG00000138035, ENSG00000123609, ENSG00000163840, ENSG00000111912, ENSG00000120690, ENSG00000121281, ENSG00000138496, ENSG00000132256, ENSG00000125779, ENSG00000135363, ENSG00000067066, ENSG00000112367, ENSG00000173611, ENSG00000150907, ENSG00000198160, ENSG0000…
nucleobase-containing compound biosynthetic process	GO:BP	GO:0034654	1.8e-16	3984	49	ENSG00000138433, ENSG00000107864, ENSG00000114127, ENSG00000198604, ENSG00000140464, ENSG00000106617, ENSG00000134326, ENSG00000055332, ENSG00000123609, ENSG00000163840, ENSG00000111912, ENSG00000120690, ENSG00000121281, ENSG00000138496, ENSG00000132256, ENSG00000125779, ENSG00000135363, ENSG00000067066, ENSG00000173611, ENSG00000150907, ENSG00000198160, ENSG00000188313, ENSG00000105835, ENSG0000…
cell death	GO:BP	GO:0008219	3.11e-16	2074	36	ENSG00000120217, ENSG00000140464, ENSG00000101160, ENSG00000107099, ENSG00000055332, ENSG00000111912, ENSG00000086065, ENSG00000152558, ENSG00000157601, ENSG00000121858, ENSG00000132530, ENSG00000067066, ENSG00000119917, ENSG00000150907, ENSG00000143384, ENSG00000144118, ENSG00000144848, ENSG00000188313, ENSG00000096968, ENSG00000026103, ENSG00000183735, ENSG00000126858, ENSG00000139618, ENSG0000…
biosynthetic process	GO:BP	GO:0009058	3.22e-16	5861	59	ENSG00000138433, ENSG00000107864, ENSG00000114127, ENSG00000198604, ENSG00000140464, ENSG00000106617, ENSG00000134326, ENSG00000055332, ENSG00000138035, ENSG00000123609, ENSG00000163840, ENSG00000111912, ENSG00000120690, ENSG00000121281, ENSG00000138496, ENSG00000132256, ENSG00000125779, ENSG00000135363, ENSG00000067066, ENSG00000112367, ENSG00000173611, ENSG00000150907, ENSG00000198160, ENSG0000…
regulation of viral life cycle	GO:BP	GO:1903900	3.58e-16	139	14	ENSG00000102921, ENSG00000111331, ENSG00000134321, ENSG00000105939, ENSG00000055332, ENSG00000157601, ENSG00000132256, ENSG00000188313, ENSG00000102081, ENSG00000152778, ENSG00000163565, ENSG00000115267, ENSG00000172183, ENSG00000135114
heterocycle biosynthetic process	GO:BP	GO:0018130	3.59e-16	4057	49	ENSG00000138433, ENSG00000107864, ENSG00000114127, ENSG00000198604, ENSG00000140464, ENSG00000106617, ENSG00000134326, ENSG00000055332, ENSG00000123609, ENSG00000163840, ENSG00000111912, ENSG00000120690, ENSG00000121281, ENSG00000138496, ENSG00000132256, ENSG00000125779, ENSG00000135363, ENSG00000067066, ENSG00000173611, ENSG00000150907, ENSG00000198160, ENSG00000188313, ENSG00000105835, ENSG0000…
aromatic compound biosynthetic process	GO:BP	GO:0019438	3.96e-16	4068	49	ENSG00000138433, ENSG00000107864, ENSG00000114127, ENSG00000198604, ENSG00000140464, ENSG00000106617, ENSG00000134326, ENSG00000055332, ENSG00000123609, ENSG00000163840, ENSG00000111912, ENSG00000120690, ENSG00000121281, ENSG00000138496, ENSG00000132256, ENSG00000125779, ENSG00000135363, ENSG00000067066, ENSG00000173611, ENSG00000150907, ENSG00000198160, ENSG00000188313, ENSG00000105835, ENSG0000…
cellular biosynthetic process	GO:BP	GO:0044249	3.97e-16	5700	58	ENSG00000138433, ENSG00000107864, ENSG00000114127, ENSG00000198604, ENSG00000140464, ENSG00000106617, ENSG00000134326, ENSG00000055332, ENSG00000138035, ENSG00000123609, ENSG00000163840, ENSG00000111912, ENSG00000120690, ENSG00000121281, ENSG00000138496, ENSG00000132256, ENSG00000125779, ENSG00000135363, ENSG00000067066, ENSG00000112367, ENSG00000173611, ENSG00000150907, ENSG00000198160, ENSG0000…
regulation of macromolecule biosynthetic process	GO:BP	GO:0010556	5.07e-16	3926	48	ENSG00000138433, ENSG00000107864, ENSG00000114127, ENSG00000198604, ENSG00000140464, ENSG00000055332, ENSG00000138035, ENSG00000123609, ENSG00000163840, ENSG00000111912, ENSG00000120690, ENSG00000138496, ENSG00000132256, ENSG00000135363, ENSG00000067066, ENSG00000173611, ENSG00000150907, ENSG00000198160, ENSG00000188313, ENSG00000105835, ENSG00000096968, ENSG00000183735, ENSG00000059758, ENSG0000…
regulation of viral genome replication	GO:BP	GO:0045069	1.35e-15	86	12	ENSG00000102921, ENSG00000111331, ENSG00000134321, ENSG00000105939, ENSG00000055332, ENSG00000157601, ENSG00000188313, ENSG00000152778, ENSG00000163565, ENSG00000115267, ENSG00000172183, ENSG00000135114
organic cyclic compound biosynthetic process	GO:BP	GO:1901362	1.54e-15	4213	49	ENSG00000138433, ENSG00000107864, ENSG00000114127, ENSG00000198604, ENSG00000140464, ENSG00000106617, ENSG00000134326, ENSG00000055332, ENSG00000123609, ENSG00000163840, ENSG00000111912, ENSG00000120690, ENSG00000121281, ENSG00000138496, ENSG00000132256, ENSG00000125779, ENSG00000135363, ENSG00000067066, ENSG00000173611, ENSG00000150907, ENSG00000198160, ENSG00000188313, ENSG00000105835, ENSG0000…
cellular nitrogen compound biosynthetic process	GO:BP	GO:0044271	1.81e-15	4765	52	ENSG00000138433, ENSG00000107864, ENSG00000114127, ENSG00000198604, ENSG00000140464, ENSG00000106617, ENSG00000134326, ENSG00000055332, ENSG00000138035, ENSG00000123609, ENSG00000163840, ENSG00000111912, ENSG00000120690, ENSG00000121281, ENSG00000138496, ENSG00000132256, ENSG00000125779, ENSG00000135363, ENSG00000067066, ENSG00000173611, ENSG00000150907, ENSG00000198160, ENSG00000188313, ENSG0000…
multicellular organism development	GO:BP	GO:0007275	1.84e-15	4768	52	ENSG00000138433, ENSG00000102524, ENSG00000107864, ENSG00000147050, ENSG00000120217, ENSG00000154305, ENSG00000140464, ENSG00000173821, ENSG00000122122, ENSG00000101160, ENSG00000112773, ENSG00000134321, ENSG00000171943, ENSG00000138688, ENSG00000184014, ENSG00000133812, ENSG00000116977, ENSG00000055332, ENSG00000138035, ENSG00000138642, ENSG00000125779, ENSG00000135363, ENSG00000067066, ENSG0000…
organic substance transport	GO:BP	GO:0071702	2.54e-15	2654	39	ENSG00000154305, ENSG00000140464, ENSG00000168003, ENSG00000106617, ENSG00000134321, ENSG00000138035, ENSG00000163840, ENSG00000198087, ENSG00000086065, ENSG00000111224, ENSG00000067221, ENSG00000117475, ENSG00000067066, ENSG00000168394, ENSG00000062716, ENSG00000143384, ENSG00000138069, ENSG00000144848, ENSG00000188313, ENSG00000172007, ENSG00000096968, ENSG00000138190, ENSG00000068366, ENSG0000…
cell surface receptor signaling pathway	GO:BP	GO:0007166	2.78e-15	2811	40	ENSG00000102524, ENSG00000147050, ENSG00000120217, ENSG00000111331, ENSG00000140464, ENSG00000173821, ENSG00000123609, ENSG00000163840, ENSG00000120690, ENSG00000157601, ENSG00000138496, ENSG00000121858, ENSG00000132256, ENSG00000067066, ENSG00000150907, ENSG00000143384, ENSG00000188313, ENSG00000096968, ENSG00000026103, ENSG00000183735, ENSG00000102081, ENSG00000101347, ENSG00000127334, ENSG0000…
macromolecule catabolic process	GO:BP	GO:0009057	3.14e-15	1359	29	ENSG00000155313, ENSG00000102921, ENSG00000107864, ENSG00000114127, ENSG00000140464, ENSG00000173821, ENSG00000101160, ENSG00000112773, ENSG00000105939, ENSG00000152242, ENSG00000138035, ENSG00000163840, ENSG00000198087, ENSG00000086065, ENSG00000013374, ENSG00000150907, ENSG00000082996, ENSG00000137414, ENSG00000102081, ENSG00000149311, ENSG00000118420, ENSG00000181163, ENSG00000097033, ENSG0000…
positive regulation of nucleobase-containing compound metabolic process	GO:BP	GO:0045935	3.25e-15	1976	34	ENSG00000107864, ENSG00000198604, ENSG00000140464, ENSG00000105939, ENSG00000138035, ENSG00000163840, ENSG00000111912, ENSG00000120690, ENSG00000138496, ENSG00000132256, ENSG00000135363, ENSG00000067066, ENSG00000150907, ENSG00000143889, ENSG00000188313, ENSG00000105835, ENSG00000096968, ENSG00000183735, ENSG00000185947, ENSG00000101596, ENSG00000139618, ENSG00000140396, ENSG00000163565, ENSG0000…
viral life cycle	GO:BP	GO:0019058	3.3e-15	313	17	ENSG00000102921, ENSG00000111331, ENSG00000168003, ENSG00000134321, ENSG00000105939, ENSG00000055332, ENSG00000086065, ENSG00000157601, ENSG00000132256, ENSG00000138069, ENSG00000188313, ENSG00000102081, ENSG00000152778, ENSG00000163565, ENSG00000115267, ENSG00000172183, ENSG00000135114
regulation of biosynthetic process	GO:BP	GO:0009889	3.86e-15	4145	48	ENSG00000138433, ENSG00000107864, ENSG00000114127, ENSG00000198604, ENSG00000140464, ENSG00000055332, ENSG00000138035, ENSG00000123609, ENSG00000163840, ENSG00000111912, ENSG00000120690, ENSG00000138496, ENSG00000132256, ENSG00000135363, ENSG00000067066, ENSG00000173611, ENSG00000150907, ENSG00000198160, ENSG00000188313, ENSG00000105835, ENSG00000096968, ENSG00000183735, ENSG00000059758, ENSG0000…
cellular macromolecule catabolic process	GO:BP	GO:0044265	3.91e-15	1152	27	ENSG00000155313, ENSG00000102921, ENSG00000107864, ENSG00000114127, ENSG00000140464, ENSG00000173821, ENSG00000101160, ENSG00000112773, ENSG00000105939, ENSG00000152242, ENSG00000138035, ENSG00000163840, ENSG00000198087, ENSG00000086065, ENSG00000013374, ENSG00000082996, ENSG00000137414, ENSG00000102081, ENSG00000149311, ENSG00000118420, ENSG00000181163, ENSG00000137575, ENSG00000172183, ENSG0000…
viral genome replication	GO:BP	GO:0019079	5.1e-15	130	13	ENSG00000102921, ENSG00000111331, ENSG00000134321, ENSG00000105939, ENSG00000055332, ENSG00000157601, ENSG00000188313, ENSG00000102081, ENSG00000152778, ENSG00000163565, ENSG00000115267, ENSG00000172183, ENSG00000135114
establishment of localization	GO:BP	GO:0051234	5.4e-15	4903	52	ENSG00000120217, ENSG00000154305, ENSG00000140464, ENSG00000185722, ENSG00000168026, ENSG00000168003, ENSG00000106617, ENSG00000134321, ENSG00000138688, ENSG00000184014, ENSG00000138035, ENSG00000163840, ENSG00000198087, ENSG00000086065, ENSG00000111224, ENSG00000067221, ENSG00000117475, ENSG00000173221, ENSG00000067066, ENSG00000168394, ENSG00000062716, ENSG00000143384, ENSG00000138069, ENSG0000…
pattern recognition receptor signaling pathway	GO:BP	GO:0002221	6.76e-15	173	14	ENSG00000111331, ENSG00000134321, ENSG00000105939, ENSG00000123609, ENSG00000120280, ENSG00000155629, ENSG00000137628, ENSG00000115267, ENSG00000145365, ENSG00000154589, ENSG00000108984, ENSG00000108771, ENSG00000135114, ENSG00000167207
positive regulation of RNA metabolic process	GO:BP	GO:0051254	6.79e-15	1769	32	ENSG00000107864, ENSG00000140464, ENSG00000105939, ENSG00000138035, ENSG00000163840, ENSG00000111912, ENSG00000120690, ENSG00000138496, ENSG00000132256, ENSG00000135363, ENSG00000067066, ENSG00000150907, ENSG00000143889, ENSG00000188313, ENSG00000105835, ENSG00000096968, ENSG00000183735, ENSG00000185947, ENSG00000139618, ENSG00000140396, ENSG00000163565, ENSG00000152495, ENSG00000181690, ENSG0000…
macromolecule biosynthetic process	GO:BP	GO:0009059	8.1e-15	4770	51	ENSG00000138433, ENSG00000107864, ENSG00000114127, ENSG00000198604, ENSG00000140464, ENSG00000055332, ENSG00000138035, ENSG00000123609, ENSG00000163840, ENSG00000111912, ENSG00000120690, ENSG00000138496, ENSG00000132256, ENSG00000135363, ENSG00000067066, ENSG00000173611, ENSG00000150907, ENSG00000198160, ENSG00000188313, ENSG00000106392, ENSG00000105835, ENSG00000096968, ENSG00000183735, ENSG0000…
regulation of cellular biosynthetic process	GO:BP	GO:0031326	1.05e-14	4085	47	ENSG00000138433, ENSG00000107864, ENSG00000114127, ENSG00000198604, ENSG00000140464, ENSG00000055332, ENSG00000138035, ENSG00000123609, ENSG00000163840, ENSG00000111912, ENSG00000120690, ENSG00000138496, ENSG00000132256, ENSG00000135363, ENSG00000067066, ENSG00000173611, ENSG00000150907, ENSG00000198160, ENSG00000188313, ENSG00000105835, ENSG00000096968, ENSG00000183735, ENSG00000059758, ENSG0000…
anatomical structure development	GO:BP	GO:0048856	1.05e-14	5754	56	ENSG00000138433, ENSG00000102524, ENSG00000107864, ENSG00000147050, ENSG00000120217, ENSG00000154305, ENSG00000140464, ENSG00000168026, ENSG00000173821, ENSG00000122122, ENSG00000101160, ENSG00000112773, ENSG00000134321, ENSG00000171943, ENSG00000138688, ENSG00000184014, ENSG00000133812, ENSG00000116977, ENSG00000055332, ENSG00000138035, ENSG00000138642, ENSG00000125779, ENSG00000135363, ENSG0000…
regulation of transcription, DNA-templated	GO:BP	GO:0006355	1.57e-14	3451	43	ENSG00000138433, ENSG00000107864, ENSG00000198604, ENSG00000140464, ENSG00000055332, ENSG00000123609, ENSG00000163840, ENSG00000111912, ENSG00000120690, ENSG00000138496, ENSG00000132256, ENSG00000135363, ENSG00000067066, ENSG00000173611, ENSG00000150907, ENSG00000198160, ENSG00000188313, ENSG00000105835, ENSG00000096968, ENSG00000183735, ENSG00000059758, ENSG00000185947, ENSG00000117010, ENSG0000…
regulation of nucleic acid-templated transcription	GO:BP	GO:1903506	1.57e-14	3452	43	ENSG00000138433, ENSG00000107864, ENSG00000198604, ENSG00000140464, ENSG00000055332, ENSG00000123609, ENSG00000163840, ENSG00000111912, ENSG00000120690, ENSG00000138496, ENSG00000132256, ENSG00000135363, ENSG00000067066, ENSG00000173611, ENSG00000150907, ENSG00000198160, ENSG00000188313, ENSG00000105835, ENSG00000096968, ENSG00000183735, ENSG00000059758, ENSG00000185947, ENSG00000117010, ENSG0000…
regulation of cytokine production	GO:BP	GO:0001817	1.62e-14	726	22	ENSG00000102921, ENSG00000120217, ENSG00000111331, ENSG00000140464, ENSG00000122122, ENSG00000134321, ENSG00000105939, ENSG00000055332, ENSG00000123609, ENSG00000198087, ENSG00000120690, ENSG00000121281, ENSG00000138069, ENSG00000096968, ENSG00000183735, ENSG00000163565, ENSG00000115267, ENSG00000138795, ENSG00000169871, ENSG00000154589, ENSG00000108771, ENSG00000167207
regulation of RNA biosynthetic process	GO:BP	GO:2001141	1.69e-14	3461	43	ENSG00000138433, ENSG00000107864, ENSG00000198604, ENSG00000140464, ENSG00000055332, ENSG00000123609, ENSG00000163840, ENSG00000111912, ENSG00000120690, ENSG00000138496, ENSG00000132256, ENSG00000135363, ENSG00000067066, ENSG00000173611, ENSG00000150907, ENSG00000198160, ENSG00000188313, ENSG00000105835, ENSG00000096968, ENSG00000183735, ENSG00000059758, ENSG00000185947, ENSG00000117010, ENSG0000…
organic substance catabolic process	GO:BP	GO:1901575	1.78e-14	2103	34	ENSG00000155313, ENSG00000102921, ENSG00000107864, ENSG00000114127, ENSG00000140464, ENSG00000173821, ENSG00000101160, ENSG00000106617, ENSG00000112773, ENSG00000105939, ENSG00000152242, ENSG00000138035, ENSG00000163840, ENSG00000198087, ENSG00000122643, ENSG00000086065, ENSG00000013374, ENSG00000150907, ENSG00000082996, ENSG00000137414, ENSG00000102081, ENSG00000101347, ENSG00000149311, ENSG0000…
cytokine production	GO:BP	GO:0001816	1.87e-14	732	22	ENSG00000102921, ENSG00000120217, ENSG00000111331, ENSG00000140464, ENSG00000122122, ENSG00000134321, ENSG00000105939, ENSG00000055332, ENSG00000123609, ENSG00000198087, ENSG00000120690, ENSG00000121281, ENSG00000138069, ENSG00000096968, ENSG00000183735, ENSG00000163565, ENSG00000115267, ENSG00000138795, ENSG00000169871, ENSG00000154589, ENSG00000108771, ENSG00000167207
positive regulation of macromolecule biosynthetic process	GO:BP	GO:0010557	2.49e-14	1859	32	ENSG00000107864, ENSG00000140464, ENSG00000163840, ENSG00000111912, ENSG00000120690, ENSG00000138496, ENSG00000132256, ENSG00000135363, ENSG00000067066, ENSG00000150907, ENSG00000188313, ENSG00000105835, ENSG00000096968, ENSG00000183735, ENSG00000185947, ENSG00000102081, ENSG00000139618, ENSG00000140396, ENSG00000163565, ENSG00000152495, ENSG00000181690, ENSG00000149311, ENSG00000127334, ENSG0000…
transport	GO:BP	GO:0006810	2.77e-14	4742	50	ENSG00000120217, ENSG00000154305, ENSG00000140464, ENSG00000185722, ENSG00000168026, ENSG00000168003, ENSG00000106617, ENSG00000134321, ENSG00000138688, ENSG00000184014, ENSG00000138035, ENSG00000163840, ENSG00000198087, ENSG00000086065, ENSG00000111224, ENSG00000067221, ENSG00000117475, ENSG00000173221, ENSG00000067066, ENSG00000168394, ENSG00000062716, ENSG00000143384, ENSG00000138069, ENSG0000…
regulation of localization	GO:BP	GO:0032879	2.98e-14	2725	38	ENSG00000182957, ENSG00000120217, ENSG00000154305, ENSG00000140464, ENSG00000185722, ENSG00000106617, ENSG00000134321, ENSG00000171943, ENSG00000107099, ENSG00000163840, ENSG00000198087, ENSG00000138496, ENSG00000173221, ENSG00000132256, ENSG00000067066, ENSG00000173611, ENSG00000062716, ENSG00000144118, ENSG00000144848, ENSG00000188313, ENSG00000164096, ENSG00000172007, ENSG00000096968, ENSG0000…
transcription, DNA-templated	GO:BP	GO:0006351	5.23e-14	3579	43	ENSG00000138433, ENSG00000107864, ENSG00000198604, ENSG00000140464, ENSG00000055332, ENSG00000123609, ENSG00000163840, ENSG00000111912, ENSG00000120690, ENSG00000138496, ENSG00000132256, ENSG00000135363, ENSG00000067066, ENSG00000173611, ENSG00000150907, ENSG00000198160, ENSG00000188313, ENSG00000105835, ENSG00000096968, ENSG00000183735, ENSG00000059758, ENSG00000185947, ENSG00000117010, ENSG0000…
nucleic acid-templated transcription	GO:BP	GO:0097659	5.24e-14	3580	43	ENSG00000138433, ENSG00000107864, ENSG00000198604, ENSG00000140464, ENSG00000055332, ENSG00000123609, ENSG00000163840, ENSG00000111912, ENSG00000120690, ENSG00000138496, ENSG00000132256, ENSG00000135363, ENSG00000067066, ENSG00000173611, ENSG00000150907, ENSG00000198160, ENSG00000188313, ENSG00000105835, ENSG00000096968, ENSG00000183735, ENSG00000059758, ENSG00000185947, ENSG00000117010, ENSG0000…
RNA biosynthetic process	GO:BP	GO:0032774	6.32e-14	3600	43	ENSG00000138433, ENSG00000107864, ENSG00000198604, ENSG00000140464, ENSG00000055332, ENSG00000123609, ENSG00000163840, ENSG00000111912, ENSG00000120690, ENSG00000138496, ENSG00000132256, ENSG00000135363, ENSG00000067066, ENSG00000173611, ENSG00000150907, ENSG00000198160, ENSG00000188313, ENSG00000105835, ENSG00000096968, ENSG00000183735, ENSG00000059758, ENSG00000185947, ENSG00000117010, ENSG0000…
negative regulation of cellular metabolic process	GO:BP	GO:0031324	7.59e-14	2506	36	ENSG00000138433, ENSG00000155313, ENSG00000102921, ENSG00000107864, ENSG00000114127, ENSG00000140464, ENSG00000101160, ENSG00000106617, ENSG00000112773, ENSG00000055332, ENSG00000138035, ENSG00000163840, ENSG00000111912, ENSG00000138496, ENSG00000067066, ENSG00000173611, ENSG00000150907, ENSG00000149131, ENSG00000198160, ENSG00000143384, ENSG00000101596, ENSG00000102081, ENSG00000117010, ENSG0000…
positive regulation of response to external stimulus	GO:BP	GO:0032103	7.61e-14	453	18	ENSG00000105939, ENSG00000123609, ENSG00000138496, ENSG00000132256, ENSG00000120280, ENSG00000188313, ENSG00000096968, ENSG00000183735, ENSG00000137628, ENSG00000163565, ENSG00000196954, ENSG00000169871, ENSG00000124256, ENSG00000154589, ENSG00000166900, ENSG00000108771, ENSG00000135114, ENSG00000167207
negative regulation of nitrogen compound metabolic process	GO:BP	GO:0051172	8.67e-14	2371	35	ENSG00000138433, ENSG00000155313, ENSG00000102921, ENSG00000107864, ENSG00000114127, ENSG00000140464, ENSG00000101160, ENSG00000106617, ENSG00000112773, ENSG00000055332, ENSG00000138035, ENSG00000163840, ENSG00000111912, ENSG00000138496, ENSG00000067066, ENSG00000173611, ENSG00000150907, ENSG00000149131, ENSG00000198160, ENSG00000101596, ENSG00000102081, ENSG00000117010, ENSG00000139618, ENSG0000…
regulation of intracellular signal transduction	GO:BP	GO:1902531	9.33e-14	1691	30	ENSG00000182957, ENSG00000140464, ENSG00000105939, ENSG00000107099, ENSG00000055332, ENSG00000123609, ENSG00000198087, ENSG00000121858, ENSG00000132256, ENSG00000173611, ENSG00000150907, ENSG00000198160, ENSG00000143384, ENSG00000082996, ENSG00000096968, ENSG00000026103, ENSG00000155629, ENSG00000183735, ENSG00000136560, ENSG00000137628, ENSG00000152778, ENSG00000149311, ENSG00000127334, ENSG0000…
organelle organization	GO:BP	GO:0006996	1.59e-13	3874	44	ENSG00000132475, ENSG00000147050, ENSG00000114127, ENSG00000198604, ENSG00000154305, ENSG00000140464, ENSG00000185722, ENSG00000168026, ENSG00000173821, ENSG00000171943, ENSG00000138035, ENSG00000163840, ENSG00000198087, ENSG00000086065, ENSG00000111224, ENSG00000117475, ENSG00000121858, ENSG00000125779, ENSG00000120280, ENSG00000067066, ENSG00000112367, ENSG00000062716, ENSG00000198160, ENSG0000…
positive regulation of biosynthetic process	GO:BP	GO:0009891	1.69e-13	1999	32	ENSG00000107864, ENSG00000140464, ENSG00000163840, ENSG00000111912, ENSG00000120690, ENSG00000138496, ENSG00000132256, ENSG00000135363, ENSG00000067066, ENSG00000150907, ENSG00000188313, ENSG00000105835, ENSG00000096968, ENSG00000183735, ENSG00000185947, ENSG00000102081, ENSG00000139618, ENSG00000140396, ENSG00000163565, ENSG00000152495, ENSG00000181690, ENSG00000149311, ENSG00000127334, ENSG0000…
regulation of molecular function	GO:BP	GO:0065009	1.79e-13	3050	39	ENSG00000182957, ENSG00000138646, ENSG00000111331, ENSG00000140464, ENSG00000101160, ENSG00000106617, ENSG00000107099, ENSG00000184014, ENSG00000133812, ENSG00000055332, ENSG00000163840, ENSG00000138496, ENSG00000121858, ENSG00000173221, ENSG00000132256, ENSG00000067066, ENSG00000149131, ENSG00000062716, ENSG00000144118, ENSG00000188313, ENSG00000164096, ENSG00000096968, ENSG00000026103, ENSG0000…
positive regulation of gene expression	GO:BP	GO:0010628	1.88e-13	1135	25	ENSG00000107864, ENSG00000147050, ENSG00000120217, ENSG00000111331, ENSG00000122122, ENSG00000112773, ENSG00000134321, ENSG00000105939, ENSG00000055332, ENSG00000143889, ENSG00000138069, ENSG00000188313, ENSG00000096968, ENSG00000183735, ENSG00000102081, ENSG00000163565, ENSG00000181690, ENSG00000149311, ENSG00000115267, ENSG00000138795, ENSG00000169871, ENSG00000181163, ENSG00000154589, ENSG0000…
positive regulation of immune system process	GO:BP	GO:0002684	2.49e-13	936	23	ENSG00000102524, ENSG00000120217, ENSG00000154305, ENSG00000122122, ENSG00000134321, ENSG00000107099, ENSG00000123609, ENSG00000120690, ENSG00000138496, ENSG00000132256, ENSG00000120280, ENSG00000149131, ENSG00000188313, ENSG00000096968, ENSG00000183735, ENSG00000137628, ENSG00000163565, ENSG00000138795, ENSG00000169871, ENSG00000124256, ENSG00000108771, ENSG00000125826, ENSG00000167207
system development	GO:BP	GO:0048731	3.17e-13	4313	46	ENSG00000102524, ENSG00000107864, ENSG00000147050, ENSG00000120217, ENSG00000154305, ENSG00000140464, ENSG00000173821, ENSG00000122122, ENSG00000101160, ENSG00000134321, ENSG00000171943, ENSG00000184014, ENSG00000133812, ENSG00000116977, ENSG00000055332, ENSG00000138035, ENSG00000138642, ENSG00000125779, ENSG00000067066, ENSG00000112367, ENSG00000150907, ENSG00000163512, ENSG00000114450, ENSG0000…
programmed cell death	GO:BP	GO:0012501	3.54e-13	1918	31	ENSG00000120217, ENSG00000140464, ENSG00000107099, ENSG00000055332, ENSG00000157601, ENSG00000121858, ENSG00000132530, ENSG00000067066, ENSG00000119917, ENSG00000150907, ENSG00000143384, ENSG00000144118, ENSG00000144848, ENSG00000188313, ENSG00000096968, ENSG00000026103, ENSG00000126858, ENSG00000139618, ENSG00000163565, ENSG00000149311, ENSG00000127334, ENSG00000138795, ENSG00000091409, ENSG0000…
nucleobase-containing compound metabolic process	GO:BP	GO:0006139	3.77e-13	7998	64	ENSG00000138433, ENSG00000102921, ENSG00000107864, ENSG00000114127, ENSG00000198604, ENSG00000111331, ENSG00000140464, ENSG00000106617, ENSG00000112773, ENSG00000123130, ENSG00000105939, ENSG00000134326, ENSG00000055332, ENSG00000138035, ENSG00000123609, ENSG00000163840, ENSG00000111912, ENSG00000122643, ENSG00000120690, ENSG00000121281, ENSG00000138496, ENSG00000173221, ENSG00000132256, ENSG0000…
regulation of multicellular organismal process	GO:BP	GO:0051239	4.47e-13	2666	36	ENSG00000102921, ENSG00000120217, ENSG00000111331, ENSG00000140464, ENSG00000122122, ENSG00000112773, ENSG00000134321, ENSG00000138688, ENSG00000105939, ENSG00000055332, ENSG00000123609, ENSG00000198087, ENSG00000120690, ENSG00000121281, ENSG00000067066, ENSG00000112367, ENSG00000150907, ENSG00000149131, ENSG00000138069, ENSG00000096968, ENSG00000183735, ENSG00000102081, ENSG00000139618, ENSG0000…
gene expression	GO:BP	GO:0010467	5.09e-13	8963	68	ENSG00000138433, ENSG00000102921, ENSG00000107864, ENSG00000147050, ENSG00000114127, ENSG00000198604, ENSG00000120217, ENSG00000111331, ENSG00000140464, ENSG00000172493, ENSG00000122122, ENSG00000101160, ENSG00000112773, ENSG00000134321, ENSG00000105939, ENSG00000055332, ENSG00000138035, ENSG00000123609, ENSG00000163840, ENSG00000198087, ENSG00000111912, ENSG00000120690, ENSG00000121281, ENSG0000…
regulation of cellular catabolic process	GO:BP	GO:0031329	5.43e-13	871	22	ENSG00000155313, ENSG00000102921, ENSG00000107864, ENSG00000140464, ENSG00000112773, ENSG00000105939, ENSG00000138035, ENSG00000163840, ENSG00000013374, ENSG00000132256, ENSG00000150907, ENSG00000143384, ENSG00000144118, ENSG00000183735, ENSG00000102081, ENSG00000163565, ENSG00000149311, ENSG00000181163, ENSG00000097033, ENSG00000137575, ENSG00000162946, ENSG00000167207
regulation of protein metabolic process	GO:BP	GO:0051246	5.69e-13	2536	35	ENSG00000155313, ENSG00000102921, ENSG00000138646, ENSG00000107864, ENSG00000114127, ENSG00000140464, ENSG00000101160, ENSG00000106617, ENSG00000055332, ENSG00000138035, ENSG00000123609, ENSG00000163840, ENSG00000111912, ENSG00000138496, ENSG00000121858, ENSG00000013374, ENSG00000150907, ENSG00000149131, ENSG00000138069, ENSG00000144118, ENSG00000096968, ENSG00000026103, ENSG00000183735, ENSG0000…
positive regulation of cellular biosynthetic process	GO:BP	GO:0031328	6.35e-13	1964	31	ENSG00000107864, ENSG00000140464, ENSG00000163840, ENSG00000111912, ENSG00000120690, ENSG00000138496, ENSG00000132256, ENSG00000135363, ENSG00000067066, ENSG00000150907, ENSG00000188313, ENSG00000105835, ENSG00000096968, ENSG00000183735, ENSG00000185947, ENSG00000102081, ENSG00000139618, ENSG00000140396, ENSG00000163565, ENSG00000152495, ENSG00000181690, ENSG00000149311, ENSG00000127334, ENSG0000…
heterocycle metabolic process	GO:BP	GO:0046483	9.54e-13	8165	64	ENSG00000138433, ENSG00000102921, ENSG00000107864, ENSG00000114127, ENSG00000198604, ENSG00000111331, ENSG00000140464, ENSG00000106617, ENSG00000112773, ENSG00000123130, ENSG00000105939, ENSG00000134326, ENSG00000055332, ENSG00000138035, ENSG00000123609, ENSG00000163840, ENSG00000111912, ENSG00000122643, ENSG00000120690, ENSG00000121281, ENSG00000138496, ENSG00000173221, ENSG00000132256, ENSG0000…
apoptotic process	GO:BP	GO:0006915	1.06e-12	1865	30	ENSG00000120217, ENSG00000140464, ENSG00000107099, ENSG00000055332, ENSG00000157601, ENSG00000121858, ENSG00000132530, ENSG00000067066, ENSG00000119917, ENSG00000150907, ENSG00000143384, ENSG00000144118, ENSG00000144848, ENSG00000188313, ENSG00000096968, ENSG00000026103, ENSG00000126858, ENSG00000139618, ENSG00000163565, ENSG00000149311, ENSG00000127334, ENSG00000138795, ENSG00000091409, ENSG0000…
regulation of catabolic process	GO:BP	GO:0009894	1.1e-12	1009	23	ENSG00000155313, ENSG00000102921, ENSG00000107864, ENSG00000140464, ENSG00000106617, ENSG00000112773, ENSG00000105939, ENSG00000138035, ENSG00000163840, ENSG00000013374, ENSG00000132256, ENSG00000150907, ENSG00000143384, ENSG00000144118, ENSG00000183735, ENSG00000102081, ENSG00000163565, ENSG00000149311, ENSG00000181163, ENSG00000097033, ENSG00000137575, ENSG00000162946, ENSG00000167207
cellular response to stress	GO:BP	GO:0033554	1.2e-12	1875	30	ENSG00000155313, ENSG00000140464, ENSG00000106617, ENSG00000055332, ENSG00000138035, ENSG00000163840, ENSG00000111912, ENSG00000138496, ENSG00000067066, ENSG00000150907, ENSG00000143384, ENSG00000144118, ENSG00000082996, ENSG00000137414, ENSG00000096968, ENSG00000026103, ENSG00000101596, ENSG00000102081, ENSG00000139618, ENSG00000101347, ENSG00000136560, ENSG00000163565, ENSG00000149311, ENSG0000…
cellular aromatic compound metabolic process	GO:BP	GO:0006725	1.3e-12	8224	64	ENSG00000138433, ENSG00000102921, ENSG00000107864, ENSG00000114127, ENSG00000198604, ENSG00000111331, ENSG00000140464, ENSG00000106617, ENSG00000112773, ENSG00000123130, ENSG00000105939, ENSG00000134326, ENSG00000055332, ENSG00000138035, ENSG00000123609, ENSG00000163840, ENSG00000111912, ENSG00000122643, ENSG00000120690, ENSG00000121281, ENSG00000138496, ENSG00000173221, ENSG00000132256, ENSG0000…
organic cyclic compound metabolic process	GO:BP	GO:1901360	1.36e-12	8461	65	ENSG00000138433, ENSG00000102921, ENSG00000107864, ENSG00000114127, ENSG00000198604, ENSG00000111331, ENSG00000140464, ENSG00000106617, ENSG00000112773, ENSG00000123130, ENSG00000105939, ENSG00000134326, ENSG00000055332, ENSG00000138035, ENSG00000123609, ENSG00000163840, ENSG00000111912, ENSG00000122643, ENSG00000120690, ENSG00000121281, ENSG00000138496, ENSG00000173221, ENSG00000132256, ENSG0000…
positive regulation of nucleic acid-templated transcription	GO:BP	GO:1903508	1.77e-12	1636	28	ENSG00000140464, ENSG00000163840, ENSG00000111912, ENSG00000120690, ENSG00000138496, ENSG00000132256, ENSG00000135363, ENSG00000067066, ENSG00000150907, ENSG00000188313, ENSG00000105835, ENSG00000096968, ENSG00000183735, ENSG00000185947, ENSG00000139618, ENSG00000140396, ENSG00000163565, ENSG00000152495, ENSG00000181690, ENSG00000149311, ENSG00000138795, ENSG00000091409, ENSG00000169871, ENSG0000…
positive regulation of transcription, DNA-templated	GO:BP	GO:0045893	1.77e-12	1636	28	ENSG00000140464, ENSG00000163840, ENSG00000111912, ENSG00000120690, ENSG00000138496, ENSG00000132256, ENSG00000135363, ENSG00000067066, ENSG00000150907, ENSG00000188313, ENSG00000105835, ENSG00000096968, ENSG00000183735, ENSG00000185947, ENSG00000139618, ENSG00000140396, ENSG00000163565, ENSG00000152495, ENSG00000181690, ENSG00000149311, ENSG00000138795, ENSG00000091409, ENSG00000169871, ENSG0000…
positive regulation of RNA biosynthetic process	GO:BP	GO:1902680	1.92e-12	1642	28	ENSG00000140464, ENSG00000163840, ENSG00000111912, ENSG00000120690, ENSG00000138496, ENSG00000132256, ENSG00000135363, ENSG00000067066, ENSG00000150907, ENSG00000188313, ENSG00000105835, ENSG00000096968, ENSG00000183735, ENSG00000185947, ENSG00000139618, ENSG00000140396, ENSG00000163565, ENSG00000152495, ENSG00000181690, ENSG00000149311, ENSG00000138795, ENSG00000091409, ENSG00000169871, ENSG0000…
protein localization	GO:BP	GO:0008104	2.23e-12	2665	35	ENSG00000154305, ENSG00000140464, ENSG00000168026, ENSG00000134321, ENSG00000163840, ENSG00000198087, ENSG00000086065, ENSG00000111224, ENSG00000138496, ENSG00000117475, ENSG00000132256, ENSG00000067066, ENSG00000168394, ENSG00000062716, ENSG00000143384, ENSG00000138069, ENSG00000144848, ENSG00000172007, ENSG00000096968, ENSG00000138190, ENSG00000068366, ENSG00000139618, ENSG00000197121, ENSG0000…
regulation of cellular protein metabolic process	GO:BP	GO:0032268	2.54e-12	2370	33	ENSG00000155313, ENSG00000102921, ENSG00000138646, ENSG00000107864, ENSG00000114127, ENSG00000140464, ENSG00000101160, ENSG00000106617, ENSG00000055332, ENSG00000138035, ENSG00000123609, ENSG00000163840, ENSG00000111912, ENSG00000138496, ENSG00000121858, ENSG00000013374, ENSG00000149131, ENSG00000144118, ENSG00000096968, ENSG00000026103, ENSG00000183735, ENSG00000102081, ENSG00000136560, ENSG0000…
cellular nitrogen compound metabolic process	GO:BP	GO:0034641	2.78e-12	8829	66	ENSG00000138433, ENSG00000102921, ENSG00000107864, ENSG00000114127, ENSG00000198604, ENSG00000111331, ENSG00000140464, ENSG00000101160, ENSG00000106617, ENSG00000112773, ENSG00000123130, ENSG00000105939, ENSG00000134326, ENSG00000055332, ENSG00000138035, ENSG00000123609, ENSG00000163840, ENSG00000111912, ENSG00000122643, ENSG00000120690, ENSG00000121281, ENSG00000138496, ENSG00000173221, ENSG0000…
nitrogen compound transport	GO:BP	GO:0071705	2.89e-12	2233	32	ENSG00000154305, ENSG00000140464, ENSG00000168003, ENSG00000134321, ENSG00000138035, ENSG00000163840, ENSG00000198087, ENSG00000086065, ENSG00000111224, ENSG00000117475, ENSG00000067066, ENSG00000168394, ENSG00000062716, ENSG00000143384, ENSG00000138069, ENSG00000144848, ENSG00000172007, ENSG00000096968, ENSG00000138190, ENSG00000068366, ENSG00000102081, ENSG00000197121, ENSG00000138246, ENSG0000…
cytoplasmic pattern recognition receptor signaling pathway	GO:BP	GO:0002753	3.98e-12	60	9	ENSG00000111331, ENSG00000105939, ENSG00000137628, ENSG00000115267, ENSG00000145365, ENSG00000108984, ENSG00000108771, ENSG00000135114, ENSG00000167207
immune response-regulating signaling pathway	GO:BP	GO:0002764	4.22e-12	497	17	ENSG00000111331, ENSG00000134321, ENSG00000105939, ENSG00000123609, ENSG00000120690, ENSG00000120280, ENSG00000188313, ENSG00000155629, ENSG00000137628, ENSG00000115267, ENSG00000145365, ENSG00000154589, ENSG00000108984, ENSG00000108771, ENSG00000125826, ENSG00000135114, ENSG00000167207
positive regulation of intracellular signal transduction	GO:BP	GO:1902533	4.57e-12	975	22	ENSG00000140464, ENSG00000105939, ENSG00000055332, ENSG00000123609, ENSG00000121858, ENSG00000132256, ENSG00000198160, ENSG00000143384, ENSG00000082996, ENSG00000096968, ENSG00000155629, ENSG00000183735, ENSG00000137628, ENSG00000152778, ENSG00000149311, ENSG00000145365, ENSG00000137575, ENSG00000108984, ENSG00000108771, ENSG00000125826, ENSG00000135114, ENSG00000167207
negative regulation of gene expression	GO:BP	GO:0010629	4.97e-12	1579	27	ENSG00000102921, ENSG00000107864, ENSG00000114127, ENSG00000120217, ENSG00000111331, ENSG00000140464, ENSG00000101160, ENSG00000112773, ENSG00000105939, ENSG00000055332, ENSG00000138035, ENSG00000123609, ENSG00000198087, ENSG00000121281, ENSG00000138496, ENSG00000183735, ENSG00000101596, ENSG00000102081, ENSG00000181690, ENSG00000149311, ENSG00000138795, ENSG00000171817, ENSG00000181163, ENSG0000…
cellular component organization or biogenesis	GO:BP	GO:0071840	6.4e-12	8070	62	ENSG00000182957, ENSG00000132475, ENSG00000107864, ENSG00000147050, ENSG00000114127, ENSG00000198604, ENSG00000154305, ENSG00000140464, ENSG00000185722, ENSG00000168026, ENSG00000173821, ENSG00000171943, ENSG00000138688, ENSG00000184014, ENSG00000055332, ENSG00000138035, ENSG00000163840, ENSG00000198087, ENSG00000086065, ENSG00000152558, ENSG00000111224, ENSG00000117475, ENSG00000121858, ENSG0000…
phosphate-containing compound metabolic process	GO:BP	GO:0006796	7.14e-12	2781	35	ENSG00000070190, ENSG00000138646, ENSG00000140464, ENSG00000106617, ENSG00000123130, ENSG00000134326, ENSG00000055332, ENSG00000122643, ENSG00000121281, ENSG00000138496, ENSG00000125779, ENSG00000112367, ENSG00000144118, ENSG00000188313, ENSG00000105835, ENSG00000096968, ENSG00000026103, ENSG00000183735, ENSG00000059758, ENSG00000068366, ENSG00000102081, ENSG00000197121, ENSG00000101347, ENSG0000…
cellular component organization	GO:BP	GO:0016043	7.23e-12	7868	61	ENSG00000182957, ENSG00000132475, ENSG00000107864, ENSG00000147050, ENSG00000114127, ENSG00000198604, ENSG00000154305, ENSG00000140464, ENSG00000185722, ENSG00000168026, ENSG00000173821, ENSG00000171943, ENSG00000138688, ENSG00000184014, ENSG00000055332, ENSG00000138035, ENSG00000163840, ENSG00000198087, ENSG00000086065, ENSG00000152558, ENSG00000111224, ENSG00000117475, ENSG00000121858, ENSG0000…
establishment of protein localization	GO:BP	GO:0045184	8.28e-12	1889	29	ENSG00000154305, ENSG00000140464, ENSG00000134321, ENSG00000163840, ENSG00000198087, ENSG00000086065, ENSG00000111224, ENSG00000117475, ENSG00000067066, ENSG00000168394, ENSG00000062716, ENSG00000143384, ENSG00000138069, ENSG00000144848, ENSG00000172007, ENSG00000096968, ENSG00000138190, ENSG00000068366, ENSG00000139618, ENSG00000197121, ENSG00000138246, ENSG00000102218, ENSG00000124222, ENSG0000…
phosphorus metabolic process	GO:BP	GO:0006793	8.78e-12	2803	35	ENSG00000070190, ENSG00000138646, ENSG00000140464, ENSG00000106617, ENSG00000123130, ENSG00000134326, ENSG00000055332, ENSG00000122643, ENSG00000121281, ENSG00000138496, ENSG00000125779, ENSG00000112367, ENSG00000144118, ENSG00000188313, ENSG00000105835, ENSG00000096968, ENSG00000026103, ENSG00000183735, ENSG00000059758, ENSG00000068366, ENSG00000102081, ENSG00000197121, ENSG00000101347, ENSG0000…
protein transport	GO:BP	GO:0015031	1.19e-11	1778	28	ENSG00000154305, ENSG00000140464, ENSG00000134321, ENSG00000163840, ENSG00000198087, ENSG00000086065, ENSG00000111224, ENSG00000117475, ENSG00000067066, ENSG00000168394, ENSG00000062716, ENSG00000143384, ENSG00000138069, ENSG00000144848, ENSG00000172007, ENSG00000096968, ENSG00000138190, ENSG00000068366, ENSG00000197121, ENSG00000138246, ENSG00000102218, ENSG00000124222, ENSG00000181163, ENSG0000…
process utilizing autophagic mechanism	GO:BP	GO:0061919	1.54e-11	541	17	ENSG00000173821, ENSG00000133812, ENSG00000116977, ENSG00000086065, ENSG00000132256, ENSG00000150907, ENSG00000062716, ENSG00000143384, ENSG00000138069, ENSG00000144118, ENSG00000144848, ENSG00000172007, ENSG00000183735, ENSG00000163565, ENSG00000149311, ENSG00000097033, ENSG00000167207
autophagy	GO:BP	GO:0006914	1.54e-11	541	17	ENSG00000173821, ENSG00000133812, ENSG00000116977, ENSG00000086065, ENSG00000132256, ENSG00000150907, ENSG00000062716, ENSG00000143384, ENSG00000138069, ENSG00000144118, ENSG00000144848, ENSG00000172007, ENSG00000183735, ENSG00000163565, ENSG00000149311, ENSG00000097033, ENSG00000167207
cellular localization	GO:BP	GO:0051641	1.61e-11	3031	36	ENSG00000154305, ENSG00000140464, ENSG00000185722, ENSG00000168026, ENSG00000138688, ENSG00000184014, ENSG00000163840, ENSG00000198087, ENSG00000086065, ENSG00000138496, ENSG00000117475, ENSG00000067066, ENSG00000168394, ENSG00000062716, ENSG00000138069, ENSG00000144118, ENSG00000144848, ENSG00000172007, ENSG00000096968, ENSG00000138190, ENSG00000126858, ENSG00000102081, ENSG00000139618, ENSG0000…
cytokine-mediated signaling pathway	GO:BP	GO:0019221	5.63e-11	500	16	ENSG00000102524, ENSG00000111331, ENSG00000123609, ENSG00000157601, ENSG00000138496, ENSG00000067066, ENSG00000096968, ENSG00000026103, ENSG00000183735, ENSG00000101347, ENSG00000196954, ENSG00000169871, ENSG00000124256, ENSG00000135114, ENSG00000168310, ENSG00000173193
positive regulation of immune response	GO:BP	GO:0050778	7.75e-11	600	17	ENSG00000102524, ENSG00000120217, ENSG00000122122, ENSG00000134321, ENSG00000123609, ENSG00000120690, ENSG00000138496, ENSG00000132256, ENSG00000120280, ENSG00000149131, ENSG00000188313, ENSG00000183735, ENSG00000163565, ENSG00000169871, ENSG00000124256, ENSG00000125826, ENSG00000167207
RNA metabolic process	GO:BP	GO:0016070	8.73e-11	6983	55	ENSG00000138433, ENSG00000102921, ENSG00000107864, ENSG00000114127, ENSG00000198604, ENSG00000111331, ENSG00000140464, ENSG00000112773, ENSG00000105939, ENSG00000055332, ENSG00000138035, ENSG00000123609, ENSG00000163840, ENSG00000111912, ENSG00000120690, ENSG00000138496, ENSG00000132256, ENSG00000135363, ENSG00000067066, ENSG00000173611, ENSG00000150907, ENSG00000198160, ENSG00000143889, ENSG0000…
negative regulation of nucleobase-containing compound metabolic process	GO:BP	GO:0045934	1.07e-10	1533	25	ENSG00000138433, ENSG00000107864, ENSG00000114127, ENSG00000140464, ENSG00000112773, ENSG00000138496, ENSG00000067066, ENSG00000173611, ENSG00000150907, ENSG00000198160, ENSG00000101596, ENSG00000102081, ENSG00000117010, ENSG00000139618, ENSG00000140396, ENSG00000163565, ENSG00000149311, ENSG00000138795, ENSG00000163666, ENSG00000171817, ENSG00000106829, ENSG00000137575, ENSG00000168310, ENSG0000…
cellular developmental process	GO:BP	GO:0048869	1.41e-10	4184	41	ENSG00000102524, ENSG00000107864, ENSG00000147050, ENSG00000140464, ENSG00000168026, ENSG00000122122, ENSG00000112773, ENSG00000134321, ENSG00000171943, ENSG00000138688, ENSG00000184014, ENSG00000055332, ENSG00000138035, ENSG00000138642, ENSG00000111224, ENSG00000120690, ENSG00000125779, ENSG00000112367, ENSG00000150907, ENSG00000163512, ENSG00000143384, ENSG00000138069, ENSG00000106392, ENSG0000…
response to bacterium	GO:BP	GO:0009617	2.52e-10	748	18	ENSG00000120217, ENSG00000111331, ENSG00000173821, ENSG00000112773, ENSG00000134326, ENSG00000138642, ENSG00000086065, ENSG00000132256, ENSG00000162654, ENSG00000138069, ENSG00000096968, ENSG00000183735, ENSG00000137965, ENSG00000196954, ENSG00000154589, ENSG00000108771, ENSG00000125826, ENSG00000167207
positive regulation of cytokine production	GO:BP	GO:0001819	2.78e-10	470	15	ENSG00000120217, ENSG00000111331, ENSG00000122122, ENSG00000134321, ENSG00000105939, ENSG00000055332, ENSG00000138069, ENSG00000096968, ENSG00000183735, ENSG00000163565, ENSG00000115267, ENSG00000169871, ENSG00000154589, ENSG00000108771, ENSG00000167207
organonitrogen compound catabolic process	GO:BP	GO:1901565	3.35e-10	1350	23	ENSG00000155313, ENSG00000102921, ENSG00000140464, ENSG00000173821, ENSG00000101160, ENSG00000152242, ENSG00000163840, ENSG00000198087, ENSG00000122643, ENSG00000086065, ENSG00000013374, ENSG00000150907, ENSG00000082996, ENSG00000137414, ENSG00000102081, ENSG00000101347, ENSG00000149311, ENSG00000118420, ENSG00000137575, ENSG00000156587, ENSG00000125826, ENSG00000162946, ENSG00000130066
positive regulation of protein metabolic process	GO:BP	GO:0051247	3.85e-10	1493	24	ENSG00000107864, ENSG00000140464, ENSG00000106617, ENSG00000123609, ENSG00000138496, ENSG00000121858, ENSG00000013374, ENSG00000150907, ENSG00000138069, ENSG00000144118, ENSG00000096968, ENSG00000026103, ENSG00000183735, ENSG00000102081, ENSG00000136560, ENSG00000163565, ENSG00000149311, ENSG00000181163, ENSG00000123728, ENSG00000137575, ENSG00000108984, ENSG00000162946, ENSG00000173193, ENSG0000…
protein catabolic process	GO:BP	GO:0030163	4.31e-10	996	20	ENSG00000155313, ENSG00000102921, ENSG00000140464, ENSG00000173821, ENSG00000101160, ENSG00000152242, ENSG00000163840, ENSG00000198087, ENSG00000086065, ENSG00000013374, ENSG00000150907, ENSG00000082996, ENSG00000137414, ENSG00000102081, ENSG00000149311, ENSG00000118420, ENSG00000137575, ENSG00000156587, ENSG00000125826, ENSG00000162946
cell differentiation	GO:BP	GO:0030154	4.63e-10	4160	40	ENSG00000102524, ENSG00000107864, ENSG00000147050, ENSG00000140464, ENSG00000168026, ENSG00000122122, ENSG00000112773, ENSG00000134321, ENSG00000171943, ENSG00000138688, ENSG00000184014, ENSG00000055332, ENSG00000138642, ENSG00000111224, ENSG00000120690, ENSG00000125779, ENSG00000112367, ENSG00000150907, ENSG00000163512, ENSG00000143384, ENSG00000138069, ENSG00000106392, ENSG00000096968, ENSG0000…
proteolysis involved in cellular protein catabolic process	GO:BP	GO:0051603	4.63e-10	778	18	ENSG00000155313, ENSG00000102921, ENSG00000140464, ENSG00000173821, ENSG00000101160, ENSG00000152242, ENSG00000163840, ENSG00000198087, ENSG00000086065, ENSG00000013374, ENSG00000082996, ENSG00000137414, ENSG00000102081, ENSG00000118420, ENSG00000137575, ENSG00000156587, ENSG00000125826, ENSG00000162946
nucleic acid metabolic process	GO:BP	GO:0090304	5.01e-10	7540	56	ENSG00000138433, ENSG00000102921, ENSG00000107864, ENSG00000114127, ENSG00000198604, ENSG00000111331, ENSG00000140464, ENSG00000112773, ENSG00000105939, ENSG00000055332, ENSG00000138035, ENSG00000123609, ENSG00000163840, ENSG00000111912, ENSG00000120690, ENSG00000138496, ENSG00000132256, ENSG00000135363, ENSG00000067066, ENSG00000173611, ENSG00000150907, ENSG00000198160, ENSG00000143889, ENSG0000…
intracellular receptor signaling pathway	GO:BP	GO:0030522	5.54e-10	264	12	ENSG00000111331, ENSG00000140464, ENSG00000105939, ENSG00000067066, ENSG00000096968, ENSG00000137628, ENSG00000115267, ENSG00000145365, ENSG00000108984, ENSG00000108771, ENSG00000135114, ENSG00000167207
modification-dependent macromolecule catabolic process	GO:BP	GO:0043632	7.44e-10	697	17	ENSG00000155313, ENSG00000102921, ENSG00000140464, ENSG00000173821, ENSG00000152242, ENSG00000138035, ENSG00000163840, ENSG00000198087, ENSG00000086065, ENSG00000013374, ENSG00000082996, ENSG00000137414, ENSG00000118420, ENSG00000137575, ENSG00000156587, ENSG00000125826, ENSG00000162946
response to type I interferon	GO:BP	GO:0034340	7.47e-10	70	8	ENSG00000111331, ENSG00000157601, ENSG00000067066, ENSG00000183735, ENSG00000101347, ENSG00000169871, ENSG00000124256, ENSG00000168310
positive regulation of molecular function	GO:BP	GO:0044093	8.56e-10	1556	24	ENSG00000140464, ENSG00000106617, ENSG00000107099, ENSG00000055332, ENSG00000163840, ENSG00000138496, ENSG00000121858, ENSG00000173221, ENSG00000132256, ENSG00000067066, ENSG00000062716, ENSG00000144118, ENSG00000188313, ENSG00000096968, ENSG00000026103, ENSG00000102081, ENSG00000136560, ENSG00000102218, ENSG00000163565, ENSG00000091409, ENSG00000181163, ENSG00000108984, ENSG00000125826, ENSG0000…
positive regulation of innate immune response	GO:BP	GO:0045089	8.72e-10	156	10	ENSG00000123609, ENSG00000138496, ENSG00000132256, ENSG00000120280, ENSG00000188313, ENSG00000183735, ENSG00000163565, ENSG00000169871, ENSG00000124256, ENSG00000167207
negative regulation of innate immune response	GO:BP	GO:0045824	9.28e-10	72	8	ENSG00000111331, ENSG00000135148, ENSG00000123609, ENSG00000149131, ENSG00000101347, ENSG00000163565, ENSG00000108771, ENSG00000173193
transcription by RNA polymerase II	GO:BP	GO:0006366	1.07e-09	2653	31	ENSG00000138433, ENSG00000107864, ENSG00000198604, ENSG00000123609, ENSG00000111912, ENSG00000120690, ENSG00000138496, ENSG00000135363, ENSG00000067066, ENSG00000150907, ENSG00000198160, ENSG00000188313, ENSG00000105835, ENSG00000096968, ENSG00000183735, ENSG00000185947, ENSG00000117010, ENSG00000140396, ENSG00000163565, ENSG00000181690, ENSG00000149311, ENSG00000138795, ENSG00000091409, ENSG0000…
regulation of catalytic activity	GO:BP	GO:0050790	1.29e-09	2345	29	ENSG00000182957, ENSG00000138646, ENSG00000111331, ENSG00000140464, ENSG00000106617, ENSG00000107099, ENSG00000184014, ENSG00000133812, ENSG00000055332, ENSG00000163840, ENSG00000138496, ENSG00000121858, ENSG00000149131, ENSG00000144118, ENSG00000188313, ENSG00000096968, ENSG00000026103, ENSG00000136560, ENSG00000102218, ENSG00000163565, ENSG00000117602, ENSG00000156500, ENSG00000091409, ENSG0000…
cellular protein catabolic process	GO:BP	GO:0044257	1.32e-09	833	18	ENSG00000155313, ENSG00000102921, ENSG00000140464, ENSG00000173821, ENSG00000101160, ENSG00000152242, ENSG00000163840, ENSG00000198087, ENSG00000086065, ENSG00000013374, ENSG00000082996, ENSG00000137414, ENSG00000102081, ENSG00000118420, ENSG00000137575, ENSG00000156587, ENSG00000125826, ENSG00000162946
regulation of cell death	GO:BP	GO:0010941	1.32e-09	1592	24	ENSG00000120217, ENSG00000140464, ENSG00000101160, ENSG00000107099, ENSG00000055332, ENSG00000111912, ENSG00000086065, ENSG00000121858, ENSG00000067066, ENSG00000119917, ENSG00000150907, ENSG00000143384, ENSG00000096968, ENSG00000026103, ENSG00000183735, ENSG00000149311, ENSG00000138795, ENSG00000091409, ENSG00000196954, ENSG00000124256, ENSG00000181163, ENSG00000108984, ENSG00000125826, ENSG0000…
protein modification by small protein conjugation or removal	GO:BP	GO:0070647	1.34e-09	1067	20	ENSG00000155313, ENSG00000102921, ENSG00000138646, ENSG00000140464, ENSG00000173821, ENSG00000152242, ENSG00000123609, ENSG00000163840, ENSG00000138642, ENSG00000013374, ENSG00000132256, ENSG00000144848, ENSG00000082996, ENSG00000136560, ENSG00000115267, ENSG00000118420, ENSG00000169871, ENSG00000156587, ENSG00000125826, ENSG00000167207
cellular response to virus	GO:BP	GO:0098586	1.74e-09	78	8	ENSG00000111331, ENSG00000105939, ENSG00000116977, ENSG00000102081, ENSG00000137628, ENSG00000115267, ENSG00000108771, ENSG00000135114
positive regulation of cellular catabolic process	GO:BP	GO:0031331	1.77e-09	451	14	ENSG00000107864, ENSG00000105939, ENSG00000138035, ENSG00000163840, ENSG00000013374, ENSG00000132256, ENSG00000150907, ENSG00000144118, ENSG00000183735, ENSG00000102081, ENSG00000149311, ENSG00000097033, ENSG00000162946, ENSG00000167207
intracellular transport	GO:BP	GO:0046907	1.86e-09	1766	25	ENSG00000154305, ENSG00000140464, ENSG00000185722, ENSG00000168026, ENSG00000138688, ENSG00000184014, ENSG00000163840, ENSG00000086065, ENSG00000067066, ENSG00000168394, ENSG00000138069, ENSG00000144848, ENSG00000096968, ENSG00000138190, ENSG00000126858, ENSG00000197121, ENSG00000138246, ENSG00000124222, ENSG00000181163, ENSG00000097033, ENSG00000137575, ENSG00000183486, ENSG00000166900, ENSG0000…
regulation of transcription by RNA polymerase II	GO:BP	GO:0006357	2.02e-09	2559	30	ENSG00000138433, ENSG00000107864, ENSG00000198604, ENSG00000111912, ENSG00000120690, ENSG00000138496, ENSG00000135363, ENSG00000067066, ENSG00000150907, ENSG00000198160, ENSG00000188313, ENSG00000105835, ENSG00000096968, ENSG00000183735, ENSG00000185947, ENSG00000117010, ENSG00000140396, ENSG00000163565, ENSG00000181690, ENSG00000149311, ENSG00000138795, ENSG00000091409, ENSG00000163666, ENSG0000…
proteolysis	GO:BP	GO:0006508	2.36e-09	1787	25	ENSG00000155313, ENSG00000102921, ENSG00000140464, ENSG00000173821, ENSG00000101160, ENSG00000152242, ENSG00000163840, ENSG00000198087, ENSG00000086065, ENSG00000121858, ENSG00000013374, ENSG00000149131, ENSG00000082996, ENSG00000137414, ENSG00000096968, ENSG00000026103, ENSG00000102081, ENSG00000136560, ENSG00000163565, ENSG00000196954, ENSG00000118420, ENSG00000137575, ENSG00000156587, ENSG0000…
positive regulation of defense response	GO:BP	GO:0031349	2.4e-09	302	12	ENSG00000123609, ENSG00000138496, ENSG00000132256, ENSG00000120280, ENSG00000188313, ENSG00000096968, ENSG00000183735, ENSG00000163565, ENSG00000196954, ENSG00000169871, ENSG00000124256, ENSG00000167207
negative regulation of macromolecule biosynthetic process	GO:BP	GO:0010558	2.6e-09	1508	23	ENSG00000138433, ENSG00000107864, ENSG00000114127, ENSG00000140464, ENSG00000055332, ENSG00000138035, ENSG00000138496, ENSG00000067066, ENSG00000173611, ENSG00000150907, ENSG00000198160, ENSG00000102081, ENSG00000117010, ENSG00000140396, ENSG00000163565, ENSG00000138795, ENSG00000163666, ENSG00000171817, ENSG00000106829, ENSG00000137575, ENSG00000168310, ENSG00000059728, ENSG00000173193
regulation of cellular response to stress	GO:BP	GO:0080135	2.68e-09	657	16	ENSG00000155313, ENSG00000140464, ENSG00000055332, ENSG00000163840, ENSG00000111912, ENSG00000138496, ENSG00000150907, ENSG00000143384, ENSG00000082996, ENSG00000026103, ENSG00000101596, ENSG00000102081, ENSG00000149311, ENSG00000181163, ENSG00000137575, ENSG00000167207
ubiquitin-dependent protein catabolic process	GO:BP	GO:0006511	3.94e-09	675	16	ENSG00000155313, ENSG00000102921, ENSG00000140464, ENSG00000173821, ENSG00000152242, ENSG00000163840, ENSG00000198087, ENSG00000086065, ENSG00000013374, ENSG00000082996, ENSG00000137414, ENSG00000118420, ENSG00000137575, ENSG00000156587, ENSG00000125826, ENSG00000162946
positive regulation of cellular protein metabolic process	GO:BP	GO:0032270	4.12e-09	1406	22	ENSG00000107864, ENSG00000140464, ENSG00000106617, ENSG00000123609, ENSG00000138496, ENSG00000121858, ENSG00000013374, ENSG00000144118, ENSG00000096968, ENSG00000026103, ENSG00000183735, ENSG00000102081, ENSG00000136560, ENSG00000163565, ENSG00000149311, ENSG00000181163, ENSG00000123728, ENSG00000137575, ENSG00000108984, ENSG00000162946, ENSG00000173193, ENSG00000167207
protein modification by small protein conjugation	GO:BP	GO:0032446	4.83e-09	907	18	ENSG00000102921, ENSG00000138646, ENSG00000140464, ENSG00000173821, ENSG00000152242, ENSG00000123609, ENSG00000163840, ENSG00000138642, ENSG00000013374, ENSG00000132256, ENSG00000144848, ENSG00000082996, ENSG00000115267, ENSG00000118420, ENSG00000169871, ENSG00000156587, ENSG00000125826, ENSG00000167207
modification-dependent protein catabolic process	GO:BP	GO:0019941	4.91e-09	686	16	ENSG00000155313, ENSG00000102921, ENSG00000140464, ENSG00000173821, ENSG00000152242, ENSG00000163840, ENSG00000198087, ENSG00000086065, ENSG00000013374, ENSG00000082996, ENSG00000137414, ENSG00000118420, ENSG00000137575, ENSG00000156587, ENSG00000125826, ENSG00000162946
negative regulation of cellular biosynthetic process	GO:BP	GO:0031327	5.23e-09	1566	23	ENSG00000138433, ENSG00000107864, ENSG00000114127, ENSG00000140464, ENSG00000055332, ENSG00000138035, ENSG00000138496, ENSG00000067066, ENSG00000173611, ENSG00000150907, ENSG00000198160, ENSG00000102081, ENSG00000117010, ENSG00000140396, ENSG00000163565, ENSG00000138795, ENSG00000163666, ENSG00000171817, ENSG00000106829, ENSG00000137575, ENSG00000168310, ENSG00000059728, ENSG00000173193
phosphorylation	GO:BP	GO:0016310	6.53e-09	1882	25	ENSG00000138646, ENSG00000140464, ENSG00000106617, ENSG00000134326, ENSG00000055332, ENSG00000138496, ENSG00000125779, ENSG00000144118, ENSG00000096968, ENSG00000026103, ENSG00000183735, ENSG00000059758, ENSG00000102081, ENSG00000152495, ENSG00000149311, ENSG00000127334, ENSG00000091409, ENSG00000181163, ENSG00000123728, ENSG00000137575, ENSG00000108984, ENSG00000168404, ENSG00000173193, ENSG0000…
establishment of localization in cell	GO:BP	GO:0051649	6.53e-09	2196	27	ENSG00000154305, ENSG00000140464, ENSG00000185722, ENSG00000168026, ENSG00000138688, ENSG00000184014, ENSG00000163840, ENSG00000086065, ENSG00000067066, ENSG00000168394, ENSG00000138069, ENSG00000144848, ENSG00000096968, ENSG00000138190, ENSG00000126858, ENSG00000102081, ENSG00000197121, ENSG00000138246, ENSG00000149311, ENSG00000124222, ENSG00000181163, ENSG00000097033, ENSG00000137575, ENSG0000…
regulation of interferon-beta production	GO:BP	GO:0032648	6.73e-09	57	7	ENSG00000111331, ENSG00000105939, ENSG00000123609, ENSG00000183735, ENSG00000115267, ENSG00000169871, ENSG00000108771
interferon-beta production	GO:BP	GO:0032608	6.73e-09	57	7	ENSG00000111331, ENSG00000105939, ENSG00000123609, ENSG00000183735, ENSG00000115267, ENSG00000169871, ENSG00000108771
negative regulation of biosynthetic process	GO:BP	GO:0009890	7.26e-09	1595	23	ENSG00000138433, ENSG00000107864, ENSG00000114127, ENSG00000140464, ENSG00000055332, ENSG00000138035, ENSG00000138496, ENSG00000067066, ENSG00000173611, ENSG00000150907, ENSG00000198160, ENSG00000102081, ENSG00000117010, ENSG00000140396, ENSG00000163565, ENSG00000138795, ENSG00000163666, ENSG00000171817, ENSG00000106829, ENSG00000137575, ENSG00000168310, ENSG00000059728, ENSG00000173193
negative regulation of response to stimulus	GO:BP	GO:0048585	7.58e-09	1599	23	ENSG00000155313, ENSG00000111331, ENSG00000135148, ENSG00000173821, ENSG00000123609, ENSG00000198087, ENSG00000111912, ENSG00000120690, ENSG00000173611, ENSG00000150907, ENSG00000149131, ENSG00000143384, ENSG00000101596, ENSG00000101347, ENSG00000136560, ENSG00000163565, ENSG00000149311, ENSG00000127334, ENSG00000091409, ENSG00000106829, ENSG00000108771, ENSG00000173193, ENSG00000167207
negative regulation of immune system process	GO:BP	GO:0002683	7.78e-09	419	13	ENSG00000120217, ENSG00000154305, ENSG00000111331, ENSG00000135148, ENSG00000123609, ENSG00000120690, ENSG00000149131, ENSG00000101347, ENSG00000163565, ENSG00000149311, ENSG00000108771, ENSG00000173193, ENSG00000167207
positive regulation of catabolic process	GO:BP	GO:0009896	9.96e-09	519	14	ENSG00000107864, ENSG00000105939, ENSG00000138035, ENSG00000163840, ENSG00000013374, ENSG00000132256, ENSG00000150907, ENSG00000144118, ENSG00000183735, ENSG00000102081, ENSG00000149311, ENSG00000097033, ENSG00000162946, ENSG00000167207
type I interferon signaling pathway	GO:BP	GO:0060337	1.21e-08	62	7	ENSG00000111331, ENSG00000067066, ENSG00000183735, ENSG00000101347, ENSG00000169871, ENSG00000124256, ENSG00000168310
cytoplasmic pattern recognition receptor signaling pathway in response to virus	GO:BP	GO:0039528	1.24e-08	34	6	ENSG00000111331, ENSG00000105939, ENSG00000137628, ENSG00000115267, ENSG00000108771, ENSG00000135114
protein ubiquitination	GO:BP	GO:0016567	1.27e-08	849	17	ENSG00000102921, ENSG00000138646, ENSG00000140464, ENSG00000173821, ENSG00000152242, ENSG00000123609, ENSG00000163840, ENSG00000138642, ENSG00000013374, ENSG00000132256, ENSG00000144848, ENSG00000082996, ENSG00000118420, ENSG00000169871, ENSG00000156587, ENSG00000125826, ENSG00000167207
negative regulation of cellular protein metabolic process	GO:BP	GO:0032269	1.3e-08	970	18	ENSG00000155313, ENSG00000102921, ENSG00000107864, ENSG00000114127, ENSG00000140464, ENSG00000101160, ENSG00000106617, ENSG00000055332, ENSG00000138035, ENSG00000163840, ENSG00000111912, ENSG00000149131, ENSG00000102081, ENSG00000163565, ENSG00000171817, ENSG00000181163, ENSG00000137575, ENSG00000173193
cellular response to type I interferon	GO:BP	GO:0071357	1.48e-08	64	7	ENSG00000111331, ENSG00000067066, ENSG00000183735, ENSG00000101347, ENSG00000169871, ENSG00000124256, ENSG00000168310
positive regulation of response to cytokine stimulus	GO:BP	GO:0060760	1.48e-08	64	7	ENSG00000138496, ENSG00000183735, ENSG00000115267, ENSG00000196954, ENSG00000169871, ENSG00000124256, ENSG00000173193
negative regulation of molecular function	GO:BP	GO:0044092	1.65e-08	1112	19	ENSG00000140464, ENSG00000101160, ENSG00000106617, ENSG00000163840, ENSG00000138496, ENSG00000067066, ENSG00000149131, ENSG00000144118, ENSG00000164096, ENSG00000096968, ENSG00000102081, ENSG00000163565, ENSG00000156500, ENSG00000138795, ENSG00000181163, ENSG00000112419, ENSG00000125826, ENSG00000162946, ENSG00000167207
I-kappaB kinase/NF-kappaB signaling	GO:BP	GO:0007249	1.95e-08	288	11	ENSG00000105939, ENSG00000121858, ENSG00000132256, ENSG00000163512, ENSG00000198160, ENSG00000183735, ENSG00000136560, ENSG00000152778, ENSG00000145365, ENSG00000125826, ENSG00000167207
endomembrane system organization	GO:BP	GO:0010256	2.01e-08	550	14	ENSG00000154305, ENSG00000086065, ENSG00000111224, ENSG00000117475, ENSG00000062716, ENSG00000138069, ENSG00000188313, ENSG00000172007, ENSG00000138246, ENSG00000124222, ENSG00000097033, ENSG00000163746, ENSG00000136816, ENSG00000166900
negative regulation of response to biotic stimulus	GO:BP	GO:0002832	2.26e-08	109	8	ENSG00000111331, ENSG00000135148, ENSG00000123609, ENSG00000149131, ENSG00000101347, ENSG00000163565, ENSG00000108771, ENSG00000173193
regulation of response to cytokine stimulus	GO:BP	GO:0060759	2.32e-08	161	9	ENSG00000111331, ENSG00000138496, ENSG00000183735, ENSG00000101347, ENSG00000115267, ENSG00000196954, ENSG00000169871, ENSG00000124256, ENSG00000173193
negative regulation of RNA metabolic process	GO:BP	GO:0051253	2.32e-08	1409	21	ENSG00000138433, ENSG00000107864, ENSG00000140464, ENSG00000112773, ENSG00000138496, ENSG00000067066, ENSG00000173611, ENSG00000150907, ENSG00000198160, ENSG00000102081, ENSG00000117010, ENSG00000140396, ENSG00000163565, ENSG00000138795, ENSG00000163666, ENSG00000171817, ENSG00000106829, ENSG00000137575, ENSG00000168310, ENSG00000059728, ENSG00000173193
regulation of transport	GO:BP	GO:0051049	2.96e-08	1724	23	ENSG00000140464, ENSG00000185722, ENSG00000106617, ENSG00000134321, ENSG00000198087, ENSG00000173221, ENSG00000067066, ENSG00000062716, ENSG00000144848, ENSG00000188313, ENSG00000164096, ENSG00000172007, ENSG00000096968, ENSG00000068366, ENSG00000102081, ENSG00000197121, ENSG00000187231, ENSG00000138246, ENSG00000097033, ENSG00000137575, ENSG00000108984, ENSG00000183486, ENSG00000167207
negative regulation of protein metabolic process	GO:BP	GO:0051248	3.38e-08	1034	18	ENSG00000155313, ENSG00000102921, ENSG00000107864, ENSG00000114127, ENSG00000140464, ENSG00000101160, ENSG00000106617, ENSG00000055332, ENSG00000138035, ENSG00000163840, ENSG00000111912, ENSG00000149131, ENSG00000102081, ENSG00000163565, ENSG00000171817, ENSG00000181163, ENSG00000137575, ENSG00000173193
macroautophagy	GO:BP	GO:0016236	3.81e-08	308	11	ENSG00000173821, ENSG00000116977, ENSG00000086065, ENSG00000062716, ENSG00000138069, ENSG00000144118, ENSG00000144848, ENSG00000172007, ENSG00000183735, ENSG00000097033, ENSG00000167207
positive regulation of interferon-beta production	GO:BP	GO:0032728	3.82e-08	41	6	ENSG00000111331, ENSG00000105939, ENSG00000183735, ENSG00000115267, ENSG00000169871, ENSG00000108771
vesicle-mediated transport	GO:BP	GO:0016192	4.08e-08	1604	22	ENSG00000154305, ENSG00000185722, ENSG00000138688, ENSG00000184014, ENSG00000163840, ENSG00000198087, ENSG00000086065, ENSG00000117475, ENSG00000138069, ENSG00000144118, ENSG00000144848, ENSG00000188313, ENSG00000172007, ENSG00000138190, ENSG00000102081, ENSG00000197121, ENSG00000138246, ENSG00000102218, ENSG00000124222, ENSG00000137575, ENSG00000166900, ENSG00000167207
cellular macromolecule localization	GO:BP	GO:0070727	4.53e-08	1922	24	ENSG00000154305, ENSG00000140464, ENSG00000168026, ENSG00000163840, ENSG00000198087, ENSG00000138496, ENSG00000117475, ENSG00000067066, ENSG00000138069, ENSG00000144848, ENSG00000172007, ENSG00000096968, ENSG00000138190, ENSG00000139618, ENSG00000149311, ENSG00000124222, ENSG00000181163, ENSG00000097033, ENSG00000137575, ENSG00000136816, ENSG00000166900, ENSG00000108424, ENSG00000138385, ENSG0000…
apoptotic signaling pathway	GO:BP	GO:0097190	4.91e-08	592	14	ENSG00000140464, ENSG00000121858, ENSG00000067066, ENSG00000143384, ENSG00000096968, ENSG00000026103, ENSG00000126858, ENSG00000139618, ENSG00000163565, ENSG00000149311, ENSG00000127334, ENSG00000091409, ENSG00000196954, ENSG00000125826
cellular response to DNA damage stimulus	GO:BP	GO:0006974	6.07e-08	826	16	ENSG00000140464, ENSG00000163840, ENSG00000138496, ENSG00000067066, ENSG00000150907, ENSG00000143384, ENSG00000101596, ENSG00000102081, ENSG00000139618, ENSG00000101347, ENSG00000136560, ENSG00000163565, ENSG00000149311, ENSG00000127334, ENSG00000181163, ENSG00000108984
positive regulation of transcription by RNA polymerase II	GO:BP	GO:0045944	6.2e-08	1211	19	ENSG00000111912, ENSG00000120690, ENSG00000135363, ENSG00000067066, ENSG00000150907, ENSG00000188313, ENSG00000105835, ENSG00000096968, ENSG00000183735, ENSG00000185947, ENSG00000140396, ENSG00000163565, ENSG00000181690, ENSG00000149311, ENSG00000138795, ENSG00000091409, ENSG00000181163, ENSG00000168310, ENSG00000167207
cell population proliferation	GO:BP	GO:0008283	6.36e-08	1958	24	ENSG00000102524, ENSG00000120217, ENSG00000140464, ENSG00000122122, ENSG00000107099, ENSG00000055332, ENSG00000123609, ENSG00000119917, ENSG00000150907, ENSG00000163512, ENSG00000135535, ENSG00000105835, ENSG00000096968, ENSG00000183735, ENSG00000139618, ENSG00000181690, ENSG00000149311, ENSG00000138795, ENSG00000181163, ENSG00000137575, ENSG00000166900, ENSG00000168310, ENSG00000162946, ENSG0000…
positive regulation of pattern recognition receptor signaling pathway	GO:BP	GO:0062208	6.64e-08	45	6	ENSG00000134321, ENSG00000105939, ENSG00000120280, ENSG00000137628, ENSG00000108771, ENSG00000135114
negative regulation of immune response	GO:BP	GO:0050777	6.78e-08	183	9	ENSG00000111331, ENSG00000135148, ENSG00000123609, ENSG00000149131, ENSG00000101347, ENSG00000163565, ENSG00000108771, ENSG00000173193, ENSG00000167207
regulation of I-kappaB kinase/NF-kappaB signaling	GO:BP	GO:0043122	8.13e-08	255	10	ENSG00000105939, ENSG00000121858, ENSG00000132256, ENSG00000198160, ENSG00000183735, ENSG00000136560, ENSG00000152778, ENSG00000145365, ENSG00000125826, ENSG00000167207
regulation of protein modification process	GO:BP	GO:0031399	8.85e-08	1527	21	ENSG00000102921, ENSG00000138646, ENSG00000140464, ENSG00000106617, ENSG00000123609, ENSG00000163840, ENSG00000111912, ENSG00000138496, ENSG00000144118, ENSG00000096968, ENSG00000026103, ENSG00000183735, ENSG00000102081, ENSG00000136560, ENSG00000149311, ENSG00000181163, ENSG00000123728, ENSG00000137575, ENSG00000108984, ENSG00000173193, ENSG00000167207
positive regulation of I-kappaB kinase/NF-kappaB signaling	GO:BP	GO:0043123	9.69e-08	191	9	ENSG00000105939, ENSG00000121858, ENSG00000132256, ENSG00000198160, ENSG00000183735, ENSG00000152778, ENSG00000145365, ENSG00000125826, ENSG00000167207
vacuole organization	GO:BP	GO:0007033	9.69e-08	191	9	ENSG00000086065, ENSG00000120280, ENSG00000112367, ENSG00000062716, ENSG00000138069, ENSG00000144118, ENSG00000144848, ENSG00000172007, ENSG00000097033
negative regulation of multicellular organismal process	GO:BP	GO:0051241	1.28e-07	1000	17	ENSG00000102921, ENSG00000120217, ENSG00000111331, ENSG00000140464, ENSG00000123609, ENSG00000198087, ENSG00000121281, ENSG00000067066, ENSG00000112367, ENSG00000150907, ENSG00000149131, ENSG00000096968, ENSG00000139618, ENSG00000138795, ENSG00000108984, ENSG00000108771, ENSG00000167207
regulation of apoptotic process	GO:BP	GO:0042981	1.37e-07	1419	20	ENSG00000120217, ENSG00000140464, ENSG00000107099, ENSG00000055332, ENSG00000121858, ENSG00000067066, ENSG00000119917, ENSG00000150907, ENSG00000143384, ENSG00000096968, ENSG00000026103, ENSG00000149311, ENSG00000138795, ENSG00000091409, ENSG00000196954, ENSG00000124256, ENSG00000181163, ENSG00000108984, ENSG00000125826, ENSG00000167207
nucleobase-containing compound catabolic process	GO:BP	GO:0034655	1.42e-07	442	12	ENSG00000107864, ENSG00000114127, ENSG00000112773, ENSG00000105939, ENSG00000138035, ENSG00000122643, ENSG00000102081, ENSG00000101347, ENSG00000149311, ENSG00000181163, ENSG00000172183, ENSG00000138385
peptidyl-amino acid modification	GO:BP	GO:0018193	1.53e-07	1285	19	ENSG00000147050, ENSG00000140464, ENSG00000106617, ENSG00000055332, ENSG00000111912, ENSG00000138496, ENSG00000096968, ENSG00000183735, ENSG00000139618, ENSG00000152495, ENSG00000149311, ENSG00000127334, ENSG00000115267, ENSG00000138795, ENSG00000115339, ENSG00000123728, ENSG00000108984, ENSG00000173193, ENSG00000167207
positive regulation of multicellular organismal process	GO:BP	GO:0051240	1.61e-07	1434	20	ENSG00000120217, ENSG00000111331, ENSG00000122122, ENSG00000112773, ENSG00000134321, ENSG00000105939, ENSG00000055332, ENSG00000138069, ENSG00000096968, ENSG00000183735, ENSG00000163565, ENSG00000181690, ENSG00000115267, ENSG00000138795, ENSG00000169871, ENSG00000137575, ENSG00000154589, ENSG00000108771, ENSG00000162946, ENSG00000167207
protein phosphorylation	GO:BP	GO:0006468	1.66e-07	1587	21	ENSG00000138646, ENSG00000140464, ENSG00000106617, ENSG00000055332, ENSG00000138496, ENSG00000144118, ENSG00000096968, ENSG00000026103, ENSG00000183735, ENSG00000059758, ENSG00000102081, ENSG00000152495, ENSG00000149311, ENSG00000127334, ENSG00000181163, ENSG00000123728, ENSG00000137575, ENSG00000108984, ENSG00000168404, ENSG00000173193, ENSG00000167207
negative regulation of transcription, DNA-templated	GO:BP	GO:0045892	1.67e-07	1293	19	ENSG00000138433, ENSG00000107864, ENSG00000140464, ENSG00000138496, ENSG00000067066, ENSG00000173611, ENSG00000150907, ENSG00000198160, ENSG00000117010, ENSG00000140396, ENSG00000163565, ENSG00000138795, ENSG00000163666, ENSG00000171817, ENSG00000106829, ENSG00000137575, ENSG00000168310, ENSG00000059728, ENSG00000173193
negative regulation of nucleic acid-templated transcription	GO:BP	GO:1903507	1.7e-07	1295	19	ENSG00000138433, ENSG00000107864, ENSG00000140464, ENSG00000138496, ENSG00000067066, ENSG00000173611, ENSG00000150907, ENSG00000198160, ENSG00000117010, ENSG00000140396, ENSG00000163565, ENSG00000138795, ENSG00000163666, ENSG00000171817, ENSG00000106829, ENSG00000137575, ENSG00000168310, ENSG00000059728, ENSG00000173193
negative regulation of RNA biosynthetic process	GO:BP	GO:1902679	1.74e-07	1297	19	ENSG00000138433, ENSG00000107864, ENSG00000140464, ENSG00000138496, ENSG00000067066, ENSG00000173611, ENSG00000150907, ENSG00000198160, ENSG00000117010, ENSG00000140396, ENSG00000163565, ENSG00000138795, ENSG00000163666, ENSG00000171817, ENSG00000106829, ENSG00000137575, ENSG00000168310, ENSG00000059728, ENSG00000173193
negative regulation of cytokine production	GO:BP	GO:0001818	1.75e-07	278	10	ENSG00000102921, ENSG00000120217, ENSG00000111331, ENSG00000140464, ENSG00000123609, ENSG00000198087, ENSG00000121281, ENSG00000138795, ENSG00000108771, ENSG00000167207
cellular protein localization	GO:BP	GO:0034613	1.83e-07	1913	23	ENSG00000154305, ENSG00000140464, ENSG00000168026, ENSG00000163840, ENSG00000198087, ENSG00000138496, ENSG00000117475, ENSG00000067066, ENSG00000138069, ENSG00000144848, ENSG00000172007, ENSG00000096968, ENSG00000138190, ENSG00000139618, ENSG00000124222, ENSG00000181163, ENSG00000097033, ENSG00000137575, ENSG00000136816, ENSG00000166900, ENSG00000108424, ENSG00000138385, ENSG00000162946
regulation of programmed cell death	GO:BP	GO:0043067	1.84e-07	1448	20	ENSG00000120217, ENSG00000140464, ENSG00000107099, ENSG00000055332, ENSG00000121858, ENSG00000067066, ENSG00000119917, ENSG00000150907, ENSG00000143384, ENSG00000096968, ENSG00000026103, ENSG00000149311, ENSG00000138795, ENSG00000091409, ENSG00000196954, ENSG00000124256, ENSG00000181163, ENSG00000108984, ENSG00000125826, ENSG00000167207
regulation of binding	GO:BP	GO:0051098	2.03e-07	366	11	ENSG00000101160, ENSG00000163840, ENSG00000138496, ENSG00000067066, ENSG00000144118, ENSG00000164096, ENSG00000096968, ENSG00000102081, ENSG00000163565, ENSG00000138795, ENSG00000162946
cell migration	GO:BP	GO:0016477	2.11e-07	1461	20	ENSG00000182957, ENSG00000120217, ENSG00000154305, ENSG00000140464, ENSG00000171943, ENSG00000107099, ENSG00000116977, ENSG00000198087, ENSG00000138496, ENSG00000067066, ENSG00000173611, ENSG00000138069, ENSG00000096968, ENSG00000149311, ENSG00000138795, ENSG00000091409, ENSG00000123728, ENSG00000137575, ENSG00000162946, ENSG00000167207
regulation of cytokine-mediated signaling pathway	GO:BP	GO:0001959	2.46e-07	150	8	ENSG00000111331, ENSG00000138496, ENSG00000183735, ENSG00000101347, ENSG00000196954, ENSG00000169871, ENSG00000124256, ENSG00000173193
positive regulation of cytokine-mediated signaling pathway	GO:BP	GO:0001961	2.64e-07	57	6	ENSG00000138496, ENSG00000183735, ENSG00000196954, ENSG00000169871, ENSG00000124256, ENSG00000173193
RIG-I signaling pathway	GO:BP	GO:0039529	2.67e-07	28	5	ENSG00000111331, ENSG00000105939, ENSG00000137628, ENSG00000108771, ENSG00000135114
MDA-5 signaling pathway	GO:BP	GO:0039530	3.2e-07	11	4	ENSG00000111331, ENSG00000137628, ENSG00000115267, ENSG00000108771
localization of cell	GO:BP	GO:0051674	3.2e-07	1655	21	ENSG00000182957, ENSG00000120217, ENSG00000154305, ENSG00000140464, ENSG00000168026, ENSG00000171943, ENSG00000107099, ENSG00000116977, ENSG00000198087, ENSG00000138496, ENSG00000067066, ENSG00000173611, ENSG00000138069, ENSG00000096968, ENSG00000149311, ENSG00000138795, ENSG00000091409, ENSG00000123728, ENSG00000137575, ENSG00000162946, ENSG00000167207
positive regulation of RIG-I signaling pathway	GO:BP	GO:1900246	3.2e-07	11	4	ENSG00000105939, ENSG00000137628, ENSG00000108771, ENSG00000135114
cell motility	GO:BP	GO:0048870	3.2e-07	1655	21	ENSG00000182957, ENSG00000120217, ENSG00000154305, ENSG00000140464, ENSG00000168026, ENSG00000171943, ENSG00000107099, ENSG00000116977, ENSG00000198087, ENSG00000138496, ENSG00000067066, ENSG00000173611, ENSG00000138069, ENSG00000096968, ENSG00000149311, ENSG00000138795, ENSG00000091409, ENSG00000123728, ENSG00000137575, ENSG00000162946, ENSG00000167207
type I interferon production	GO:BP	GO:0032606	3.31e-07	102	7	ENSG00000111331, ENSG00000105939, ENSG00000123609, ENSG00000183735, ENSG00000115267, ENSG00000169871, ENSG00000108771
heterocycle catabolic process	GO:BP	GO:0046700	3.31e-07	481	12	ENSG00000107864, ENSG00000114127, ENSG00000112773, ENSG00000105939, ENSG00000138035, ENSG00000122643, ENSG00000102081, ENSG00000101347, ENSG00000149311, ENSG00000181163, ENSG00000172183, ENSG00000138385
regulation of pattern recognition receptor signaling pathway	GO:BP	GO:0062207	3.31e-07	102	7	ENSG00000134321, ENSG00000105939, ENSG00000120280, ENSG00000137628, ENSG00000108771, ENSG00000135114, ENSG00000167207
regulation of type I interferon production	GO:BP	GO:0032479	3.31e-07	102	7	ENSG00000111331, ENSG00000105939, ENSG00000123609, ENSG00000183735, ENSG00000115267, ENSG00000169871, ENSG00000108771
cellular nitrogen compound catabolic process	GO:BP	GO:0044270	3.75e-07	487	12	ENSG00000107864, ENSG00000114127, ENSG00000112773, ENSG00000105939, ENSG00000138035, ENSG00000122643, ENSG00000102081, ENSG00000101347, ENSG00000149311, ENSG00000181163, ENSG00000172183, ENSG00000138385
locomotion	GO:BP	GO:0040011	3.78e-07	1833	22	ENSG00000182957, ENSG00000120217, ENSG00000154305, ENSG00000140464, ENSG00000168026, ENSG00000171943, ENSG00000107099, ENSG00000116977, ENSG00000198087, ENSG00000138496, ENSG00000067066, ENSG00000173611, ENSG00000138069, ENSG00000096968, ENSG00000149311, ENSG00000138795, ENSG00000091409, ENSG00000123728, ENSG00000137575, ENSG00000166900, ENSG00000162946, ENSG00000167207
positive regulation of type I interferon production	GO:BP	GO:0032481	3.83e-07	61	6	ENSG00000111331, ENSG00000105939, ENSG00000183735, ENSG00000115267, ENSG00000169871, ENSG00000108771
negative regulation of binding	GO:BP	GO:0051100	4.05e-07	161	8	ENSG00000101160, ENSG00000067066, ENSG00000144118, ENSG00000164096, ENSG00000096968, ENSG00000163565, ENSG00000138795, ENSG00000162946
protein mono-ADP-ribosylation	GO:BP	GO:0140289	4.61e-07	12	4	ENSG00000059378, ENSG00000111224, ENSG00000138496, ENSG00000173193
negative regulation of defense response	GO:BP	GO:0031348	4.97e-07	234	9	ENSG00000111331, ENSG00000135148, ENSG00000123609, ENSG00000149131, ENSG00000101347, ENSG00000163565, ENSG00000108771, ENSG00000173193, ENSG00000167207
establishment of RNA localization	GO:BP	GO:0051236	5.08e-07	166	8	ENSG00000138035, ENSG00000111224, ENSG00000102081, ENSG00000149311, ENSG00000181163, ENSG00000183486, ENSG00000108424, ENSG00000138385
aromatic compound catabolic process	GO:BP	GO:0019439	5.09e-07	502	12	ENSG00000107864, ENSG00000114127, ENSG00000112773, ENSG00000105939, ENSG00000138035, ENSG00000122643, ENSG00000102081, ENSG00000101347, ENSG00000149311, ENSG00000181163, ENSG00000172183, ENSG00000138385
RNA catabolic process	GO:BP	GO:0006401	5.18e-07	315	10	ENSG00000107864, ENSG00000114127, ENSG00000112773, ENSG00000105939, ENSG00000138035, ENSG00000102081, ENSG00000149311, ENSG00000181163, ENSG00000172183, ENSG00000138385
organonitrogen compound biosynthetic process	GO:BP	GO:1901566	5.18e-07	1708	21	ENSG00000107864, ENSG00000114127, ENSG00000140464, ENSG00000106617, ENSG00000134326, ENSG00000055332, ENSG00000138035, ENSG00000121281, ENSG00000138496, ENSG00000125779, ENSG00000188313, ENSG00000106392, ENSG00000105835, ENSG00000068366, ENSG00000102081, ENSG00000197121, ENSG00000171817, ENSG00000115339, ENSG00000181163, ENSG00000167207, ENSG00000130066
positive regulation of apoptotic process	GO:BP	GO:0043065	5.37e-07	505	12	ENSG00000120217, ENSG00000140464, ENSG00000121858, ENSG00000150907, ENSG00000143384, ENSG00000096968, ENSG00000026103, ENSG00000149311, ENSG00000091409, ENSG00000124256, ENSG00000108984, ENSG00000125826
animal organ development	GO:BP	GO:0048513	5.49e-07	3513	31	ENSG00000102524, ENSG00000147050, ENSG00000140464, ENSG00000122122, ENSG00000101160, ENSG00000112773, ENSG00000134321, ENSG00000171943, ENSG00000055332, ENSG00000138035, ENSG00000138642, ENSG00000163512, ENSG00000114450, ENSG00000172007, ENSG00000135535, ENSG00000106392, ENSG00000096968, ENSG00000101596, ENSG00000139618, ENSG00000197121, ENSG00000163565, ENSG00000152495, ENSG00000181690, ENSG0000…
regulation of proteolysis	GO:BP	GO:0030162	5.66e-07	731	14	ENSG00000155313, ENSG00000102921, ENSG00000140464, ENSG00000101160, ENSG00000121858, ENSG00000013374, ENSG00000149131, ENSG00000096968, ENSG00000026103, ENSG00000102081, ENSG00000136560, ENSG00000163565, ENSG00000137575, ENSG00000162946
xenophagy	GO:BP	GO:0098792	6.44e-07	13	4	ENSG00000173821, ENSG00000116977, ENSG00000183735, ENSG00000167207
immune system development	GO:BP	GO:0002520	6.7e-07	996	16	ENSG00000102524, ENSG00000120217, ENSG00000140464, ENSG00000122122, ENSG00000134321, ENSG00000055332, ENSG00000138642, ENSG00000163512, ENSG00000135535, ENSG00000096968, ENSG00000139618, ENSG00000101347, ENSG00000163565, ENSG00000152495, ENSG00000149311, ENSG00000138795
positive regulation of protein modification process	GO:BP	GO:0031401	6.93e-07	999	16	ENSG00000140464, ENSG00000106617, ENSG00000123609, ENSG00000138496, ENSG00000144118, ENSG00000096968, ENSG00000026103, ENSG00000183735, ENSG00000102081, ENSG00000136560, ENSG00000149311, ENSG00000123728, ENSG00000137575, ENSG00000108984, ENSG00000173193, ENSG00000167207
positive regulation of programmed cell death	GO:BP	GO:0043068	6.93e-07	518	12	ENSG00000120217, ENSG00000140464, ENSG00000121858, ENSG00000150907, ENSG00000143384, ENSG00000096968, ENSG00000026103, ENSG00000149311, ENSG00000091409, ENSG00000124256, ENSG00000108984, ENSG00000125826
regulation of biological quality	GO:BP	GO:0065008	7.58e-07	3768	32	ENSG00000102524, ENSG00000107864, ENSG00000140464, ENSG00000122122, ENSG00000101160, ENSG00000112773, ENSG00000138035, ENSG00000152558, ENSG00000125148, ENSG00000173221, ENSG00000125779, ENSG00000120280, ENSG00000150907, ENSG00000149131, ENSG00000062716, ENSG00000143384, ENSG00000138069, ENSG00000188313, ENSG00000096968, ENSG00000026103, ENSG00000126858, ENSG00000068366, ENSG00000102081, ENSG0000…
movement of cell or subcellular component	GO:BP	GO:0006928	7.71e-07	2085	23	ENSG00000182957, ENSG00000120217, ENSG00000154305, ENSG00000140464, ENSG00000168026, ENSG00000171943, ENSG00000107099, ENSG00000116977, ENSG00000198087, ENSG00000138496, ENSG00000067066, ENSG00000173611, ENSG00000138069, ENSG00000096968, ENSG00000126858, ENSG00000149311, ENSG00000138795, ENSG00000091409, ENSG00000123728, ENSG00000137575, ENSG00000108424, ENSG00000162946, ENSG00000167207
organic cyclic compound catabolic process	GO:BP	GO:1901361	8.77e-07	530	12	ENSG00000107864, ENSG00000114127, ENSG00000112773, ENSG00000105939, ENSG00000138035, ENSG00000122643, ENSG00000102081, ENSG00000101347, ENSG00000149311, ENSG00000181163, ENSG00000172183, ENSG00000138385
regulation of cellular component organization	GO:BP	GO:0051128	8.87e-07	2276	24	ENSG00000132475, ENSG00000114127, ENSG00000140464, ENSG00000185722, ENSG00000171943, ENSG00000138688, ENSG00000184014, ENSG00000055332, ENSG00000198087, ENSG00000086065, ENSG00000121858, ENSG00000112367, ENSG00000144118, ENSG00000144848, ENSG00000172007, ENSG00000126858, ENSG00000068366, ENSG00000102081, ENSG00000149311, ENSG00000091409, ENSG00000181163, ENSG00000097033, ENSG00000137575, ENSG0000…
interferon-gamma-mediated signaling pathway	GO:BP	GO:0060333	9.01e-07	36	5	ENSG00000123609, ENSG00000138496, ENSG00000067066, ENSG00000096968, ENSG00000173193
organelle localization	GO:BP	GO:0051640	1.1e-06	542	12	ENSG00000086065, ENSG00000062716, ENSG00000138069, ENSG00000144118, ENSG00000138190, ENSG00000126858, ENSG00000149311, ENSG00000124222, ENSG00000181163, ENSG00000137575, ENSG00000166900, ENSG00000108424
regulation of cell population proliferation	GO:BP	GO:0042127	1.43e-06	1658	20	ENSG00000102524, ENSG00000120217, ENSG00000140464, ENSG00000122122, ENSG00000055332, ENSG00000123609, ENSG00000119917, ENSG00000150907, ENSG00000135535, ENSG00000105835, ENSG00000096968, ENSG00000139618, ENSG00000181690, ENSG00000149311, ENSG00000138795, ENSG00000181163, ENSG00000137575, ENSG00000166900, ENSG00000162946, ENSG00000167207
mRNA catabolic process	GO:BP	GO:0006402	1.43e-06	267	9	ENSG00000107864, ENSG00000114127, ENSG00000112773, ENSG00000105939, ENSG00000138035, ENSG00000102081, ENSG00000149311, ENSG00000181163, ENSG00000138385
protein polyubiquitination	GO:BP	GO:0000209	1.47e-06	268	9	ENSG00000173821, ENSG00000123609, ENSG00000163840, ENSG00000132256, ENSG00000118420, ENSG00000169871, ENSG00000156587, ENSG00000125826, ENSG00000167207
chromosome organization	GO:BP	GO:0051276	1.47e-06	1059	16	ENSG00000132475, ENSG00000147050, ENSG00000114127, ENSG00000198604, ENSG00000140464, ENSG00000163840, ENSG00000086065, ENSG00000067066, ENSG00000198160, ENSG00000096968, ENSG00000101596, ENSG00000139618, ENSG00000163565, ENSG00000149311, ENSG00000181163, ENSG00000108424
negative regulation of cell communication	GO:BP	GO:0010648	1.49e-06	1351	18	ENSG00000111331, ENSG00000173821, ENSG00000123609, ENSG00000198087, ENSG00000120690, ENSG00000173611, ENSG00000150907, ENSG00000143384, ENSG00000102081, ENSG00000101347, ENSG00000136560, ENSG00000149311, ENSG00000127334, ENSG00000091409, ENSG00000106829, ENSG00000108771, ENSG00000173193, ENSG00000167207
regulation of type I interferon-mediated signaling pathway	GO:BP	GO:0060338	1.52e-06	40	5	ENSG00000111331, ENSG00000183735, ENSG00000101347, ENSG00000169871, ENSG00000124256
organophosphate biosynthetic process	GO:BP	GO:0090407	1.56e-06	561	12	ENSG00000106617, ENSG00000134326, ENSG00000121281, ENSG00000138496, ENSG00000125779, ENSG00000112367, ENSG00000188313, ENSG00000105835, ENSG00000068366, ENSG00000197121, ENSG00000149311, ENSG00000198814
negative regulation of signaling	GO:BP	GO:0023057	1.56e-06	1356	18	ENSG00000111331, ENSG00000173821, ENSG00000123609, ENSG00000198087, ENSG00000120690, ENSG00000173611, ENSG00000150907, ENSG00000143384, ENSG00000102081, ENSG00000101347, ENSG00000136560, ENSG00000149311, ENSG00000127334, ENSG00000091409, ENSG00000106829, ENSG00000108771, ENSG00000173193, ENSG00000167207
negative regulation of transcription by RNA polymerase II	GO:BP	GO:0000122	1.85e-06	941	15	ENSG00000138433, ENSG00000107864, ENSG00000138496, ENSG00000067066, ENSG00000150907, ENSG00000198160, ENSG00000117010, ENSG00000140396, ENSG00000163565, ENSG00000138795, ENSG00000163666, ENSG00000106829, ENSG00000137575, ENSG00000168310, ENSG00000059728
RNA localization	GO:BP	GO:0006403	1.87e-06	199	8	ENSG00000138035, ENSG00000111224, ENSG00000102081, ENSG00000149311, ENSG00000181163, ENSG00000183486, ENSG00000108424, ENSG00000138385
organophosphate metabolic process	GO:BP	GO:0019637	1.89e-06	943	15	ENSG00000106617, ENSG00000123130, ENSG00000134326, ENSG00000122643, ENSG00000121281, ENSG00000138496, ENSG00000125779, ENSG00000112367, ENSG00000188313, ENSG00000105835, ENSG00000068366, ENSG00000197121, ENSG00000101347, ENSG00000149311, ENSG00000198814
positive regulation of nitric-oxide synthase biosynthetic process	GO:BP	GO:0051770	1.98e-06	17	4	ENSG00000105835, ENSG00000096968, ENSG00000108984, ENSG00000167207
positive regulation of phosphorylation	GO:BP	GO:0042327	1.99e-06	816	14	ENSG00000106617, ENSG00000138496, ENSG00000144118, ENSG00000096968, ENSG00000026103, ENSG00000183735, ENSG00000102081, ENSG00000149311, ENSG00000091409, ENSG00000123728, ENSG00000137575, ENSG00000108984, ENSG00000173193, ENSG00000167207
positive regulation of cell death	GO:BP	GO:0010942	2.14e-06	579	12	ENSG00000120217, ENSG00000140464, ENSG00000121858, ENSG00000150907, ENSG00000143384, ENSG00000096968, ENSG00000026103, ENSG00000149311, ENSG00000091409, ENSG00000124256, ENSG00000108984, ENSG00000125826
regulation of phosphorylation	GO:BP	GO:0042325	2.26e-06	1242	17	ENSG00000138646, ENSG00000140464, ENSG00000106617, ENSG00000138496, ENSG00000144118, ENSG00000096968, ENSG00000026103, ENSG00000183735, ENSG00000102081, ENSG00000149311, ENSG00000091409, ENSG00000181163, ENSG00000123728, ENSG00000137575, ENSG00000108984, ENSG00000173193, ENSG00000167207
regulation of protein phosphorylation	GO:BP	GO:0001932	2.27e-06	1097	16	ENSG00000138646, ENSG00000140464, ENSG00000106617, ENSG00000138496, ENSG00000144118, ENSG00000096968, ENSG00000026103, ENSG00000183735, ENSG00000102081, ENSG00000149311, ENSG00000181163, ENSG00000123728, ENSG00000137575, ENSG00000108984, ENSG00000173193, ENSG00000167207
negative regulation of signal transduction	GO:BP	GO:0009968	2.28e-06	1243	17	ENSG00000111331, ENSG00000173821, ENSG00000123609, ENSG00000198087, ENSG00000120690, ENSG00000173611, ENSG00000150907, ENSG00000143384, ENSG00000101347, ENSG00000136560, ENSG00000149311, ENSG00000127334, ENSG00000091409, ENSG00000106829, ENSG00000108771, ENSG00000173193, ENSG00000167207
response to nitrogen compound	GO:BP	GO:1901698	2.33e-06	1100	16	ENSG00000155313, ENSG00000107864, ENSG00000114127, ENSG00000154305, ENSG00000168003, ENSG00000138035, ENSG00000086065, ENSG00000150907, ENSG00000144118, ENSG00000137414, ENSG00000096968, ENSG00000102081, ENSG00000115267, ENSG00000196954, ENSG00000181163, ENSG00000167207
lymphocyte proliferation	GO:BP	GO:0046651	3.41e-06	298	9	ENSG00000102524, ENSG00000120217, ENSG00000122122, ENSG00000107099, ENSG00000163512, ENSG00000096968, ENSG00000183735, ENSG00000149311, ENSG00000138795
regulation of locomotion	GO:BP	GO:0040012	3.71e-06	997	15	ENSG00000182957, ENSG00000120217, ENSG00000154305, ENSG00000171943, ENSG00000107099, ENSG00000067066, ENSG00000173611, ENSG00000096968, ENSG00000149311, ENSG00000138795, ENSG00000091409, ENSG00000123728, ENSG00000137575, ENSG00000166900, ENSG00000167207
mononuclear cell proliferation	GO:BP	GO:0032943	3.79e-06	302	9	ENSG00000102524, ENSG00000120217, ENSG00000122122, ENSG00000107099, ENSG00000163512, ENSG00000096968, ENSG00000183735, ENSG00000149311, ENSG00000138795
nitric-oxide synthase biosynthetic process	GO:BP	GO:0051767	3.83e-06	20	4	ENSG00000105835, ENSG00000096968, ENSG00000108984, ENSG00000167207
response to interferon-gamma	GO:BP	GO:0034341	3.83e-06	149	7	ENSG00000123609, ENSG00000138496, ENSG00000013374, ENSG00000067066, ENSG00000162654, ENSG00000096968, ENSG00000173193
regulation of nitric-oxide synthase biosynthetic process	GO:BP	GO:0051769	3.83e-06	20	4	ENSG00000105835, ENSG00000096968, ENSG00000108984, ENSG00000167207
positive regulation of protein phosphorylation	GO:BP	GO:0001934	3.83e-06	735	13	ENSG00000106617, ENSG00000138496, ENSG00000144118, ENSG00000096968, ENSG00000026103, ENSG00000183735, ENSG00000102081, ENSG00000149311, ENSG00000123728, ENSG00000137575, ENSG00000108984, ENSG00000173193, ENSG00000167207
vesicle organization	GO:BP	GO:0016050	3.94e-06	304	9	ENSG00000154305, ENSG00000185722, ENSG00000198087, ENSG00000086065, ENSG00000138069, ENSG00000138246, ENSG00000124222, ENSG00000137575, ENSG00000166900
regulation of cell adhesion	GO:BP	GO:0030155	4.09e-06	740	13	ENSG00000102524, ENSG00000120217, ENSG00000154305, ENSG00000140464, ENSG00000122122, ENSG00000107099, ENSG00000135535, ENSG00000096968, ENSG00000149311, ENSG00000138795, ENSG00000166900, ENSG00000162946, ENSG00000167207
regulation of cellular localization	GO:BP	GO:0060341	4.13e-06	741	13	ENSG00000140464, ENSG00000163840, ENSG00000198087, ENSG00000138496, ENSG00000067066, ENSG00000144118, ENSG00000096968, ENSG00000197121, ENSG00000138246, ENSG00000097033, ENSG00000137575, ENSG00000183486, ENSG00000166900
extrinsic apoptotic signaling pathway	GO:BP	GO:0097191	4.19e-06	223	8	ENSG00000140464, ENSG00000121858, ENSG00000067066, ENSG00000143384, ENSG00000096968, ENSG00000026103, ENSG00000091409, ENSG00000125826
regulation of RIG-I signaling pathway	GO:BP	GO:0039535	4.65e-06	21	4	ENSG00000105939, ENSG00000137628, ENSG00000108771, ENSG00000135114
regulation of cell migration	GO:BP	GO:0030334	5.52e-06	893	14	ENSG00000182957, ENSG00000120217, ENSG00000154305, ENSG00000171943, ENSG00000107099, ENSG00000067066, ENSG00000173611, ENSG00000096968, ENSG00000149311, ENSG00000138795, ENSG00000091409, ENSG00000123728, ENSG00000137575, ENSG00000167207
cell adhesion	GO:BP	GO:0007155	5.62e-06	1489	18	ENSG00000102524, ENSG00000120217, ENSG00000154305, ENSG00000140464, ENSG00000122122, ENSG00000107099, ENSG00000198087, ENSG00000062716, ENSG00000138069, ENSG00000135535, ENSG00000096968, ENSG00000149311, ENSG00000138795, ENSG00000091409, ENSG00000101608, ENSG00000166900, ENSG00000162946, ENSG00000167207
positive regulation of phosphate metabolic process	GO:BP	GO:0045937	5.62e-06	895	14	ENSG00000106617, ENSG00000138496, ENSG00000144118, ENSG00000096968, ENSG00000026103, ENSG00000183735, ENSG00000102081, ENSG00000149311, ENSG00000091409, ENSG00000123728, ENSG00000137575, ENSG00000108984, ENSG00000173193, ENSG00000167207
positive regulation of phosphorus metabolic process	GO:BP	GO:0010562	5.62e-06	895	14	ENSG00000106617, ENSG00000138496, ENSG00000144118, ENSG00000096968, ENSG00000026103, ENSG00000183735, ENSG00000102081, ENSG00000149311, ENSG00000091409, ENSG00000123728, ENSG00000137575, ENSG00000108984, ENSG00000173193, ENSG00000167207
positive regulation of tumor necrosis factor production	GO:BP	GO:0032760	5.85e-06	99	6	ENSG00000111331, ENSG00000122122, ENSG00000096968, ENSG00000115267, ENSG00000154589, ENSG00000167207
hemopoiesis	GO:BP	GO:0030097	5.88e-06	899	14	ENSG00000102524, ENSG00000140464, ENSG00000122122, ENSG00000134321, ENSG00000055332, ENSG00000138642, ENSG00000163512, ENSG00000135535, ENSG00000096968, ENSG00000139618, ENSG00000163565, ENSG00000152495, ENSG00000149311, ENSG00000138795
negative regulation of transport	GO:BP	GO:0051051	6.18e-06	420	10	ENSG00000134321, ENSG00000067066, ENSG00000144848, ENSG00000188313, ENSG00000164096, ENSG00000172007, ENSG00000068366, ENSG00000102081, ENSG00000187231, ENSG00000137575
nucleic acid transport	GO:BP	GO:0050657	6.66e-06	163	7	ENSG00000138035, ENSG00000111224, ENSG00000102081, ENSG00000181163, ENSG00000183486, ENSG00000108424, ENSG00000138385
RNA transport	GO:BP	GO:0050658	6.66e-06	163	7	ENSG00000138035, ENSG00000111224, ENSG00000102081, ENSG00000181163, ENSG00000183486, ENSG00000108424, ENSG00000138385
inflammatory response	GO:BP	GO:0006954	6.87e-06	778	13	ENSG00000123609, ENSG00000121281, ENSG00000188313, ENSG00000096968, ENSG00000155629, ENSG00000183735, ENSG00000163565, ENSG00000152495, ENSG00000149311, ENSG00000196954, ENSG00000124256, ENSG00000154589, ENSG00000167207
tumor necrosis factor superfamily cytokine production	GO:BP	GO:0071706	7.17e-06	165	7	ENSG00000120217, ENSG00000111331, ENSG00000122122, ENSG00000096968, ENSG00000115267, ENSG00000154589, ENSG00000167207
regulation of tumor necrosis factor superfamily cytokine production	GO:BP	GO:1903555	7.17e-06	165	7	ENSG00000120217, ENSG00000111331, ENSG00000122122, ENSG00000096968, ENSG00000115267, ENSG00000154589, ENSG00000167207
positive regulation of tumor necrosis factor superfamily cytokine production	GO:BP	GO:1903557	7.22e-06	103	6	ENSG00000111331, ENSG00000122122, ENSG00000096968, ENSG00000115267, ENSG00000154589, ENSG00000167207
cellular response to starvation	GO:BP	GO:0009267	7.42e-06	166	7	ENSG00000106617, ENSG00000055332, ENSG00000150907, ENSG00000144118, ENSG00000026103, ENSG00000163565, ENSG00000097033
response to dsRNA	GO:BP	GO:0043331	7.51e-06	56	5	ENSG00000168003, ENSG00000144118, ENSG00000115267, ENSG00000181163, ENSG00000167207
leukocyte proliferation	GO:BP	GO:0070661	7.52e-06	331	9	ENSG00000102524, ENSG00000120217, ENSG00000122122, ENSG00000107099, ENSG00000163512, ENSG00000096968, ENSG00000183735, ENSG00000149311, ENSG00000138795
secretion by cell	GO:BP	GO:0032940	7.54e-06	786	13	ENSG00000154305, ENSG00000134321, ENSG00000198087, ENSG00000138069, ENSG00000144118, ENSG00000172007, ENSG00000096968, ENSG00000138190, ENSG00000068366, ENSG00000102081, ENSG00000137575, ENSG00000108984, ENSG00000166900
regulation of viral-induced cytoplasmic pattern recognition receptor signaling pathway	GO:BP	GO:0039531	7.76e-06	24	4	ENSG00000105939, ENSG00000137628, ENSG00000108771, ENSG00000135114
necrotic cell death	GO:BP	GO:0070265	8.12e-06	57	5	ENSG00000152558, ENSG00000026103, ENSG00000124256, ENSG00000168404, ENSG00000125826
autophagosome assembly	GO:BP	GO:0000045	8.37e-06	106	6	ENSG00000062716, ENSG00000138069, ENSG00000144118, ENSG00000144848, ENSG00000172007, ENSG00000097033
intrinsic apoptotic signaling pathway in response to DNA damage	GO:BP	GO:0008630	8.82e-06	107	6	ENSG00000140464, ENSG00000143384, ENSG00000139618, ENSG00000163565, ENSG00000149311, ENSG00000127334
regulation of autophagy	GO:BP	GO:0010506	9e-06	339	9	ENSG00000132256, ENSG00000150907, ENSG00000143384, ENSG00000144118, ENSG00000183735, ENSG00000163565, ENSG00000149311, ENSG00000097033, ENSG00000167207
regulation of phosphate metabolic process	GO:BP	GO:0019220	9.12e-06	1386	17	ENSG00000138646, ENSG00000140464, ENSG00000106617, ENSG00000138496, ENSG00000144118, ENSG00000096968, ENSG00000026103, ENSG00000183735, ENSG00000102081, ENSG00000149311, ENSG00000091409, ENSG00000181163, ENSG00000123728, ENSG00000137575, ENSG00000108984, ENSG00000173193, ENSG00000167207
hematopoietic or lymphoid organ development	GO:BP	GO:0048534	9.19e-06	938	14	ENSG00000102524, ENSG00000140464, ENSG00000122122, ENSG00000134321, ENSG00000055332, ENSG00000138642, ENSG00000163512, ENSG00000135535, ENSG00000096968, ENSG00000139618, ENSG00000163565, ENSG00000152495, ENSG00000149311, ENSG00000138795
regulation of phosphorus metabolic process	GO:BP	GO:0051174	9.25e-06	1388	17	ENSG00000138646, ENSG00000140464, ENSG00000106617, ENSG00000138496, ENSG00000144118, ENSG00000096968, ENSG00000026103, ENSG00000183735, ENSG00000102081, ENSG00000149311, ENSG00000091409, ENSG00000181163, ENSG00000123728, ENSG00000137575, ENSG00000108984, ENSG00000173193, ENSG00000167207
positive regulation of cell adhesion	GO:BP	GO:0045785	9.26e-06	442	10	ENSG00000102524, ENSG00000120217, ENSG00000122122, ENSG00000107099, ENSG00000096968, ENSG00000149311, ENSG00000138795, ENSG00000166900, ENSG00000162946, ENSG00000167207
negative regulation of translation	GO:BP	GO:0017148	9.8e-06	174	7	ENSG00000107864, ENSG00000114127, ENSG00000140464, ENSG00000055332, ENSG00000138035, ENSG00000102081, ENSG00000171817
signal transduction by p53 class mediator	GO:BP	GO:0072331	1.01e-05	175	7	ENSG00000140464, ENSG00000067066, ENSG00000139618, ENSG00000163565, ENSG00000149311, ENSG00000127334, ENSG00000108984
cell activation	GO:BP	GO:0001775	1.05e-05	1094	15	ENSG00000102524, ENSG00000120217, ENSG00000122122, ENSG00000134321, ENSG00000107099, ENSG00000123609, ENSG00000163512, ENSG00000188313, ENSG00000096968, ENSG00000183735, ENSG00000152495, ENSG00000149311, ENSG00000138795, ENSG00000101608, ENSG00000167207
nucleobase-containing small molecule metabolic process	GO:BP	GO:0055086	1.06e-05	562	11	ENSG00000106617, ENSG00000123130, ENSG00000134326, ENSG00000122643, ENSG00000121281, ENSG00000138496, ENSG00000173221, ENSG00000125779, ENSG00000105835, ENSG00000068366, ENSG00000101347
regulation of cell motility	GO:BP	GO:2000145	1.07e-05	952	14	ENSG00000182957, ENSG00000120217, ENSG00000154305, ENSG00000171943, ENSG00000107099, ENSG00000067066, ENSG00000173611, ENSG00000096968, ENSG00000149311, ENSG00000138795, ENSG00000091409, ENSG00000123728, ENSG00000137575, ENSG00000167207
leukocyte activation	GO:BP	GO:0045321	1.08e-05	953	14	ENSG00000102524, ENSG00000120217, ENSG00000122122, ENSG00000134321, ENSG00000107099, ENSG00000123609, ENSG00000163512, ENSG00000188313, ENSG00000096968, ENSG00000183735, ENSG00000152495, ENSG00000149311, ENSG00000138795, ENSG00000167207
growth	GO:BP	GO:0040007	1.16e-05	959	14	ENSG00000132475, ENSG00000147050, ENSG00000140464, ENSG00000122122, ENSG00000138688, ENSG00000138035, ENSG00000125148, ENSG00000068366, ENSG00000139618, ENSG00000181690, ENSG00000149311, ENSG00000163666, ENSG00000137575, ENSG00000162946
autophagosome organization	GO:BP	GO:1905037	1.17e-05	113	6	ENSG00000062716, ENSG00000138069, ENSG00000144118, ENSG00000144848, ENSG00000172007, ENSG00000097033
protein localization to organelle	GO:BP	GO:0033365	1.22e-05	1109	15	ENSG00000154305, ENSG00000140464, ENSG00000168026, ENSG00000163840, ENSG00000198087, ENSG00000138496, ENSG00000067066, ENSG00000172007, ENSG00000096968, ENSG00000139618, ENSG00000097033, ENSG00000136816, ENSG00000108424, ENSG00000138385, ENSG00000162946
membrane organization	GO:BP	GO:0061024	1.29e-05	829	13	ENSG00000154305, ENSG00000185722, ENSG00000086065, ENSG00000111224, ENSG00000062716, ENSG00000138069, ENSG00000188313, ENSG00000126858, ENSG00000124222, ENSG00000097033, ENSG00000163746, ENSG00000136816, ENSG00000166900
regulation of ribonuclease activity	GO:BP	GO:0060700	1.39e-05	8	3	ENSG00000111331, ENSG00000181163, ENSG00000135114
negative regulation of cell death	GO:BP	GO:0060548	1.52e-05	983	14	ENSG00000107099, ENSG00000055332, ENSG00000111912, ENSG00000086065, ENSG00000119917, ENSG00000150907, ENSG00000143384, ENSG00000096968, ENSG00000026103, ENSG00000138795, ENSG00000091409, ENSG00000181163, ENSG00000125826, ENSG00000167207
export from cell	GO:BP	GO:0140352	1.57e-05	845	13	ENSG00000154305, ENSG00000134321, ENSG00000198087, ENSG00000138069, ENSG00000144118, ENSG00000172007, ENSG00000096968, ENSG00000138190, ENSG00000068366, ENSG00000102081, ENSG00000137575, ENSG00000108984, ENSG00000166900
cellular response to radiation	GO:BP	GO:0071478	1.58e-05	188	7	ENSG00000102921, ENSG00000102081, ENSG00000139618, ENSG00000136560, ENSG00000163565, ENSG00000149311, ENSG00000181163
interferon-alpha production	GO:BP	GO:0032607	1.6e-05	29	4	ENSG00000105939, ENSG00000123609, ENSG00000183735, ENSG00000115267
regulation of interferon-alpha production	GO:BP	GO:0032647	1.6e-05	29	4	ENSG00000105939, ENSG00000123609, ENSG00000183735, ENSG00000115267
toll-like receptor signaling pathway	GO:BP	GO:0002224	1.62e-05	120	6	ENSG00000134321, ENSG00000123609, ENSG00000120280, ENSG00000155629, ENSG00000154589, ENSG00000167207
positive regulation of proteolysis	GO:BP	GO:0045862	1.66e-05	368	9	ENSG00000140464, ENSG00000121858, ENSG00000013374, ENSG00000096968, ENSG00000026103, ENSG00000102081, ENSG00000136560, ENSG00000163565, ENSG00000162946
regulation of hydrolase activity	GO:BP	GO:0051336	1.66e-05	992	14	ENSG00000111331, ENSG00000140464, ENSG00000107099, ENSG00000133812, ENSG00000121858, ENSG00000149131, ENSG00000096968, ENSG00000026103, ENSG00000136560, ENSG00000102218, ENSG00000163565, ENSG00000091409, ENSG00000181163, ENSG00000135114
regulation of cellular macromolecule biosynthetic process	GO:BP	GO:2000112	1.93e-05	483	10	ENSG00000107864, ENSG00000114127, ENSG00000140464, ENSG00000055332, ENSG00000138035, ENSG00000102081, ENSG00000149311, ENSG00000127334, ENSG00000171817, ENSG00000181163
nucleotide metabolic process	GO:BP	GO:0009117	2e-05	485	10	ENSG00000106617, ENSG00000123130, ENSG00000134326, ENSG00000122643, ENSG00000121281, ENSG00000138496, ENSG00000125779, ENSG00000105835, ENSG00000068366, ENSG00000101347
negative regulation of cellular amide metabolic process	GO:BP	GO:0034249	2.04e-05	196	7	ENSG00000107864, ENSG00000114127, ENSG00000140464, ENSG00000055332, ENSG00000138035, ENSG00000102081, ENSG00000171817
negative regulation of cellular macromolecule biosynthetic process	GO:BP	GO:2000113	2.04e-05	196	7	ENSG00000107864, ENSG00000114127, ENSG00000140464, ENSG00000055332, ENSG00000138035, ENSG00000102081, ENSG00000171817
response to interferon-beta	GO:BP	GO:0035456	2.07e-05	31	4	ENSG00000138035, ENSG00000132530, ENSG00000188313, ENSG00000163565
positive regulation of catalytic activity	GO:BP	GO:0043085	2.23e-05	1170	15	ENSG00000140464, ENSG00000106617, ENSG00000107099, ENSG00000163840, ENSG00000121858, ENSG00000144118, ENSG00000188313, ENSG00000096968, ENSG00000026103, ENSG00000136560, ENSG00000102218, ENSG00000163565, ENSG00000091409, ENSG00000108984, ENSG00000167207
positive regulation of apoptotic signaling pathway	GO:BP	GO:2001235	2.3e-05	128	6	ENSG00000140464, ENSG00000121858, ENSG00000143384, ENSG00000096968, ENSG00000026103, ENSG00000125826
cellular response to interferon-gamma	GO:BP	GO:0071346	2.3e-05	128	6	ENSG00000123609, ENSG00000138496, ENSG00000067066, ENSG00000162654, ENSG00000096968, ENSG00000173193
nucleoside phosphate metabolic process	GO:BP	GO:0006753	2.35e-05	495	10	ENSG00000106617, ENSG00000123130, ENSG00000134326, ENSG00000122643, ENSG00000121281, ENSG00000138496, ENSG00000125779, ENSG00000105835, ENSG00000068366, ENSG00000101347
regulation of cellular component movement	GO:BP	GO:0051270	2.44e-05	1028	14	ENSG00000182957, ENSG00000120217, ENSG00000154305, ENSG00000171943, ENSG00000107099, ENSG00000067066, ENSG00000173611, ENSG00000096968, ENSG00000149311, ENSG00000138795, ENSG00000091409, ENSG00000123728, ENSG00000137575, ENSG00000167207
biological process involved in symbiotic interaction	GO:BP	GO:0044403	2.47e-05	289	8	ENSG00000168003, ENSG00000086065, ENSG00000132256, ENSG00000188313, ENSG00000096968, ENSG00000102081, ENSG00000138795, ENSG00000100342
negative regulation of response to external stimulus	GO:BP	GO:0032102	2.51e-05	389	9	ENSG00000111331, ENSG00000135148, ENSG00000123609, ENSG00000149131, ENSG00000101347, ENSG00000163565, ENSG00000108771, ENSG00000173193, ENSG00000167207
response to starvation	GO:BP	GO:0042594	2.51e-05	203	7	ENSG00000106617, ENSG00000055332, ENSG00000150907, ENSG00000144118, ENSG00000026103, ENSG00000163565, ENSG00000097033
T cell activation	GO:BP	GO:0042110	2.72e-05	504	10	ENSG00000102524, ENSG00000120217, ENSG00000122122, ENSG00000134321, ENSG00000107099, ENSG00000163512, ENSG00000096968, ENSG00000152495, ENSG00000138795, ENSG00000167207
cellular response to lipopolysaccharide	GO:BP	GO:0071222	2.84e-05	207	7	ENSG00000120217, ENSG00000134326, ENSG00000086065, ENSG00000132256, ENSG00000096968, ENSG00000154589, ENSG00000167207
regulation of defense response to virus	GO:BP	GO:0050688	2.85e-05	75	5	ENSG00000138646, ENSG00000140464, ENSG00000163840, ENSG00000138496, ENSG00000108771
intrinsic apoptotic signaling pathway	GO:BP	GO:0097193	2.91e-05	296	8	ENSG00000140464, ENSG00000143384, ENSG00000096968, ENSG00000139618, ENSG00000163565, ENSG00000149311, ENSG00000127334, ENSG00000196954
organelle assembly	GO:BP	GO:0070925	2.93e-05	900	13	ENSG00000173821, ENSG00000086065, ENSG00000062716, ENSG00000138069, ENSG00000144118, ENSG00000144848, ENSG00000172007, ENSG00000102218, ENSG00000181163, ENSG00000097033, ENSG00000137575, ENSG00000108424, ENSG00000162946
proteasomal protein catabolic process	GO:BP	GO:0010498	2.93e-05	509	10	ENSG00000155313, ENSG00000102921, ENSG00000140464, ENSG00000198087, ENSG00000013374, ENSG00000137414, ENSG00000102081, ENSG00000118420, ENSG00000137575, ENSG00000125826
small GTPase mediated signal transduction	GO:BP	GO:0007264	2.98e-05	510	10	ENSG00000182957, ENSG00000107099, ENSG00000198087, ENSG00000173611, ENSG00000144118, ENSG00000172007, ENSG00000126858, ENSG00000123728, ENSG00000137575, ENSG00000108424
activation of immune response	GO:BP	GO:0002253	3.09e-05	400	9	ENSG00000120690, ENSG00000132256, ENSG00000149131, ENSG00000188313, ENSG00000183735, ENSG00000163565, ENSG00000124256, ENSG00000125826, ENSG00000167207
organelle localization by membrane tethering	GO:BP	GO:0140056	3.2e-05	77	5	ENSG00000062716, ENSG00000144118, ENSG00000138190, ENSG00000124222, ENSG00000166900
protein localization to nucleus	GO:BP	GO:0034504	3.23e-05	301	8	ENSG00000140464, ENSG00000163840, ENSG00000198087, ENSG00000138496, ENSG00000067066, ENSG00000096968, ENSG00000136816, ENSG00000108424
protein ADP-ribosylation	GO:BP	GO:0006471	3.23e-05	35	4	ENSG00000059378, ENSG00000111224, ENSG00000138496, ENSG00000173193
necroptotic process	GO:BP	GO:0070266	3.23e-05	35	4	ENSG00000026103, ENSG00000124256, ENSG00000168404, ENSG00000125826
cell-cell adhesion	GO:BP	GO:0098609	3.34e-05	913	13	ENSG00000102524, ENSG00000120217, ENSG00000154305, ENSG00000122122, ENSG00000107099, ENSG00000198087, ENSG00000062716, ENSG00000135535, ENSG00000096968, ENSG00000138795, ENSG00000091409, ENSG00000101608, ENSG00000167207
cellular response to molecule of bacterial origin	GO:BP	GO:0071219	3.64e-05	216	7	ENSG00000120217, ENSG00000134326, ENSG00000086065, ENSG00000132256, ENSG00000096968, ENSG00000154589, ENSG00000167207
histone mRNA catabolic process	GO:BP	GO:0071044	3.69e-05	11	3	ENSG00000114127, ENSG00000149311, ENSG00000138385
secretion	GO:BP	GO:0046903	3.73e-05	923	13	ENSG00000154305, ENSG00000134321, ENSG00000198087, ENSG00000138069, ENSG00000144118, ENSG00000172007, ENSG00000096968, ENSG00000138190, ENSG00000068366, ENSG00000102081, ENSG00000137575, ENSG00000108984, ENSG00000166900
positive regulation of autophagy	GO:BP	GO:0010508	3.8e-05	141	6	ENSG00000132256, ENSG00000150907, ENSG00000144118, ENSG00000183735, ENSG00000097033, ENSG00000167207
cellular response to nutrient levels	GO:BP	GO:0031669	3.93e-05	219	7	ENSG00000106617, ENSG00000055332, ENSG00000150907, ENSG00000144118, ENSG00000026103, ENSG00000163565, ENSG00000097033
Golgi vesicle transport	GO:BP	GO:0048193	3.93e-05	310	8	ENSG00000154305, ENSG00000185722, ENSG00000117475, ENSG00000138069, ENSG00000172007, ENSG00000138190, ENSG00000197121, ENSG00000102218
positive regulation of cell population proliferation	GO:BP	GO:0008284	3.96e-05	929	13	ENSG00000102524, ENSG00000120217, ENSG00000140464, ENSG00000122122, ENSG00000105835, ENSG00000096968, ENSG00000181690, ENSG00000138795, ENSG00000181163, ENSG00000137575, ENSG00000166900, ENSG00000162946, ENSG00000167207
regulation of vesicle-mediated transport	GO:BP	GO:0060627	4.09e-05	531	10	ENSG00000185722, ENSG00000198087, ENSG00000144848, ENSG00000188313, ENSG00000172007, ENSG00000102081, ENSG00000197121, ENSG00000138246, ENSG00000137575, ENSG00000167207
positive regulation of T cell activation	GO:BP	GO:0050870	4.14e-05	221	7	ENSG00000102524, ENSG00000120217, ENSG00000122122, ENSG00000107099, ENSG00000096968, ENSG00000138795, ENSG00000167207
lymphocyte activation	GO:BP	GO:0046649	4.29e-05	794	12	ENSG00000102524, ENSG00000120217, ENSG00000122122, ENSG00000134321, ENSG00000107099, ENSG00000163512, ENSG00000096968, ENSG00000183735, ENSG00000152495, ENSG00000149311, ENSG00000138795, ENSG00000167207
regulation of cell cycle	GO:BP	GO:0051726	4.39e-05	1089	14	ENSG00000138646, ENSG00000140464, ENSG00000138035, ENSG00000086065, ENSG00000188313, ENSG00000059758, ENSG00000139618, ENSG00000149311, ENSG00000138795, ENSG00000181163, ENSG00000097033, ENSG00000137575, ENSG00000108984, ENSG00000183486
nucleobase-containing compound transport	GO:BP	GO:0015931	4.76e-05	226	7	ENSG00000138035, ENSG00000111224, ENSG00000102081, ENSG00000181163, ENSG00000183486, ENSG00000108424, ENSG00000138385
toll-like receptor 7 signaling pathway	GO:BP	GO:0034154	4.77e-05	12	3	ENSG00000134321, ENSG00000120280, ENSG00000155629
cell cycle	GO:BP	GO:0007049	5.15e-05	1774	18	ENSG00000138646, ENSG00000140464, ENSG00000138035, ENSG00000198087, ENSG00000086065, ENSG00000163512, ENSG00000144118, ENSG00000188313, ENSG00000059758, ENSG00000139618, ENSG00000149311, ENSG00000138795, ENSG00000181163, ENSG00000097033, ENSG00000137575, ENSG00000108984, ENSG00000183486, ENSG00000108424
regulation of proteolysis involved in cellular protein catabolic process	GO:BP	GO:1903050	5.15e-05	229	7	ENSG00000155313, ENSG00000102921, ENSG00000140464, ENSG00000013374, ENSG00000102081, ENSG00000137575, ENSG00000162946
cellular response to chemical stress	GO:BP	GO:0062197	5.17e-05	323	8	ENSG00000140464, ENSG00000138035, ENSG00000111912, ENSG00000150907, ENSG00000143384, ENSG00000096968, ENSG00000026103, ENSG00000149311
membrane docking	GO:BP	GO:0022406	5.24e-05	86	5	ENSG00000062716, ENSG00000144118, ENSG00000138190, ENSG00000124222, ENSG00000166900
cellular response to abiotic stimulus	GO:BP	GO:0071214	5.74e-05	328	8	ENSG00000102921, ENSG00000026103, ENSG00000102081, ENSG00000139618, ENSG00000136560, ENSG00000163565, ENSG00000149311, ENSG00000181163
cellular response to environmental stimulus	GO:BP	GO:0104004	5.74e-05	328	8	ENSG00000102921, ENSG00000026103, ENSG00000102081, ENSG00000139618, ENSG00000136560, ENSG00000163565, ENSG00000149311, ENSG00000181163
cellular response to nitrogen compound	GO:BP	GO:1901699	5.8e-05	683	11	ENSG00000107864, ENSG00000114127, ENSG00000086065, ENSG00000150907, ENSG00000144118, ENSG00000096968, ENSG00000102081, ENSG00000115267, ENSG00000196954, ENSG00000181163, ENSG00000167207
regulation of extrinsic apoptotic signaling pathway	GO:BP	GO:2001236	5.83e-05	153	6	ENSG00000140464, ENSG00000121858, ENSG00000067066, ENSG00000143384, ENSG00000091409, ENSG00000125826
response to oxygen-containing compound	GO:BP	GO:1901700	6.21e-05	1624	17	ENSG00000107864, ENSG00000114127, ENSG00000120217, ENSG00000134326, ENSG00000138035, ENSG00000086065, ENSG00000121281, ENSG00000132256, ENSG00000067066, ENSG00000150907, ENSG00000096968, ENSG00000140396, ENSG00000149311, ENSG00000196954, ENSG00000154589, ENSG00000108984, ENSG00000167207
programmed necrotic cell death	GO:BP	GO:0097300	6.41e-05	42	4	ENSG00000026103, ENSG00000124256, ENSG00000168404, ENSG00000125826
regulation of leukocyte cell-cell adhesion	GO:BP	GO:1903037	6.47e-05	334	8	ENSG00000102524, ENSG00000120217, ENSG00000154305, ENSG00000122122, ENSG00000107099, ENSG00000096968, ENSG00000138795, ENSG00000167207
positive regulation of locomotion	GO:BP	GO:0040017	6.53e-05	563	10	ENSG00000120217, ENSG00000154305, ENSG00000171943, ENSG00000107099, ENSG00000096968, ENSG00000149311, ENSG00000138795, ENSG00000091409, ENSG00000137575, ENSG00000166900
positive regulation of leukocyte cell-cell adhesion	GO:BP	GO:1903039	7.19e-05	242	7	ENSG00000102524, ENSG00000120217, ENSG00000122122, ENSG00000107099, ENSG00000096968, ENSG00000138795, ENSG00000167207
regulation of cellular amide metabolic process	GO:BP	GO:0034248	7.2e-05	449	9	ENSG00000107864, ENSG00000114127, ENSG00000140464, ENSG00000055332, ENSG00000138035, ENSG00000102081, ENSG00000171817, ENSG00000181163, ENSG00000167207
dendritic cell proliferation	GO:BP	GO:0044565	7.32e-05	2	2	ENSG00000163512, ENSG00000183735
cellular response to biotic stimulus	GO:BP	GO:0071216	7.33e-05	243	7	ENSG00000120217, ENSG00000134326, ENSG00000086065, ENSG00000132256, ENSG00000096968, ENSG00000154589, ENSG00000167207
regulation of tumor necrosis factor production	GO:BP	GO:0032680	7.35e-05	160	6	ENSG00000111331, ENSG00000122122, ENSG00000096968, ENSG00000115267, ENSG00000154589, ENSG00000167207
tumor necrosis factor production	GO:BP	GO:0032640	7.35e-05	160	6	ENSG00000111331, ENSG00000122122, ENSG00000096968, ENSG00000115267, ENSG00000154589, ENSG00000167207
regulation of T cell activation	GO:BP	GO:0050863	7.53e-05	342	8	ENSG00000102524, ENSG00000120217, ENSG00000122122, ENSG00000107099, ENSG00000096968, ENSG00000152495, ENSG00000138795, ENSG00000167207
stress-activated protein kinase signaling cascade	GO:BP	GO:0031098	7.86e-05	246	7	ENSG00000055332, ENSG00000150907, ENSG00000082996, ENSG00000026103, ENSG00000137575, ENSG00000108984, ENSG00000167207
cell-cell signaling	GO:BP	GO:0007267	8.07e-05	1661	17	ENSG00000107864, ENSG00000147050, ENSG00000173821, ENSG00000121858, ENSG00000150907, ENSG00000138069, ENSG00000105835, ENSG00000096968, ENSG00000068366, ENSG00000102081, ENSG00000138795, ENSG00000163666, ENSG00000106829, ENSG00000137575, ENSG00000108984, ENSG00000166900, ENSG00000162946
cellular response to extracellular stimulus	GO:BP	GO:0031668	8.69e-05	250	7	ENSG00000106617, ENSG00000055332, ENSG00000150907, ENSG00000144118, ENSG00000026103, ENSG00000163565, ENSG00000097033
cellular response to oxygen-containing compound	GO:BP	GO:1901701	8.88e-05	1166	14	ENSG00000107864, ENSG00000114127, ENSG00000120217, ENSG00000134326, ENSG00000086065, ENSG00000121281, ENSG00000132256, ENSG00000150907, ENSG00000096968, ENSG00000149311, ENSG00000196954, ENSG00000154589, ENSG00000108984, ENSG00000167207
adaptive immune response	GO:BP	GO:0002250	8.88e-05	718	11	ENSG00000102524, ENSG00000120217, ENSG00000122122, ENSG00000134321, ENSG00000121281, ENSG00000168394, ENSG00000149131, ENSG00000096968, ENSG00000152495, ENSG00000138795, ENSG00000167207
nervous system development	GO:BP	GO:0007399	9.16e-05	2430	21	ENSG00000107864, ENSG00000147050, ENSG00000171943, ENSG00000184014, ENSG00000133812, ENSG00000112367, ENSG00000114450, ENSG00000096968, ENSG00000068366, ENSG00000102081, ENSG00000139618, ENSG00000197121, ENSG00000181690, ENSG00000149311, ENSG00000138795, ENSG00000091409, ENSG00000163666, ENSG00000033867, ENSG00000137575, ENSG00000166900, ENSG00000162946
regulation of translational initiation in response to stress	GO:BP	GO:0043558	9.21e-05	15	3	ENSG00000140464, ENSG00000055332, ENSG00000181163
nucleotide biosynthetic process	GO:BP	GO:0009165	9.27e-05	253	7	ENSG00000106617, ENSG00000134326, ENSG00000121281, ENSG00000138496, ENSG00000125779, ENSG00000105835, ENSG00000068366
intrinsic apoptotic signaling pathway in response to DNA damage by p53 class mediator	GO:BP	GO:0042771	9.67e-05	47	4	ENSG00000140464, ENSG00000139618, ENSG00000163565, ENSG00000127334
cellular component assembly	GO:BP	GO:0022607	9.83e-05	4587	31	ENSG00000182957, ENSG00000132475, ENSG00000198604, ENSG00000140464, ENSG00000173821, ENSG00000171943, ENSG00000055332, ENSG00000138035, ENSG00000198087, ENSG00000086065, ENSG00000112367, ENSG00000062716, ENSG00000138069, ENSG00000144118, ENSG00000144848, ENSG00000172007, ENSG00000096968, ENSG00000026103, ENSG00000101596, ENSG00000102081, ENSG00000101347, ENSG00000102218, ENSG00000149311, ENSG0000…
nucleoside phosphate biosynthetic process	GO:BP	GO:1901293	9.94e-05	256	7	ENSG00000106617, ENSG00000134326, ENSG00000121281, ENSG00000138496, ENSG00000125779, ENSG00000105835, ENSG00000068366
regulation of DNA metabolic process	GO:BP	GO:0051052	9.94e-05	470	9	ENSG00000114127, ENSG00000198604, ENSG00000140464, ENSG00000163840, ENSG00000138496, ENSG00000101596, ENSG00000139618, ENSG00000149311, ENSG00000181163
DNA metabolic process	GO:BP	GO:0006259	0.0001	1023	13	ENSG00000114127, ENSG00000198604, ENSG00000140464, ENSG00000163840, ENSG00000138496, ENSG00000067066, ENSG00000101596, ENSG00000139618, ENSG00000101347, ENSG00000149311, ENSG00000138795, ENSG00000181163, ENSG00000172183
regulation of apoptotic signaling pathway	GO:BP	GO:2001233	0.000101	358	8	ENSG00000140464, ENSG00000121858, ENSG00000067066, ENSG00000143384, ENSG00000096968, ENSG00000026103, ENSG00000091409, ENSG00000125826
cellular component biogenesis	GO:BP	GO:0044085	0.000104	4834	32	ENSG00000182957, ENSG00000132475, ENSG00000198604, ENSG00000140464, ENSG00000173821, ENSG00000171943, ENSG00000055332, ENSG00000138035, ENSG00000198087, ENSG00000086065, ENSG00000112367, ENSG00000062716, ENSG00000138069, ENSG00000144118, ENSG00000144848, ENSG00000172007, ENSG00000096968, ENSG00000026103, ENSG00000101596, ENSG00000102081, ENSG00000101347, ENSG00000102218, ENSG00000149311, ENSG0000…
regulation of response to DNA damage stimulus	GO:BP	GO:2001020	0.000106	259	7	ENSG00000140464, ENSG00000163840, ENSG00000138496, ENSG00000143384, ENSG00000101596, ENSG00000102081, ENSG00000149311
response to lipid	GO:BP	GO:0033993	0.000108	879	12	ENSG00000114127, ENSG00000120217, ENSG00000134326, ENSG00000086065, ENSG00000132256, ENSG00000067066, ENSG00000150907, ENSG00000096968, ENSG00000140396, ENSG00000149311, ENSG00000154589, ENSG00000167207
carbohydrate derivative metabolic process	GO:BP	GO:1901135	0.000108	1031	13	ENSG00000106617, ENSG00000123130, ENSG00000134326, ENSG00000122643, ENSG00000121281, ENSG00000125779, ENSG00000138069, ENSG00000106392, ENSG00000068366, ENSG00000197121, ENSG00000101347, ENSG00000115339, ENSG00000198814
positive regulation of double-strand break repair via nonhomologous end joining	GO:BP	GO:2001034	0.00011	16	3	ENSG00000163840, ENSG00000138496, ENSG00000101596
response to exogenous dsRNA	GO:BP	GO:0043330	0.000112	49	4	ENSG00000168003, ENSG00000144118, ENSG00000115267, ENSG00000167207
defense response to bacterium	GO:BP	GO:0042742	0.000115	365	8	ENSG00000111331, ENSG00000173821, ENSG00000162654, ENSG00000138069, ENSG00000183735, ENSG00000196954, ENSG00000125826, ENSG00000167207
positive regulation of adaptive immune response based on somatic recombination of immune receptors built from immunoglobulin superfamily domains	GO:BP	GO:0002824	0.000116	103	5	ENSG00000102524, ENSG00000120217, ENSG00000122122, ENSG00000134321, ENSG00000167207
negative regulation of programmed cell death	GO:BP	GO:0043069	0.000116	887	12	ENSG00000107099, ENSG00000055332, ENSG00000119917, ENSG00000150907, ENSG00000143384, ENSG00000096968, ENSG00000026103, ENSG00000138795, ENSG00000091409, ENSG00000181163, ENSG00000125826, ENSG00000167207
regulation of cellular protein catabolic process	GO:BP	GO:1903362	0.000118	264	7	ENSG00000155313, ENSG00000102921, ENSG00000140464, ENSG00000013374, ENSG00000102081, ENSG00000137575, ENSG00000162946
cell development	GO:BP	GO:0048468	0.000122	2094	19	ENSG00000107864, ENSG00000168026, ENSG00000171943, ENSG00000184014, ENSG00000125779, ENSG00000112367, ENSG00000138069, ENSG00000106392, ENSG00000096968, ENSG00000102081, ENSG00000139618, ENSG00000181690, ENSG00000149311, ENSG00000138795, ENSG00000091409, ENSG00000033867, ENSG00000123728, ENSG00000166900, ENSG00000162946
positive regulation of DNA-binding transcription factor activity	GO:BP	GO:0051091	0.000123	266	7	ENSG00000055332, ENSG00000132256, ENSG00000067066, ENSG00000096968, ENSG00000181163, ENSG00000125826, ENSG00000167207
negative regulation of cellular catabolic process	GO:BP	GO:0031330	0.000126	267	7	ENSG00000155313, ENSG00000102921, ENSG00000140464, ENSG00000112773, ENSG00000143384, ENSG00000102081, ENSG00000137575
positive regulation of transport	GO:BP	GO:0051050	0.000127	896	12	ENSG00000185722, ENSG00000198087, ENSG00000173221, ENSG00000062716, ENSG00000096968, ENSG00000068366, ENSG00000102081, ENSG00000197121, ENSG00000097033, ENSG00000137575, ENSG00000108984, ENSG00000167207
telomere organization	GO:BP	GO:0032200	0.00013	179	6	ENSG00000132475, ENSG00000114127, ENSG00000140464, ENSG00000067066, ENSG00000139618, ENSG00000149311
leukocyte cell-cell adhesion	GO:BP	GO:0007159	0.000131	373	8	ENSG00000102524, ENSG00000120217, ENSG00000154305, ENSG00000122122, ENSG00000107099, ENSG00000096968, ENSG00000138795, ENSG00000167207
peptidyl-tyrosine phosphorylation	GO:BP	GO:0018108	0.000131	373	8	ENSG00000055332, ENSG00000138496, ENSG00000096968, ENSG00000127334, ENSG00000123728, ENSG00000108984, ENSG00000173193, ENSG00000167207
anatomical structure morphogenesis	GO:BP	GO:0009653	0.000132	2702	22	ENSG00000102524, ENSG00000147050, ENSG00000154305, ENSG00000140464, ENSG00000173821, ENSG00000101160, ENSG00000116977, ENSG00000138035, ENSG00000125779, ENSG00000067066, ENSG00000112367, ENSG00000138069, ENSG00000172007, ENSG00000106392, ENSG00000117602, ENSG00000181690, ENSG00000149311, ENSG00000138795, ENSG00000091409, ENSG00000163666, ENSG00000162946, ENSG00000130066
regulation of leukocyte activation	GO:BP	GO:0002694	0.000136	620	10	ENSG00000102524, ENSG00000120217, ENSG00000122122, ENSG00000107099, ENSG00000188313, ENSG00000096968, ENSG00000152495, ENSG00000149311, ENSG00000138795, ENSG00000167207
negative regulation of DNA binding	GO:BP	GO:0043392	0.000137	52	4	ENSG00000067066, ENSG00000096968, ENSG00000163565, ENSG00000138795
peptidyl-tyrosine modification	GO:BP	GO:0018212	0.000137	376	8	ENSG00000055332, ENSG00000138496, ENSG00000096968, ENSG00000127334, ENSG00000123728, ENSG00000108984, ENSG00000173193, ENSG00000167207
positive regulation of adaptive immune response	GO:BP	GO:0002821	0.000141	108	5	ENSG00000102524, ENSG00000120217, ENSG00000122122, ENSG00000134321, ENSG00000167207
double-strand break repair	GO:BP	GO:0006302	0.000142	273	7	ENSG00000140464, ENSG00000163840, ENSG00000138496, ENSG00000101596, ENSG00000139618, ENSG00000101347, ENSG00000149311
regulation of adaptive immune response	GO:BP	GO:0002819	0.000144	183	6	ENSG00000102524, ENSG00000120217, ENSG00000122122, ENSG00000134321, ENSG00000121281, ENSG00000167207
histone modification	GO:BP	GO:0016570	0.000165	505	9	ENSG00000147050, ENSG00000140464, ENSG00000163840, ENSG00000198160, ENSG00000096968, ENSG00000102081, ENSG00000139618, ENSG00000149311, ENSG00000138795
regulation of dendritic spine development	GO:BP	GO:0060998	0.000169	55	4	ENSG00000107864, ENSG00000171943, ENSG00000102081, ENSG00000162946
negative regulation of intracellular signal transduction	GO:BP	GO:1902532	0.000171	508	9	ENSG00000123609, ENSG00000198087, ENSG00000173611, ENSG00000150907, ENSG00000143384, ENSG00000136560, ENSG00000149311, ENSG00000127334, ENSG00000108771
positive regulation of peptidase activity	GO:BP	GO:0010952	0.000171	189	6	ENSG00000140464, ENSG00000121858, ENSG00000096968, ENSG00000026103, ENSG00000136560, ENSG00000163565
positive regulation of type I interferon-mediated signaling pathway	GO:BP	GO:0060340	0.000179	19	3	ENSG00000183735, ENSG00000169871, ENSG00000124256
regulation of translation	GO:BP	GO:0006417	0.000185	393	8	ENSG00000107864, ENSG00000114127, ENSG00000140464, ENSG00000055332, ENSG00000138035, ENSG00000102081, ENSG00000171817, ENSG00000181163
protein K63-linked ubiquitination	GO:BP	GO:0070534	0.000193	57	4	ENSG00000173821, ENSG00000132256, ENSG00000169871, ENSG00000167207
positive regulation of cell-cell adhesion	GO:BP	GO:0022409	0.000196	288	7	ENSG00000102524, ENSG00000120217, ENSG00000122122, ENSG00000107099, ENSG00000096968, ENSG00000138795, ENSG00000167207
small molecule metabolic process	GO:BP	GO:0044281	0.000197	1796	17	ENSG00000133943, ENSG00000106617, ENSG00000123130, ENSG00000134326, ENSG00000122643, ENSG00000121281, ENSG00000138496, ENSG00000173221, ENSG00000125779, ENSG00000150907, ENSG00000105835, ENSG00000068366, ENSG00000101347, ENSG00000140396, ENSG00000127334, ENSG00000100342, ENSG00000198814
regulation of stress-activated protein kinase signaling cascade	GO:BP	GO:0070302	0.000202	195	6	ENSG00000055332, ENSG00000150907, ENSG00000082996, ENSG00000026103, ENSG00000137575, ENSG00000167207
positive regulation of cell migration	GO:BP	GO:0030335	0.000212	523	9	ENSG00000120217, ENSG00000154305, ENSG00000171943, ENSG00000107099, ENSG00000096968, ENSG00000149311, ENSG00000138795, ENSG00000091409, ENSG00000137575
vesicle docking	GO:BP	GO:0048278	0.000219	59	4	ENSG00000144118, ENSG00000138190, ENSG00000124222, ENSG00000166900
regulation of protein catabolic process	GO:BP	GO:0042176	0.000221	404	8	ENSG00000155313, ENSG00000102921, ENSG00000140464, ENSG00000013374, ENSG00000150907, ENSG00000102081, ENSG00000137575, ENSG00000162946
regulation of lymphocyte activation	GO:BP	GO:0051249	0.00023	529	9	ENSG00000102524, ENSG00000120217, ENSG00000122122, ENSG00000107099, ENSG00000096968, ENSG00000152495, ENSG00000149311, ENSG00000138795, ENSG00000167207
regulation of nuclease activity	GO:BP	GO:0032069	0.00024	21	3	ENSG00000111331, ENSG00000181163, ENSG00000135114
establishment of organelle localization	GO:BP	GO:0051656	0.000244	410	8	ENSG00000086065, ENSG00000138069, ENSG00000138190, ENSG00000126858, ENSG00000149311, ENSG00000181163, ENSG00000137575, ENSG00000108424
regulation of mRNA catabolic process	GO:BP	GO:0061013	0.000248	203	6	ENSG00000107864, ENSG00000112773, ENSG00000105939, ENSG00000138035, ENSG00000102081, ENSG00000181163
regulation of organelle assembly	GO:BP	GO:1902115	0.000248	203	6	ENSG00000086065, ENSG00000144118, ENSG00000144848, ENSG00000181163, ENSG00000097033, ENSG00000137575
regulation of cell activation	GO:BP	GO:0050865	0.000253	671	10	ENSG00000102524, ENSG00000120217, ENSG00000122122, ENSG00000107099, ENSG00000188313, ENSG00000096968, ENSG00000152495, ENSG00000149311, ENSG00000138795, ENSG00000167207
anatomical structure formation involved in morphogenesis	GO:BP	GO:0048646	0.000264	1134	13	ENSG00000102524, ENSG00000147050, ENSG00000154305, ENSG00000140464, ENSG00000173821, ENSG00000125779, ENSG00000067066, ENSG00000112367, ENSG00000106392, ENSG00000149311, ENSG00000138795, ENSG00000163666, ENSG00000130066
regulation of organelle organization	GO:BP	GO:0033043	0.000271	1137	13	ENSG00000114127, ENSG00000140464, ENSG00000198087, ENSG00000086065, ENSG00000121858, ENSG00000144118, ENSG00000144848, ENSG00000172007, ENSG00000126858, ENSG00000149311, ENSG00000181163, ENSG00000097033, ENSG00000137575
regulation of translation in response to stress	GO:BP	GO:0043555	0.000273	22	3	ENSG00000140464, ENSG00000055332, ENSG00000181163
response to interferon-alpha	GO:BP	GO:0035455	0.000273	22	3	ENSG00000055332, ENSG00000119917, ENSG00000183486
plasma membrane bounded cell projection organization	GO:BP	GO:0120036	0.00028	1485	15	ENSG00000182957, ENSG00000107864, ENSG00000168026, ENSG00000171943, ENSG00000184014, ENSG00000198087, ENSG00000112367, ENSG00000144848, ENSG00000096968, ENSG00000102081, ENSG00000102218, ENSG00000091409, ENSG00000137575, ENSG00000166900, ENSG00000162946
positive regulation of cell motility	GO:BP	GO:2000147	0.000291	547	9	ENSG00000120217, ENSG00000154305, ENSG00000171943, ENSG00000107099, ENSG00000096968, ENSG00000149311, ENSG00000138795, ENSG00000091409, ENSG00000137575
histone mRNA metabolic process	GO:BP	GO:0008334	0.000311	23	3	ENSG00000114127, ENSG00000149311, ENSG00000138385
positive regulation of interferon-alpha production	GO:BP	GO:0032727	0.000311	23	3	ENSG00000105939, ENSG00000183735, ENSG00000115267
nuclear transport	GO:BP	GO:0051169	0.000317	313	7	ENSG00000140464, ENSG00000067066, ENSG00000096968, ENSG00000181163, ENSG00000183486, ENSG00000108424, ENSG00000138385
nucleocytoplasmic transport	GO:BP	GO:0006913	0.000317	313	7	ENSG00000140464, ENSG00000067066, ENSG00000096968, ENSG00000181163, ENSG00000183486, ENSG00000108424, ENSG00000138385
double-strand break repair via nonhomologous end joining	GO:BP	GO:0006303	0.000329	66	4	ENSG00000163840, ENSG00000138496, ENSG00000101596, ENSG00000149311
positive regulation of NIK/NF-kappaB signaling	GO:BP	GO:1901224	0.000329	66	4	ENSG00000055332, ENSG00000123609, ENSG00000125826, ENSG00000167207
regulation of protein localization	GO:BP	GO:0032880	0.000339	845	11	ENSG00000140464, ENSG00000134321, ENSG00000163840, ENSG00000198087, ENSG00000138496, ENSG00000132256, ENSG00000067066, ENSG00000096968, ENSG00000068366, ENSG00000097033, ENSG00000166900
cellular response to external stimulus	GO:BP	GO:0071496	0.000341	317	7	ENSG00000106617, ENSG00000055332, ENSG00000150907, ENSG00000144118, ENSG00000026103, ENSG00000163565, ENSG00000097033
cellular amide metabolic process	GO:BP	GO:0043603	0.000344	1167	13	ENSG00000107864, ENSG00000114127, ENSG00000140464, ENSG00000101160, ENSG00000123130, ENSG00000055332, ENSG00000138035, ENSG00000125779, ENSG00000068366, ENSG00000102081, ENSG00000171817, ENSG00000181163, ENSG00000167207
negative regulation of proteolysis involved in cellular protein catabolic process	GO:BP	GO:1903051	0.000345	67	4	ENSG00000155313, ENSG00000102921, ENSG00000140464, ENSG00000137575
positive regulation of cellular component movement	GO:BP	GO:0051272	0.000345	561	9	ENSG00000120217, ENSG00000154305, ENSG00000171943, ENSG00000107099, ENSG00000096968, ENSG00000149311, ENSG00000138795, ENSG00000091409, ENSG00000137575
cellular response to dsRNA	GO:BP	GO:0071359	0.000347	24	3	ENSG00000144118, ENSG00000115267, ENSG00000181163
gland development	GO:BP	GO:0048732	0.000353	435	8	ENSG00000140464, ENSG00000138035, ENSG00000096968, ENSG00000139618, ENSG00000181690, ENSG00000149311, ENSG00000138795, ENSG00000163666
cellular macromolecule biosynthetic process	GO:BP	GO:0034645	0.000353	1171	13	ENSG00000107864, ENSG00000114127, ENSG00000140464, ENSG00000055332, ENSG00000138035, ENSG00000106392, ENSG00000102081, ENSG00000197121, ENSG00000149311, ENSG00000127334, ENSG00000171817, ENSG00000115339, ENSG00000181163
tube morphogenesis	GO:BP	GO:0035239	0.000365	854	11	ENSG00000147050, ENSG00000154305, ENSG00000140464, ENSG00000173821, ENSG00000101160, ENSG00000125779, ENSG00000067066, ENSG00000106392, ENSG00000138795, ENSG00000163666, ENSG00000130066
cell projection organization	GO:BP	GO:0030030	0.000365	1525	15	ENSG00000182957, ENSG00000107864, ENSG00000168026, ENSG00000171943, ENSG00000184014, ENSG00000198087, ENSG00000112367, ENSG00000144848, ENSG00000096968, ENSG00000102081, ENSG00000102218, ENSG00000091409, ENSG00000137575, ENSG00000166900, ENSG00000162946
Fas signaling pathway	GO:BP	GO:0036337	0.000365	4	2	ENSG00000067066, ENSG00000026103
positive regulation of MDA-5 signaling pathway	GO:BP	GO:1900245	0.000365	4	2	ENSG00000137628, ENSG00000108771
mononuclear cell differentiation	GO:BP	GO:1903131	0.000378	440	8	ENSG00000102524, ENSG00000122122, ENSG00000134321, ENSG00000163512, ENSG00000163565, ENSG00000152495, ENSG00000149311, ENSG00000138795
response to lipopolysaccharide	GO:BP	GO:0032496	0.000382	324	7	ENSG00000120217, ENSG00000134326, ENSG00000086065, ENSG00000132256, ENSG00000096968, ENSG00000154589, ENSG00000167207
plasma membrane phospholipid scrambling	GO:BP	GO:0017121	0.000387	25	3	ENSG00000062716, ENSG00000188313, ENSG00000163746
negative regulation of catabolic process	GO:BP	GO:0009895	0.000387	325	7	ENSG00000155313, ENSG00000102921, ENSG00000140464, ENSG00000112773, ENSG00000143384, ENSG00000102081, ENSG00000137575
response to radiation	GO:BP	GO:0009314	0.000387	442	8	ENSG00000102921, ENSG00000140464, ENSG00000102081, ENSG00000139618, ENSG00000136560, ENSG00000163565, ENSG00000149311, ENSG00000181163
negative regulation of cell population proliferation	GO:BP	GO:0008285	0.000394	713	10	ENSG00000120217, ENSG00000140464, ENSG00000055332, ENSG00000123609, ENSG00000119917, ENSG00000135535, ENSG00000096968, ENSG00000139618, ENSG00000149311, ENSG00000181163
positive regulation of hydrolase activity	GO:BP	GO:0051345	0.000395	573	9	ENSG00000140464, ENSG00000107099, ENSG00000121858, ENSG00000096968, ENSG00000026103, ENSG00000136560, ENSG00000102218, ENSG00000163565, ENSG00000091409
regulation of cell-cell adhesion	GO:BP	GO:0022407	0.000397	444	8	ENSG00000102524, ENSG00000120217, ENSG00000154305, ENSG00000122122, ENSG00000107099, ENSG00000096968, ENSG00000138795, ENSG00000167207
proteasome-mediated ubiquitin-dependent protein catabolic process	GO:BP	GO:0043161	0.000397	444	8	ENSG00000102921, ENSG00000140464, ENSG00000198087, ENSG00000013374, ENSG00000137414, ENSG00000118420, ENSG00000137575, ENSG00000125826
negative regulation of apoptotic process	GO:BP	GO:0043066	0.000418	869	11	ENSG00000107099, ENSG00000055332, ENSG00000119917, ENSG00000150907, ENSG00000143384, ENSG00000096968, ENSG00000026103, ENSG00000138795, ENSG00000091409, ENSG00000181163, ENSG00000167207
response to endogenous stimulus	GO:BP	GO:0009719	0.000448	1557	15	ENSG00000107864, ENSG00000114127, ENSG00000154305, ENSG00000140464, ENSG00000138035, ENSG00000086065, ENSG00000135363, ENSG00000150907, ENSG00000096968, ENSG00000140396, ENSG00000138795, ENSG00000196954, ENSG00000115339, ENSG00000137575, ENSG00000167207
positive regulation of response to DNA damage stimulus	GO:BP	GO:2001022	0.000451	141	5	ENSG00000163840, ENSG00000138496, ENSG00000101596, ENSG00000102081, ENSG00000149311
response to ionizing radiation	GO:BP	GO:0010212	0.000465	142	5	ENSG00000140464, ENSG00000139618, ENSG00000136560, ENSG00000163565, ENSG00000149311
lipid localization	GO:BP	GO:0010876	0.000465	455	8	ENSG00000173821, ENSG00000067221, ENSG00000062716, ENSG00000188313, ENSG00000068366, ENSG00000100342, ENSG00000163746, ENSG00000108984
positive regulation of macroautophagy	GO:BP	GO:0016239	0.000465	73	4	ENSG00000144118, ENSG00000183735, ENSG00000097033, ENSG00000167207
vasculature development	GO:BP	GO:0001944	0.000475	731	10	ENSG00000154305, ENSG00000140464, ENSG00000173821, ENSG00000116977, ENSG00000125779, ENSG00000067066, ENSG00000150907, ENSG00000106392, ENSG00000138795, ENSG00000130066
positive regulation of protein localization	GO:BP	GO:1903829	0.000477	457	8	ENSG00000140464, ENSG00000163840, ENSG00000198087, ENSG00000138496, ENSG00000096968, ENSG00000068366, ENSG00000097033, ENSG00000166900
response to nutrient levels	GO:BP	GO:0031667	0.000483	458	8	ENSG00000106617, ENSG00000055332, ENSG00000150907, ENSG00000144118, ENSG00000026103, ENSG00000163565, ENSG00000097033, ENSG00000167207
negative regulation of proteolysis	GO:BP	GO:0045861	0.00049	339	7	ENSG00000155313, ENSG00000102921, ENSG00000140464, ENSG00000101160, ENSG00000149131, ENSG00000163565, ENSG00000137575
positive regulation of cysteine-type endopeptidase activity	GO:BP	GO:2001056	0.000507	145	5	ENSG00000140464, ENSG00000121858, ENSG00000096968, ENSG00000026103, ENSG00000163565
cellular response to ionizing radiation	GO:BP	GO:0071479	0.000509	75	4	ENSG00000139618, ENSG00000136560, ENSG00000163565, ENSG00000149311
response to molecule of bacterial origin	GO:BP	GO:0002237	0.000515	342	7	ENSG00000120217, ENSG00000134326, ENSG00000086065, ENSG00000132256, ENSG00000096968, ENSG00000154589, ENSG00000167207
protein autoubiquitination	GO:BP	GO:0051865	0.000533	76	4	ENSG00000173821, ENSG00000163840, ENSG00000082996, ENSG00000118420
DNA damage response, signal transduction by p53 class mediator	GO:BP	GO:0030330	0.000533	76	4	ENSG00000140464, ENSG00000067066, ENSG00000139618, ENSG00000149311
negative regulation of DNA metabolic process	GO:BP	GO:0051053	0.000536	147	5	ENSG00000114127, ENSG00000140464, ENSG00000101596, ENSG00000139618, ENSG00000149311
telomere maintenance	GO:BP	GO:0000723	0.000552	148	5	ENSG00000114127, ENSG00000140464, ENSG00000067066, ENSG00000139618, ENSG00000149311
response to UV	GO:BP	GO:0009411	0.000552	148	5	ENSG00000102921, ENSG00000140464, ENSG00000102081, ENSG00000139618, ENSG00000181163
stress-activated MAPK cascade	GO:BP	GO:0051403	0.000552	239	6	ENSG00000055332, ENSG00000150907, ENSG00000026103, ENSG00000137575, ENSG00000108984, ENSG00000167207
activation of innate immune response	GO:BP	GO:0002218	0.000555	77	4	ENSG00000132256, ENSG00000183735, ENSG00000163565, ENSG00000124256
rRNA transport	GO:BP	GO:0051029	0.000572	5	2	ENSG00000138035, ENSG00000181163
regulation of double-strand break repair via nonhomologous end joining	GO:BP	GO:2001032	0.000577	29	3	ENSG00000163840, ENSG00000138496, ENSG00000101596
selective autophagy	GO:BP	GO:0061912	0.000581	78	4	ENSG00000173821, ENSG00000116977, ENSG00000183735, ENSG00000167207
adaptive immune response based on somatic recombination of immune receptors built from immunoglobulin superfamily domains	GO:BP	GO:0002460	0.000582	350	7	ENSG00000102524, ENSG00000120217, ENSG00000122122, ENSG00000134321, ENSG00000149131, ENSG00000138795, ENSG00000167207
neuron death	GO:BP	GO:0070997	0.000613	353	7	ENSG00000101160, ENSG00000111912, ENSG00000143384, ENSG00000096968, ENSG00000026103, ENSG00000183735, ENSG00000149311
carbohydrate derivative biosynthetic process	GO:BP	GO:1901137	0.000617	612	9	ENSG00000106617, ENSG00000134326, ENSG00000121281, ENSG00000125779, ENSG00000106392, ENSG00000068366, ENSG00000197121, ENSG00000115339, ENSG00000198814
negative regulation of cellular protein catabolic process	GO:BP	GO:1903363	0.000636	80	4	ENSG00000155313, ENSG00000102921, ENSG00000140464, ENSG00000137575
nucleic acid phosphodiester bond hydrolysis	GO:BP	GO:0090305	0.000636	246	6	ENSG00000102921, ENSG00000114127, ENSG00000138035, ENSG00000188313, ENSG00000101347, ENSG00000172183
regulation of inflammatory response	GO:BP	GO:0050727	0.000651	357	7	ENSG00000123609, ENSG00000096968, ENSG00000155629, ENSG00000149311, ENSG00000196954, ENSG00000124256, ENSG00000167207
intracellular protein transport	GO:BP	GO:0006886	0.000651	1084	12	ENSG00000140464, ENSG00000067066, ENSG00000138069, ENSG00000144848, ENSG00000096968, ENSG00000138190, ENSG00000124222, ENSG00000181163, ENSG00000097033, ENSG00000137575, ENSG00000166900, ENSG00000108424
intrinsic apoptotic signaling pathway by p53 class mediator	GO:BP	GO:0072332	0.000663	81	4	ENSG00000140464, ENSG00000139618, ENSG00000163565, ENSG00000127334
exocytosis	GO:BP	GO:0006887	0.000683	360	7	ENSG00000154305, ENSG00000144118, ENSG00000172007, ENSG00000138190, ENSG00000102081, ENSG00000137575, ENSG00000166900
positive regulation of NF-kappaB transcription factor activity	GO:BP	GO:0051092	0.000685	156	5	ENSG00000055332, ENSG00000132256, ENSG00000181163, ENSG00000125826, ENSG00000167207
plasma membrane organization	GO:BP	GO:0007009	0.000685	156	5	ENSG00000086065, ENSG00000062716, ENSG00000188313, ENSG00000097033, ENSG00000163746
RNA phosphodiester bond hydrolysis	GO:BP	GO:0090501	0.000685	156	5	ENSG00000102921, ENSG00000114127, ENSG00000138035, ENSG00000101347, ENSG00000172183
regulation of translational initiation	GO:BP	GO:0006446	0.000688	82	4	ENSG00000140464, ENSG00000055332, ENSG00000102081, ENSG00000181163
cellular response to interleukin-4	GO:BP	GO:0071353	0.000688	31	3	ENSG00000140464, ENSG00000138795, ENSG00000173193
regulation of developmental process	GO:BP	GO:0050793	0.0007	2425	19	ENSG00000102524, ENSG00000107864, ENSG00000140464, ENSG00000122122, ENSG00000112773, ENSG00000171943, ENSG00000138688, ENSG00000055332, ENSG00000067066, ENSG00000112367, ENSG00000150907, ENSG00000096968, ENSG00000102081, ENSG00000152495, ENSG00000181690, ENSG00000138795, ENSG00000163666, ENSG00000137575, ENSG00000162946
chromatin organization	GO:BP	GO:0006325	0.000714	626	9	ENSG00000132475, ENSG00000147050, ENSG00000198604, ENSG00000163840, ENSG00000198160, ENSG00000096968, ENSG00000101596, ENSG00000163565, ENSG00000181163
cellular senescence	GO:BP	GO:0090398	0.000717	83	4	ENSG00000140464, ENSG00000138035, ENSG00000149311, ENSG00000108984
alpha-beta T cell activation	GO:BP	GO:0046631	0.000719	158	5	ENSG00000120217, ENSG00000122122, ENSG00000134321, ENSG00000096968, ENSG00000138795
circulatory system development	GO:BP	GO:0072359	0.000723	1099	12	ENSG00000147050, ENSG00000154305, ENSG00000140464, ENSG00000173821, ENSG00000116977, ENSG00000125779, ENSG00000067066, ENSG00000150907, ENSG00000106392, ENSG00000149311, ENSG00000138795, ENSG00000130066
response to extracellular stimulus	GO:BP	GO:0009991	0.000723	490	8	ENSG00000106617, ENSG00000055332, ENSG00000150907, ENSG00000144118, ENSG00000026103, ENSG00000163565, ENSG00000097033, ENSG00000167207
positive regulation of lymphocyte activation	GO:BP	GO:0051251	0.000765	368	7	ENSG00000102524, ENSG00000120217, ENSG00000122122, ENSG00000107099, ENSG00000096968, ENSG00000138795, ENSG00000167207
Golgi organization	GO:BP	GO:0007030	0.000778	161	5	ENSG00000117475, ENSG00000062716, ENSG00000138069, ENSG00000172007, ENSG00000124222
protein-containing complex localization	GO:BP	GO:0031503	0.000778	161	5	ENSG00000168026, ENSG00000144118, ENSG00000149311, ENSG00000181163, ENSG00000166900
positive regulation of toll-like receptor 7 signaling pathway	GO:BP	GO:0034157	0.000809	6	2	ENSG00000134321, ENSG00000120280
ISG15-protein conjugation	GO:BP	GO:0032020	0.000809	6	2	ENSG00000138646, ENSG00000156587
cellular response to hyperoxia	GO:BP	GO:0071455	0.000809	6	2	ENSG00000150907, ENSG00000026103
MAPK cascade	GO:BP	GO:0000165	0.000809	788	10	ENSG00000055332, ENSG00000132256, ENSG00000150907, ENSG00000096968, ENSG00000026103, ENSG00000163666, ENSG00000137575, ENSG00000108984, ENSG00000168404, ENSG00000167207
positive regulation of defense response to virus by host	GO:BP	GO:0002230	0.000809	33	3	ENSG00000140464, ENSG00000163840, ENSG00000138496
response to interleukin-4	GO:BP	GO:0070670	0.000809	33	3	ENSG00000140464, ENSG00000138795, ENSG00000173193
positive regulation of protein localization to nucleus	GO:BP	GO:1900182	0.000841	87	4	ENSG00000163840, ENSG00000198087, ENSG00000138496, ENSG00000096968
response to tumor necrosis factor	GO:BP	GO:0034612	0.000856	262	6	ENSG00000102524, ENSG00000013374, ENSG00000096968, ENSG00000026103, ENSG00000136560, ENSG00000196954
regulation of calcium ion transmembrane transport	GO:BP	GO:1903169	0.000933	168	5	ENSG00000140464, ENSG00000062716, ENSG00000164096, ENSG00000102081, ENSG00000187231
regulation of adaptive immune response based on somatic recombination of immune receptors built from immunoglobulin superfamily domains	GO:BP	GO:0002822	0.000933	168	5	ENSG00000102524, ENSG00000120217, ENSG00000122122, ENSG00000134321, ENSG00000167207
cellular response to endogenous stimulus	GO:BP	GO:0071495	0.000983	1316	13	ENSG00000107864, ENSG00000114127, ENSG00000140464, ENSG00000086065, ENSG00000135363, ENSG00000150907, ENSG00000096968, ENSG00000140396, ENSG00000138795, ENSG00000196954, ENSG00000115339, ENSG00000137575, ENSG00000167207
cell death in response to oxidative stress	GO:BP	GO:0036473	0.000992	91	4	ENSG00000140464, ENSG00000111912, ENSG00000143384, ENSG00000096968
regulation of ubiquitin-dependent protein catabolic process	GO:BP	GO:2000058	0.001006	171	5	ENSG00000102921, ENSG00000140464, ENSG00000013374, ENSG00000137575, ENSG00000162946
positive regulation of endopeptidase activity	GO:BP	GO:0010950	0.001006	171	5	ENSG00000140464, ENSG00000121858, ENSG00000096968, ENSG00000026103, ENSG00000163565
positive regulation of DNA metabolic process	GO:BP	GO:0051054	0.001056	273	6	ENSG00000198604, ENSG00000140464, ENSG00000163840, ENSG00000138496, ENSG00000101596, ENSG00000149311
angiogenesis	GO:BP	GO:0001525	0.001061	521	8	ENSG00000154305, ENSG00000140464, ENSG00000173821, ENSG00000125779, ENSG00000067066, ENSG00000106392, ENSG00000138795, ENSG00000130066
dendritic spine development	GO:BP	GO:0060996	0.001065	93	4	ENSG00000107864, ENSG00000171943, ENSG00000102081, ENSG00000162946
interleukin-1 beta production	GO:BP	GO:0032611	0.001065	93	4	ENSG00000140464, ENSG00000096968, ENSG00000163565, ENSG00000167207
regulation of interleukin-1 beta production	GO:BP	GO:0032651	0.001065	93	4	ENSG00000140464, ENSG00000096968, ENSG00000163565, ENSG00000167207
cellular response to oxidative stress	GO:BP	GO:0034599	0.001066	274	6	ENSG00000140464, ENSG00000138035, ENSG00000111912, ENSG00000150907, ENSG00000143384, ENSG00000096968
regulation of growth	GO:BP	GO:0040008	0.001066	665	9	ENSG00000132475, ENSG00000140464, ENSG00000122122, ENSG00000138688, ENSG00000138035, ENSG00000125148, ENSG00000068366, ENSG00000137575, ENSG00000162946
positive regulation of binding	GO:BP	GO:0051099	0.001076	174	5	ENSG00000163840, ENSG00000138496, ENSG00000144118, ENSG00000096968, ENSG00000102081
cellular response to interleukin-3	GO:BP	GO:0036016	0.001086	7	2	ENSG00000125148, ENSG00000096968
positive regulation of histone phosphorylation	GO:BP	GO:0033129	0.001086	7	2	ENSG00000102081, ENSG00000149311
response to interleukin-3	GO:BP	GO:0036015	0.001086	7	2	ENSG00000125148, ENSG00000096968
interleukin-27-mediated signaling pathway	GO:BP	GO:0070106	0.001086	7	2	ENSG00000157601, ENSG00000135114
regulation of MDA-5 signaling pathway	GO:BP	GO:0039533	0.001086	7	2	ENSG00000137628, ENSG00000108771
negative regulation of cytoplasmic translation	GO:BP	GO:2000766	0.001086	7	2	ENSG00000107864, ENSG00000102081
regulation of toll-like receptor 7 signaling pathway	GO:BP	GO:0034155	0.001086	7	2	ENSG00000134321, ENSG00000120280
negative regulation of telomere maintenance	GO:BP	GO:0032205	0.001095	37	3	ENSG00000114127, ENSG00000140464, ENSG00000149311
DNA repair	GO:BP	GO:0006281	0.001268	537	8	ENSG00000140464, ENSG00000163840, ENSG00000138496, ENSG00000101596, ENSG00000139618, ENSG00000101347, ENSG00000149311, ENSG00000181163
toll-like receptor 4 signaling pathway	GO:BP	GO:0034142	0.001279	39	3	ENSG00000123609, ENSG00000155629, ENSG00000154589
epithelium development	GO:BP	GO:0060429	0.001304	1180	12	ENSG00000147050, ENSG00000140464, ENSG00000101160, ENSG00000138688, ENSG00000106392, ENSG00000096968, ENSG00000139618, ENSG00000149311, ENSG00000138795, ENSG00000163666, ENSG00000033867, ENSG00000123728
response to organonitrogen compound	GO:BP	GO:0010243	0.001338	1010	11	ENSG00000155313, ENSG00000107864, ENSG00000114127, ENSG00000154305, ENSG00000138035, ENSG00000086065, ENSG00000150907, ENSG00000137414, ENSG00000096968, ENSG00000196954, ENSG00000167207
lipid transport	GO:BP	GO:0006869	0.001347	408	7	ENSG00000067221, ENSG00000062716, ENSG00000188313, ENSG00000068366, ENSG00000100342, ENSG00000163746, ENSG00000108984
positive regulation of interleukin-10 production	GO:BP	GO:0032733	0.001368	40	3	ENSG00000120217, ENSG00000122122, ENSG00000167207
regulation of NIK/NF-kappaB signaling	GO:BP	GO:1901222	0.001368	100	4	ENSG00000055332, ENSG00000123609, ENSG00000125826, ENSG00000167207
regulation of secretion by cell	GO:BP	GO:1903530	0.001403	547	8	ENSG00000134321, ENSG00000198087, ENSG00000172007, ENSG00000096968, ENSG00000068366, ENSG00000102081, ENSG00000137575, ENSG00000108984
positive regulation of gamma-delta T cell activation	GO:BP	GO:0046645	0.001403	8	2	ENSG00000138795, ENSG00000167207
B cell proliferation	GO:BP	GO:0042100	0.001403	101	4	ENSG00000102524, ENSG00000122122, ENSG00000149311, ENSG00000138795
regulation of xenophagy	GO:BP	GO:1904415	0.001403	8	2	ENSG00000183735, ENSG00000167207
DNA damage induced protein phosphorylation	GO:BP	GO:0006975	0.001403	8	2	ENSG00000149311, ENSG00000108984
positive regulation of xenophagy	GO:BP	GO:1904417	0.001403	8	2	ENSG00000183735, ENSG00000167207
viral gene expression	GO:BP	GO:0019080	0.001403	101	4	ENSG00000138496, ENSG00000067066, ENSG00000138795, ENSG00000138385
positive regulation of isomerase activity	GO:BP	GO:0010912	0.001403	8	2	ENSG00000188313, ENSG00000167207
necroptotic signaling pathway	GO:BP	GO:0097527	0.001403	8	2	ENSG00000026103, ENSG00000168404
regulation of isomerase activity	GO:BP	GO:0010911	0.001403	8	2	ENSG00000188313, ENSG00000167207
biological process involved in interaction with symbiont	GO:BP	GO:0051702	0.001444	102	4	ENSG00000096968, ENSG00000102081, ENSG00000138795, ENSG00000100342
positive regulation of T cell proliferation	GO:BP	GO:0042102	0.001444	102	4	ENSG00000102524, ENSG00000120217, ENSG00000122122, ENSG00000096968
positive regulation of leukocyte activation	GO:BP	GO:0002696	0.001457	415	7	ENSG00000102524, ENSG00000120217, ENSG00000122122, ENSG00000107099, ENSG00000096968, ENSG00000138795, ENSG00000167207
regulation of mRNA stability	GO:BP	GO:0043488	0.001466	188	5	ENSG00000107864, ENSG00000112773, ENSG00000138035, ENSG00000102081, ENSG00000181163
blood vessel development	GO:BP	GO:0001568	0.001475	700	9	ENSG00000154305, ENSG00000140464, ENSG00000173821, ENSG00000125779, ENSG00000067066, ENSG00000150907, ENSG00000106392, ENSG00000138795, ENSG00000130066
plasma membrane bounded cell projection assembly	GO:BP	GO:0120031	0.001487	553	8	ENSG00000182957, ENSG00000171943, ENSG00000198087, ENSG00000144848, ENSG00000102081, ENSG00000102218, ENSG00000137575, ENSG00000162946
CD4-positive, alpha-beta T cell activation	GO:BP	GO:0035710	0.001487	103	4	ENSG00000120217, ENSG00000122122, ENSG00000134321, ENSG00000138795
RNA phosphodiester bond hydrolysis, exonucleolytic	GO:BP	GO:0090503	0.001536	42	3	ENSG00000114127, ENSG00000138035, ENSG00000172183
regulation of signal transduction by p53 class mediator	GO:BP	GO:1901796	0.001538	104	4	ENSG00000140464, ENSG00000149311, ENSG00000127334, ENSG00000108984
amide biosynthetic process	GO:BP	GO:0043604	0.001586	867	10	ENSG00000107864, ENSG00000114127, ENSG00000140464, ENSG00000055332, ENSG00000138035, ENSG00000068366, ENSG00000102081, ENSG00000171817, ENSG00000181163, ENSG00000167207
regulation of stress-activated MAPK cascade	GO:BP	GO:0032872	0.001597	192	5	ENSG00000055332, ENSG00000150907, ENSG00000026103, ENSG00000137575, ENSG00000167207
negative regulation of calcium ion transmembrane transport	GO:BP	GO:1903170	0.001637	43	3	ENSG00000164096, ENSG00000102081, ENSG00000187231
leukocyte differentiation	GO:BP	GO:0002521	0.001658	563	8	ENSG00000102524, ENSG00000122122, ENSG00000134321, ENSG00000163512, ENSG00000163565, ENSG00000152495, ENSG00000149311, ENSG00000138795
regulation of proteasomal protein catabolic process	GO:BP	GO:0061136	0.001707	195	5	ENSG00000155313, ENSG00000102921, ENSG00000013374, ENSG00000102081, ENSG00000137575
positive regulation of cellular component organization	GO:BP	GO:0051130	0.001718	1046	11	ENSG00000140464, ENSG00000185722, ENSG00000121858, ENSG00000112367, ENSG00000144118, ENSG00000102081, ENSG00000149311, ENSG00000091409, ENSG00000097033, ENSG00000137575, ENSG00000162946
cell projection assembly	GO:BP	GO:0030031	0.00173	567	8	ENSG00000182957, ENSG00000171943, ENSG00000198087, ENSG00000144848, ENSG00000102081, ENSG00000102218, ENSG00000137575, ENSG00000162946
histone phosphorylation	GO:BP	GO:0016572	0.001736	44	3	ENSG00000096968, ENSG00000102081, ENSG00000149311
regulation of defense response to virus by host	GO:BP	GO:0050691	0.001736	44	3	ENSG00000140464, ENSG00000163840, ENSG00000138496
ncRNA export from nucleus	GO:BP	GO:0097064	0.00174	9	2	ENSG00000181163, ENSG00000138385
cellular response to muramyl dipeptide	GO:BP	GO:0071225	0.00174	9	2	ENSG00000086065, ENSG00000167207
substrate-dependent cell migration, cell extension	GO:BP	GO:0006930	0.00174	9	2	ENSG00000198087, ENSG00000137575
positive regulation of cell activation	GO:BP	GO:0050867	0.001749	430	7	ENSG00000102524, ENSG00000120217, ENSG00000122122, ENSG00000107099, ENSG00000096968, ENSG00000138795, ENSG00000167207
post-Golgi vesicle-mediated transport	GO:BP	GO:0006892	0.001799	109	4	ENSG00000185722, ENSG00000117475, ENSG00000138190, ENSG00000102218
tube development	GO:BP	GO:0035295	0.001806	1054	11	ENSG00000147050, ENSG00000154305, ENSG00000140464, ENSG00000173821, ENSG00000101160, ENSG00000125779, ENSG00000067066, ENSG00000106392, ENSG00000138795, ENSG00000163666, ENSG00000130066
cellular response to lipid	GO:BP	GO:0071396	0.001828	573	8	ENSG00000120217, ENSG00000134326, ENSG00000086065, ENSG00000132256, ENSG00000096968, ENSG00000149311, ENSG00000154589, ENSG00000167207
intrinsic apoptotic signaling pathway in response to oxidative stress	GO:BP	GO:0008631	0.001833	45	3	ENSG00000140464, ENSG00000143384, ENSG00000096968
interleukin-1 production	GO:BP	GO:0032612	0.001845	110	4	ENSG00000140464, ENSG00000096968, ENSG00000163565, ENSG00000167207
regulation of interleukin-1 production	GO:BP	GO:0032652	0.001845	110	4	ENSG00000140464, ENSG00000096968, ENSG00000163565, ENSG00000167207
defense response to Gram-positive bacterium	GO:BP	GO:0050830	0.001845	110	4	ENSG00000162654, ENSG00000183735, ENSG00000196954, ENSG00000167207
regulation of DNA-binding transcription factor activity	GO:BP	GO:0051090	0.001851	435	7	ENSG00000055332, ENSG00000132256, ENSG00000067066, ENSG00000096968, ENSG00000181163, ENSG00000125826, ENSG00000167207
leukocyte apoptotic process	GO:BP	GO:0071887	0.0019	111	4	ENSG00000120217, ENSG00000107099, ENSG00000026103, ENSG00000167207
regulation of double-strand break repair	GO:BP	GO:2000779	0.0019	111	4	ENSG00000140464, ENSG00000163840, ENSG00000138496, ENSG00000101596
regulation of RNA stability	GO:BP	GO:0043487	0.001903	201	5	ENSG00000107864, ENSG00000112773, ENSG00000138035, ENSG00000102081, ENSG00000181163
regulation of transferase activity	GO:BP	GO:0051338	0.001925	893	10	ENSG00000138646, ENSG00000140464, ENSG00000106617, ENSG00000163840, ENSG00000144118, ENSG00000096968, ENSG00000181163, ENSG00000123728, ENSG00000108984, ENSG00000167207
regulation of neuron death	GO:BP	GO:1901214	0.001931	312	6	ENSG00000101160, ENSG00000111912, ENSG00000143384, ENSG00000096968, ENSG00000183735, ENSG00000149311
peptide metabolic process	GO:BP	GO:0006518	0.001936	894	10	ENSG00000107864, ENSG00000114127, ENSG00000140464, ENSG00000101160, ENSG00000055332, ENSG00000138035, ENSG00000102081, ENSG00000171817, ENSG00000181163, ENSG00000167207
regulation of peptidase activity	GO:BP	GO:0052547	0.00196	440	7	ENSG00000140464, ENSG00000121858, ENSG00000149131, ENSG00000096968, ENSG00000026103, ENSG00000136560, ENSG00000163565
peptide biosynthetic process	GO:BP	GO:0043043	0.002014	736	9	ENSG00000107864, ENSG00000114127, ENSG00000140464, ENSG00000055332, ENSG00000138035, ENSG00000102081, ENSG00000171817, ENSG00000181163, ENSG00000167207
cellular response to amino acid starvation	GO:BP	GO:0034198	0.002043	47	3	ENSG00000055332, ENSG00000026103, ENSG00000097033
T cell proliferation	GO:BP	GO:0042098	0.002094	206	5	ENSG00000102524, ENSG00000120217, ENSG00000122122, ENSG00000107099, ENSG00000096968
regulation of gamma-delta T cell activation	GO:BP	GO:0046643	0.002094	10	2	ENSG00000138795, ENSG00000167207
positive regulation of cysteine-type endopeptidase activity involved in apoptotic signaling pathway	GO:BP	GO:2001269	0.002094	10	2	ENSG00000096968, ENSG00000026103
regulation of translational initiation by eIF2 alpha phosphorylation	GO:BP	GO:0010998	0.002094	10	2	ENSG00000055332, ENSG00000181163
NAD biosynthesis via nicotinamide riboside salvage pathway	GO:BP	GO:0034356	0.002094	10	2	ENSG00000138496, ENSG00000105835
response to amino acid starvation	GO:BP	GO:1990928	0.00229	49	3	ENSG00000055332, ENSG00000026103, ENSG00000097033
regulation of interferon-gamma production	GO:BP	GO:0032649	0.002345	118	4	ENSG00000120217, ENSG00000122122, ENSG00000096968, ENSG00000167207
canonical Wnt signaling pathway	GO:BP	GO:0060070	0.002352	325	6	ENSG00000147050, ENSG00000150907, ENSG00000138795, ENSG00000163666, ENSG00000106829, ENSG00000162946
homeostatic process	GO:BP	GO:0042592	0.002355	1658	14	ENSG00000102524, ENSG00000140464, ENSG00000122122, ENSG00000125148, ENSG00000120280, ENSG00000150907, ENSG00000143384, ENSG00000096968, ENSG00000026103, ENSG00000126858, ENSG00000033867, ENSG00000108984, ENSG00000162946, ENSG00000167207
negative regulation of catalytic activity	GO:BP	GO:0043086	0.002378	755	9	ENSG00000140464, ENSG00000106617, ENSG00000163840, ENSG00000138496, ENSG00000149131, ENSG00000163565, ENSG00000156500, ENSG00000181163, ENSG00000112419
regulation of mRNA metabolic process	GO:BP	GO:1903311	0.002379	326	6	ENSG00000107864, ENSG00000112773, ENSG00000105939, ENSG00000138035, ENSG00000102081, ENSG00000181163
interferon-gamma production	GO:BP	GO:0032609	0.002403	119	4	ENSG00000120217, ENSG00000122122, ENSG00000096968, ENSG00000167207
positive regulation of extrinsic apoptotic signaling pathway	GO:BP	GO:2001238	0.002405	50	3	ENSG00000140464, ENSG00000121858, ENSG00000125826
regulation of secretion	GO:BP	GO:0051046	0.002451	603	8	ENSG00000134321, ENSG00000198087, ENSG00000172007, ENSG00000096968, ENSG00000068366, ENSG00000102081, ENSG00000137575, ENSG00000108984
negative regulation of proteasomal protein catabolic process	GO:BP	GO:1901799	0.002535	51	3	ENSG00000155313, ENSG00000102921, ENSG00000137575
negative regulation of ubiquitin-dependent protein catabolic process	GO:BP	GO:2000059	0.002535	51	3	ENSG00000102921, ENSG00000140464, ENSG00000137575
phospholipid translocation	GO:BP	GO:0045332	0.002535	51	3	ENSG00000062716, ENSG00000188313, ENSG00000163746
regulation of DNA binding	GO:BP	GO:0051101	0.002536	121	4	ENSG00000067066, ENSG00000096968, ENSG00000163565, ENSG00000138795
peptidyl-threonine modification	GO:BP	GO:0018210	0.002693	123	4	ENSG00000106617, ENSG00000183735, ENSG00000127334, ENSG00000115339
blood vessel morphogenesis	GO:BP	GO:0048514	0.002705	613	8	ENSG00000154305, ENSG00000140464, ENSG00000173821, ENSG00000125779, ENSG00000067066, ENSG00000106392, ENSG00000138795, ENSG00000130066
tumor necrosis factor-mediated signaling pathway	GO:BP	GO:0033209	0.002768	124	4	ENSG00000102524, ENSG00000096968, ENSG00000026103, ENSG00000196954
Wnt signaling pathway	GO:BP	GO:0016055	0.002795	470	7	ENSG00000147050, ENSG00000173821, ENSG00000150907, ENSG00000138795, ENSG00000163666, ENSG00000106829, ENSG00000162946
cellular response to inorganic substance	GO:BP	GO:0071241	0.002803	221	5	ENSG00000121281, ENSG00000125148, ENSG00000150907, ENSG00000102081, ENSG00000163666
T cell apoptotic process	GO:BP	GO:0070231	0.002809	53	3	ENSG00000120217, ENSG00000107099, ENSG00000026103
nuclear-transcribed mRNA catabolic process	GO:BP	GO:0000956	0.002836	125	4	ENSG00000107864, ENSG00000114127, ENSG00000149311, ENSG00000138385
cell-cell signaling by wnt	GO:BP	GO:0198738	0.002849	472	7	ENSG00000147050, ENSG00000173821, ENSG00000150907, ENSG00000138795, ENSG00000163666, ENSG00000106829, ENSG00000162946
regulation of intracellular transport	GO:BP	GO:0032386	0.002852	339	6	ENSG00000067066, ENSG00000096968, ENSG00000197121, ENSG00000138246, ENSG00000097033, ENSG00000183486
regulation of cellular component biogenesis	GO:BP	GO:0044087	0.002861	946	10	ENSG00000171943, ENSG00000055332, ENSG00000086065, ENSG00000144118, ENSG00000144848, ENSG00000102081, ENSG00000149311, ENSG00000181163, ENSG00000097033, ENSG00000137575
negative regulation of protein catabolic process	GO:BP	GO:0042177	0.002901	126	4	ENSG00000155313, ENSG00000102921, ENSG00000140464, ENSG00000137575
positive regulation of cysteine-type endopeptidase activity involved in apoptotic process	GO:BP	GO:0043280	0.002901	126	4	ENSG00000140464, ENSG00000121858, ENSG00000096968, ENSG00000026103
detection of molecule of bacterial origin	GO:BP	GO:0032490	0.002924	12	2	ENSG00000154589, ENSG00000167207
cellular response to glucose starvation	GO:BP	GO:0042149	0.002924	54	3	ENSG00000106617, ENSG00000163565, ENSG00000097033
regulation of telomere maintenance via telomerase	GO:BP	GO:0032210	0.002924	54	3	ENSG00000114127, ENSG00000140464, ENSG00000149311
regulation of ATPase-coupled calcium transmembrane transporter activity	GO:BP	GO:1901894	0.002924	12	2	ENSG00000062716, ENSG00000164096
protein auto-ADP-ribosylation	GO:BP	GO:0070213	0.002924	12	2	ENSG00000059378, ENSG00000111224
response to abiotic stimulus	GO:BP	GO:0009628	0.002979	1130	11	ENSG00000102921, ENSG00000140464, ENSG00000150907, ENSG00000026103, ENSG00000102081, ENSG00000139618, ENSG00000136560, ENSG00000163565, ENSG00000149311, ENSG00000181163, ENSG00000162946
response to gamma radiation	GO:BP	GO:0010332	0.003073	55	3	ENSG00000140464, ENSG00000139618, ENSG00000149311
protein autophosphorylation	GO:BP	GO:0046777	0.003095	227	5	ENSG00000055332, ENSG00000096968, ENSG00000152495, ENSG00000149311, ENSG00000123728
translational initiation	GO:BP	GO:0006413	0.003127	129	4	ENSG00000140464, ENSG00000055332, ENSG00000102081, ENSG00000181163
regulation of cysteine-type endopeptidase activity	GO:BP	GO:2000116	0.003147	228	5	ENSG00000140464, ENSG00000121858, ENSG00000096968, ENSG00000026103, ENSG00000163565
reproductive process	GO:BP	GO:0022414	0.003178	1519	13	ENSG00000168026, ENSG00000111224, ENSG00000121281, ENSG00000125779, ENSG00000062716, ENSG00000068366, ENSG00000139618, ENSG00000181690, ENSG00000149311, ENSG00000138795, ENSG00000163666, ENSG00000115339, ENSG00000108984
positive regulation of stress-activated protein kinase signaling cascade	GO:BP	GO:0070304	0.003196	130	4	ENSG00000055332, ENSG00000082996, ENSG00000137575, ENSG00000167207
Ras protein signal transduction	GO:BP	GO:0007265	0.003196	348	6	ENSG00000173611, ENSG00000144118, ENSG00000172007, ENSG00000123728, ENSG00000137575, ENSG00000108424
myeloid leukocyte activation	GO:BP	GO:0002274	0.003196	229	5	ENSG00000123609, ENSG00000188313, ENSG00000096968, ENSG00000152495, ENSG00000149311
regulation of immune effector process	GO:BP	GO:0002697	0.003232	349	6	ENSG00000122122, ENSG00000134321, ENSG00000149131, ENSG00000137628, ENSG00000108771, ENSG00000167207
regulation of lymphocyte proliferation	GO:BP	GO:0050670	0.003306	231	5	ENSG00000102524, ENSG00000120217, ENSG00000122122, ENSG00000096968, ENSG00000149311
reproduction	GO:BP	GO:0000003	0.003306	1527	13	ENSG00000168026, ENSG00000111224, ENSG00000121281, ENSG00000125779, ENSG00000062716, ENSG00000068366, ENSG00000139618, ENSG00000181690, ENSG00000149311, ENSG00000138795, ENSG00000163666, ENSG00000115339, ENSG00000108984
transmembrane transport	GO:BP	GO:0055085	0.003322	1528	13	ENSG00000140464, ENSG00000168003, ENSG00000106617, ENSG00000138035, ENSG00000173221, ENSG00000168394, ENSG00000062716, ENSG00000143384, ENSG00000164096, ENSG00000102081, ENSG00000187231, ENSG00000100342, ENSG00000033867
regulation of interleukin-10 production	GO:BP	GO:0032653	0.003344	57	3	ENSG00000120217, ENSG00000122122, ENSG00000167207
lipid translocation	GO:BP	GO:0034204	0.003344	57	3	ENSG00000062716, ENSG00000188313, ENSG00000163746
interleukin-10 production	GO:BP	GO:0032613	0.003344	57	3	ENSG00000120217, ENSG00000122122, ENSG00000167207
endosomal transport	GO:BP	GO:0016197	0.003345	232	5	ENSG00000185722, ENSG00000138688, ENSG00000184014, ENSG00000086065, ENSG00000124222
cellular response to increased oxygen levels	GO:BP	GO:0036295	0.00336	13	2	ENSG00000150907, ENSG00000026103
tissue development	GO:BP	GO:0009888	0.00342	1940	15	ENSG00000147050, ENSG00000140464, ENSG00000101160, ENSG00000112773, ENSG00000138688, ENSG00000106392, ENSG00000096968, ENSG00000139618, ENSG00000149311, ENSG00000138795, ENSG00000091409, ENSG00000163666, ENSG00000033867, ENSG00000123728, ENSG00000137575
endocytosis	GO:BP	GO:0006897	0.003435	641	8	ENSG00000154305, ENSG00000185722, ENSG00000138688, ENSG00000198087, ENSG00000138069, ENSG00000102081, ENSG00000138246, ENSG00000137575
regulation of mononuclear cell proliferation	GO:BP	GO:0032944	0.003457	234	5	ENSG00000102524, ENSG00000120217, ENSG00000122122, ENSG00000096968, ENSG00000149311
regulation of cation transmembrane transport	GO:BP	GO:1904062	0.003626	358	6	ENSG00000140464, ENSG00000173221, ENSG00000062716, ENSG00000164096, ENSG00000102081, ENSG00000187231
negative regulation of calcium ion transport	GO:BP	GO:0051926	0.003658	59	3	ENSG00000164096, ENSG00000102081, ENSG00000187231
nuclear envelope organization	GO:BP	GO:0006998	0.003658	59	3	ENSG00000086065, ENSG00000111224, ENSG00000136816
regulation of protein localization to nucleus	GO:BP	GO:1900180	0.003796	137	4	ENSG00000163840, ENSG00000198087, ENSG00000138496, ENSG00000096968
negative regulation of secretion by cell	GO:BP	GO:1903531	0.003796	137	4	ENSG00000134321, ENSG00000172007, ENSG00000068366, ENSG00000102081
positive regulation of interleukin-1 beta production	GO:BP	GO:0032731	0.00382	60	3	ENSG00000096968, ENSG00000163565, ENSG00000167207
receptor metabolic process	GO:BP	GO:0043112	0.00382	60	3	ENSG00000163840, ENSG00000086065, ENSG00000097033
regulation of protein kinase activity	GO:BP	GO:0045859	0.003823	653	8	ENSG00000138646, ENSG00000106617, ENSG00000144118, ENSG00000096968, ENSG00000181163, ENSG00000123728, ENSG00000108984, ENSG00000167207
positive regulation of chromatin binding	GO:BP	GO:0035563	0.003841	14	2	ENSG00000163840, ENSG00000138496
positive regulation of monocyte chemotactic protein-1 production	GO:BP	GO:0071639	0.003841	14	2	ENSG00000111331, ENSG00000167207
mammary gland development	GO:BP	GO:0030879	0.003867	138	4	ENSG00000140464, ENSG00000096968, ENSG00000139618, ENSG00000138795
positive regulation of immune effector process	GO:BP	GO:0002699	0.003879	241	5	ENSG00000122122, ENSG00000134321, ENSG00000137628, ENSG00000108771, ENSG00000167207
cellular response to tumor necrosis factor	GO:BP	GO:0071356	0.003946	242	5	ENSG00000102524, ENSG00000096968, ENSG00000026103, ENSG00000136560, ENSG00000196954
positive regulation of inflammatory response	GO:BP	GO:0050729	0.003956	139	4	ENSG00000123609, ENSG00000096968, ENSG00000196954, ENSG00000124256
immune effector process	GO:BP	GO:0002252	0.004093	661	8	ENSG00000122122, ENSG00000134321, ENSG00000123609, ENSG00000149131, ENSG00000137628, ENSG00000138795, ENSG00000108771, ENSG00000167207
positive regulation of lymphocyte proliferation	GO:BP	GO:0050671	0.004143	141	4	ENSG00000102524, ENSG00000120217, ENSG00000122122, ENSG00000096968
negative regulation of ion transport	GO:BP	GO:0043271	0.004143	141	4	ENSG00000164096, ENSG00000068366, ENSG00000102081, ENSG00000187231
vesicle budding from membrane	GO:BP	GO:0006900	0.004143	62	3	ENSG00000154305, ENSG00000086065, ENSG00000138069
vesicle-mediated transport to the plasma membrane	GO:BP	GO:0098876	0.004143	141	4	ENSG00000138688, ENSG00000117475, ENSG00000138190, ENSG00000166900
regulation of MAPK cascade	GO:BP	GO:0043408	0.004184	664	8	ENSG00000055332, ENSG00000132256, ENSG00000150907, ENSG00000096968, ENSG00000026103, ENSG00000137575, ENSG00000108984, ENSG00000167207
regulation of protein modification by small protein conjugation or removal	GO:BP	GO:1903320	0.004199	246	5	ENSG00000102921, ENSG00000123609, ENSG00000163840, ENSG00000136560, ENSG00000167207
nucleus organization	GO:BP	GO:0006997	0.004236	142	4	ENSG00000140464, ENSG00000086065, ENSG00000111224, ENSG00000136816
regulation of telomere maintenance via telomere lengthening	GO:BP	GO:1904356	0.004301	63	3	ENSG00000114127, ENSG00000140464, ENSG00000149311
regulation of membrane lipid distribution	GO:BP	GO:0097035	0.004301	63	3	ENSG00000062716, ENSG00000188313, ENSG00000163746
deoxyribonucleoside triphosphate metabolic process	GO:BP	GO:0009200	0.004303	15	2	ENSG00000134326, ENSG00000101347
regulation of histone phosphorylation	GO:BP	GO:0033127	0.004303	15	2	ENSG00000102081, ENSG00000149311
nose development	GO:BP	GO:0043584	0.004303	15	2	ENSG00000101596, ENSG00000163666
regulation of prostaglandin secretion	GO:BP	GO:0032306	0.004303	15	2	ENSG00000068366, ENSG00000108984
positive regulation of mononuclear cell proliferation	GO:BP	GO:0032946	0.004303	143	4	ENSG00000102524, ENSG00000120217, ENSG00000122122, ENSG00000096968
COPII-coated vesicle cargo loading	GO:BP	GO:0090110	0.004303	15	2	ENSG00000154305, ENSG00000138069
regulation of calcium ion transport	GO:BP	GO:0051924	0.004372	249	5	ENSG00000140464, ENSG00000062716, ENSG00000164096, ENSG00000102081, ENSG00000187231
positive regulation of tyrosine phosphorylation of STAT protein	GO:BP	GO:0042531	0.004647	65	3	ENSG00000138496, ENSG00000096968, ENSG00000173193
regulation of B cell proliferation	GO:BP	GO:0030888	0.004647	65	3	ENSG00000102524, ENSG00000122122, ENSG00000149311
positive regulation of double-strand break repair	GO:BP	GO:2000781	0.004647	65	3	ENSG00000163840, ENSG00000138496, ENSG00000101596
regulation of leukocyte proliferation	GO:BP	GO:0070663	0.00475	254	5	ENSG00000102524, ENSG00000120217, ENSG00000122122, ENSG00000096968, ENSG00000149311
regulation of peptidyl-tyrosine phosphorylation	GO:BP	GO:0050730	0.004807	255	5	ENSG00000138496, ENSG00000096968, ENSG00000123728, ENSG00000173193, ENSG00000167207
positive regulation of growth	GO:BP	GO:0045927	0.004807	255	5	ENSG00000132475, ENSG00000122122, ENSG00000068366, ENSG00000137575, ENSG00000162946
glycerolipid biosynthetic process	GO:BP	GO:0045017	0.004807	255	5	ENSG00000112367, ENSG00000188313, ENSG00000197121, ENSG00000149311, ENSG00000198814
regulation of ion transport	GO:BP	GO:0043269	0.004807	681	8	ENSG00000140464, ENSG00000173221, ENSG00000062716, ENSG00000164096, ENSG00000068366, ENSG00000102081, ENSG00000187231, ENSG00000108984
filopodium assembly	GO:BP	GO:0046847	0.004813	66	3	ENSG00000182957, ENSG00000171943, ENSG00000102081
NIK/NF-kappaB signaling	GO:BP	GO:0038061	0.004813	148	4	ENSG00000055332, ENSG00000123609, ENSG00000125826, ENSG00000167207
regulation of interferon-gamma-mediated signaling pathway	GO:BP	GO:0060334	0.004816	16	2	ENSG00000138496, ENSG00000173193
protein homotrimerization	GO:BP	GO:0070207	0.004816	16	2	ENSG00000138035, ENSG00000168404
regulation of response to interferon-gamma	GO:BP	GO:0060330	0.004816	16	2	ENSG00000138496, ENSG00000173193
ribonucleotide metabolic process	GO:BP	GO:0009259	0.004831	383	6	ENSG00000106617, ENSG00000123130, ENSG00000122643, ENSG00000121281, ENSG00000125779, ENSG00000068366
response to endoplasmic reticulum stress	GO:BP	GO:0034976	0.005016	258	5	ENSG00000155313, ENSG00000140464, ENSG00000055332, ENSG00000137414, ENSG00000196954
inorganic ion transmembrane transport	GO:BP	GO:0098660	0.005125	858	9	ENSG00000140464, ENSG00000168003, ENSG00000173221, ENSG00000062716, ENSG00000164096, ENSG00000102081, ENSG00000187231, ENSG00000100342, ENSG00000033867
multicellular organism growth	GO:BP	GO:0035264	0.005136	151	4	ENSG00000147050, ENSG00000181690, ENSG00000149311, ENSG00000163666
somitogenesis	GO:BP	GO:0001756	0.005184	68	3	ENSG00000147050, ENSG00000149311, ENSG00000138795
positive regulation of cytokine production involved in immune response	GO:BP	GO:0002720	0.005184	68	3	ENSG00000122122, ENSG00000134321, ENSG00000167207
lymphocyte differentiation	GO:BP	GO:0030098	0.005319	391	6	ENSG00000102524, ENSG00000122122, ENSG00000134321, ENSG00000152495, ENSG00000149311, ENSG00000138795
purine nucleotide metabolic process	GO:BP	GO:0006163	0.005319	391	6	ENSG00000106617, ENSG00000123130, ENSG00000121281, ENSG00000125779, ENSG00000068366, ENSG00000101347
regulation of metal ion transport	GO:BP	GO:0010959	0.00533	392	6	ENSG00000140464, ENSG00000173221, ENSG00000062716, ENSG00000164096, ENSG00000102081, ENSG00000187231
regulation of cell cycle process	GO:BP	GO:0010564	0.00533	695	8	ENSG00000140464, ENSG00000086065, ENSG00000188313, ENSG00000139618, ENSG00000149311, ENSG00000138795, ENSG00000181163, ENSG00000097033
positive regulation of chemokine production	GO:BP	GO:0032722	0.00533	69	3	ENSG00000111331, ENSG00000055332, ENSG00000167207
lipoprotein transport	GO:BP	GO:0042953	0.00533	17	2	ENSG00000154305, ENSG00000062716
toll-like receptor 2 signaling pathway	GO:BP	GO:0034134	0.00533	17	2	ENSG00000155629, ENSG00000167207
circadian regulation of gene expression	GO:BP	GO:0032922	0.00533	69	3	ENSG00000140464, ENSG00000105835, ENSG00000140396
regulation of cysteine-type endopeptidase activity involved in apoptotic signaling pathway	GO:BP	GO:2001267	0.00533	17	2	ENSG00000096968, ENSG00000026103
suppression of viral release by host	GO:BP	GO:0044790	0.00533	17	2	ENSG00000140464, ENSG00000132256
positive regulation of protein polyubiquitination	GO:BP	GO:1902916	0.00533	17	2	ENSG00000123609, ENSG00000167207
ribose phosphate metabolic process	GO:BP	GO:0019693	0.005388	393	6	ENSG00000106617, ENSG00000123130, ENSG00000122643, ENSG00000121281, ENSG00000125779, ENSG00000068366
negative regulation of cell migration	GO:BP	GO:0030336	0.005521	265	5	ENSG00000154305, ENSG00000171943, ENSG00000067066, ENSG00000173611, ENSG00000123728
generation of neurons	GO:BP	GO:0048699	0.005636	1436	12	ENSG00000107864, ENSG00000171943, ENSG00000184014, ENSG00000112367, ENSG00000096968, ENSG00000068366, ENSG00000102081, ENSG00000138795, ENSG00000091409, ENSG00000033867, ENSG00000166900, ENSG00000162946
regulation of ATP-dependent activity	GO:BP	GO:0043462	0.005723	71	3	ENSG00000062716, ENSG00000188313, ENSG00000164096
regulation of toll-like receptor signaling pathway	GO:BP	GO:0034121	0.005723	71	3	ENSG00000134321, ENSG00000120280, ENSG00000167207
neurogenesis	GO:BP	GO:0022008	0.005723	1642	13	ENSG00000107864, ENSG00000171943, ENSG00000184014, ENSG00000112367, ENSG00000096968, ENSG00000068366, ENSG00000102081, ENSG00000181690, ENSG00000138795, ENSG00000091409, ENSG00000033867, ENSG00000166900, ENSG00000162946
positive regulation of interleukin-1 production	GO:BP	GO:0032732	0.005723	71	3	ENSG00000096968, ENSG00000163565, ENSG00000167207
telomere maintenance via telomerase	GO:BP	GO:0007004	0.005723	71	3	ENSG00000114127, ENSG00000140464, ENSG00000149311
mammary gland epithelium development	GO:BP	GO:0061180	0.005723	71	3	ENSG00000140464, ENSG00000096968, ENSG00000139618
multicellular organismal reproductive process	GO:BP	GO:0048609	0.005729	876	9	ENSG00000168026, ENSG00000111224, ENSG00000121281, ENSG00000125779, ENSG00000068366, ENSG00000139618, ENSG00000149311, ENSG00000115339, ENSG00000108984
glycerolipid metabolic process	GO:BP	GO:0046486	0.005731	399	6	ENSG00000125779, ENSG00000112367, ENSG00000188313, ENSG00000197121, ENSG00000149311, ENSG00000198814
positive regulation of leukocyte proliferation	GO:BP	GO:0070665	0.005731	157	4	ENSG00000102524, ENSG00000120217, ENSG00000122122, ENSG00000096968
regulation of macroautophagy	GO:BP	GO:0016241	0.005731	157	4	ENSG00000144118, ENSG00000183735, ENSG00000097033, ENSG00000167207
translation	GO:BP	GO:0006412	0.005792	707	8	ENSG00000107864, ENSG00000114127, ENSG00000140464, ENSG00000055332, ENSG00000138035, ENSG00000102081, ENSG00000171817, ENSG00000181163
protein trimerization	GO:BP	GO:0070206	0.00582	18	2	ENSG00000138035, ENSG00000168404
lipoprotein localization	GO:BP	GO:0044872	0.00582	18	2	ENSG00000154305, ENSG00000062716
prostaglandin secretion	GO:BP	GO:0032310	0.00582	18	2	ENSG00000068366, ENSG00000108984
positive regulation of type 2 immune response	GO:BP	GO:0002830	0.00582	18	2	ENSG00000134321, ENSG00000167207
gamma-delta T cell activation	GO:BP	GO:0046629	0.00582	18	2	ENSG00000138795, ENSG00000167207
DNA damage response, signal transduction by p53 class mediator resulting in transcription of p21 class mediator	GO:BP	GO:0006978	0.00582	18	2	ENSG00000067066, ENSG00000139618
V(D)J recombination	GO:BP	GO:0033151	0.00582	18	2	ENSG00000149311, ENSG00000138795
RNA-templated DNA biosynthetic process	GO:BP	GO:0006278	0.00586	72	3	ENSG00000114127, ENSG00000140464, ENSG00000149311
negative regulation of secretion	GO:BP	GO:0051048	0.006066	160	4	ENSG00000134321, ENSG00000172007, ENSG00000068366, ENSG00000102081
negative regulation of cytokine-mediated signaling pathway	GO:BP	GO:0001960	0.006074	73	3	ENSG00000111331, ENSG00000101347, ENSG00000173193
centrosome duplication	GO:BP	GO:0051298	0.006074	73	3	ENSG00000086065, ENSG00000139618, ENSG00000181163
exocytic process	GO:BP	GO:0140029	0.006301	74	3	ENSG00000144118, ENSG00000138190, ENSG00000166900
positive regulation of secretion by cell	GO:BP	GO:1903532	0.006301	275	5	ENSG00000198087, ENSG00000096968, ENSG00000068366, ENSG00000137575, ENSG00000108984
regulation of DNA repair	GO:BP	GO:0006282	0.006309	162	4	ENSG00000140464, ENSG00000163840, ENSG00000138496, ENSG00000101596
negative regulation of type I interferon-mediated signaling pathway	GO:BP	GO:0060339	0.006394	19	2	ENSG00000111331, ENSG00000101347
cellular response to exogenous dsRNA	GO:BP	GO:0071360	0.006394	19	2	ENSG00000144118, ENSG00000115267
DNA damage response, signal transduction resulting in transcription	GO:BP	GO:0042772	0.006394	19	2	ENSG00000067066, ENSG00000139618
response to muramyl dipeptide	GO:BP	GO:0032495	0.006394	19	2	ENSG00000086065, ENSG00000167207
positive regulation of autophagosome assembly	GO:BP	GO:2000786	0.006394	19	2	ENSG00000144118, ENSG00000097033
positive regulation of cell growth	GO:BP	GO:0030307	0.006404	163	4	ENSG00000132475, ENSG00000068366, ENSG00000137575, ENSG00000162946
positive regulation of developmental process	GO:BP	GO:0051094	0.006425	1268	11	ENSG00000102524, ENSG00000107864, ENSG00000140464, ENSG00000122122, ENSG00000112773, ENSG00000096968, ENSG00000102081, ENSG00000181690, ENSG00000138795, ENSG00000137575, ENSG00000162946
multicellular organism reproduction	GO:BP	GO:0032504	0.006468	896	9	ENSG00000168026, ENSG00000111224, ENSG00000121281, ENSG00000125779, ENSG00000068366, ENSG00000139618, ENSG00000149311, ENSG00000115339, ENSG00000108984
double-strand break repair via homologous recombination	GO:BP	GO:0000724	0.006525	164	4	ENSG00000101596, ENSG00000139618, ENSG00000101347, ENSG00000149311
regulation of endopeptidase activity	GO:BP	GO:0052548	0.006529	412	6	ENSG00000140464, ENSG00000121858, ENSG00000149131, ENSG00000096968, ENSG00000026103, ENSG00000163565
purine-containing compound metabolic process	GO:BP	GO:0072521	0.006601	413	6	ENSG00000106617, ENSG00000123130, ENSG00000121281, ENSG00000125779, ENSG00000068366, ENSG00000101347
lymphocyte apoptotic process	GO:BP	GO:0070227	0.006678	76	3	ENSG00000120217, ENSG00000107099, ENSG00000026103
response to organic cyclic compound	GO:BP	GO:0014070	0.006678	901	9	ENSG00000114127, ENSG00000168003, ENSG00000138035, ENSG00000144118, ENSG00000096968, ENSG00000140396, ENSG00000115267, ENSG00000181163, ENSG00000167207
somatic diversification of immune receptors	GO:BP	GO:0002200	0.006678	76	3	ENSG00000101347, ENSG00000149311, ENSG00000138795
recombinational repair	GO:BP	GO:0000725	0.006762	166	4	ENSG00000101596, ENSG00000139618, ENSG00000101347, ENSG00000149311
receptor signaling pathway via JAK-STAT	GO:BP	GO:0007259	0.006762	166	4	ENSG00000123609, ENSG00000138496, ENSG00000096968, ENSG00000173193
negative regulation of cell motility	GO:BP	GO:2000146	0.006764	281	5	ENSG00000154305, ENSG00000171943, ENSG00000067066, ENSG00000173611, ENSG00000123728
microtubule-based process	GO:BP	GO:0007017	0.006787	904	9	ENSG00000168026, ENSG00000171943, ENSG00000086065, ENSG00000138069, ENSG00000126858, ENSG00000139618, ENSG00000181163, ENSG00000108424, ENSG00000162946
regulation of tyrosine phosphorylation of STAT protein	GO:BP	GO:0042509	0.006874	77	3	ENSG00000138496, ENSG00000096968, ENSG00000173193
positive regulation of cellular amide metabolic process	GO:BP	GO:0034250	0.006874	167	4	ENSG00000107864, ENSG00000102081, ENSG00000181163, ENSG00000167207
negative regulation of response to cytokine stimulus	GO:BP	GO:0060761	0.006874	77	3	ENSG00000111331, ENSG00000101347, ENSG00000173193
regulation of transmembrane transport	GO:BP	GO:0034762	0.006875	569	7	ENSG00000140464, ENSG00000106617, ENSG00000173221, ENSG00000062716, ENSG00000164096, ENSG00000102081, ENSG00000187231
mitochondrion morphogenesis	GO:BP	GO:0070584	0.006875	20	2	ENSG00000138035, ENSG00000125779
DNA damage response, signal transduction by p53 class mediator resulting in cell cycle arrest	GO:BP	GO:0006977	0.006875	20	2	ENSG00000140464, ENSG00000149311
prostaglandin transport	GO:BP	GO:0015732	0.006875	20	2	ENSG00000068366, ENSG00000108984
regulation of monocyte chemotactic protein-1 production	GO:BP	GO:0071637	0.006875	20	2	ENSG00000111331, ENSG00000167207
toll-like receptor 9 signaling pathway	GO:BP	GO:0034162	0.006875	20	2	ENSG00000134321, ENSG00000155629
negative regulation of translational initiation	GO:BP	GO:0045947	0.006875	20	2	ENSG00000140464, ENSG00000102081
monocyte chemotactic protein-1 production	GO:BP	GO:0071605	0.006875	20	2	ENSG00000111331, ENSG00000167207
response to hyperoxia	GO:BP	GO:0055093	0.006875	20	2	ENSG00000150907, ENSG00000026103
purine ribonucleotide biosynthetic process	GO:BP	GO:0009152	0.006936	168	4	ENSG00000106617, ENSG00000121281, ENSG00000125779, ENSG00000068366
cell surface receptor signaling pathway involved in cell-cell signaling	GO:BP	GO:1905114	0.006982	571	7	ENSG00000147050, ENSG00000173821, ENSG00000150907, ENSG00000138795, ENSG00000163666, ENSG00000106829, ENSG00000162946
response to oxidative stress	GO:BP	GO:0006979	0.006993	420	6	ENSG00000140464, ENSG00000138035, ENSG00000111912, ENSG00000150907, ENSG00000143384, ENSG00000096968
protein monoubiquitination	GO:BP	GO:0006513	0.007021	78	3	ENSG00000163840, ENSG00000118420, ENSG00000169871
negative regulation of cell adhesion	GO:BP	GO:0007162	0.00703	285	5	ENSG00000120217, ENSG00000154305, ENSG00000135535, ENSG00000096968, ENSG00000138795
cellular carbohydrate metabolic process	GO:BP	GO:0044262	0.00703	285	5	ENSG00000106617, ENSG00000150907, ENSG00000140396, ENSG00000127334, ENSG00000198814
cytosolic transport	GO:BP	GO:0016482	0.00719	170	4	ENSG00000185722, ENSG00000184014, ENSG00000138246, ENSG00000124222
calcium ion transport	GO:BP	GO:0006816	0.007204	423	6	ENSG00000140464, ENSG00000168003, ENSG00000062716, ENSG00000164096, ENSG00000102081, ENSG00000187231
tyrosine phosphorylation of STAT protein	GO:BP	GO:0007260	0.007238	79	3	ENSG00000138496, ENSG00000096968, ENSG00000173193
regulation of cell growth	GO:BP	GO:0001558	0.007359	425	6	ENSG00000132475, ENSG00000140464, ENSG00000138688, ENSG00000068366, ENSG00000137575, ENSG00000162946
post-transcriptional regulation of gene expression	GO:BP	GO:0010608	0.007365	1104	10	ENSG00000107864, ENSG00000114127, ENSG00000140464, ENSG00000112773, ENSG00000055332, ENSG00000138035, ENSG00000138496, ENSG00000102081, ENSG00000171817, ENSG00000181163
negative regulation of cellular component movement	GO:BP	GO:0051271	0.007417	289	5	ENSG00000154305, ENSG00000171943, ENSG00000067066, ENSG00000173611, ENSG00000123728
positive regulation of vacuole organization	GO:BP	GO:0044090	0.007424	21	2	ENSG00000144118, ENSG00000097033
positive regulation of organelle assembly	GO:BP	GO:1902117	0.007424	80	3	ENSG00000144118, ENSG00000097033, ENSG00000137575
receptor signaling pathway via STAT	GO:BP	GO:0097696	0.007424	172	4	ENSG00000123609, ENSG00000138496, ENSG00000096968, ENSG00000173193
phosphatidylinositol-3-phosphate biosynthetic process	GO:BP	GO:0036092	0.007424	21	2	ENSG00000112367, ENSG00000149311
negative regulation of telomere maintenance via telomerase	GO:BP	GO:0032211	0.007424	21	2	ENSG00000114127, ENSG00000140464
regulation of necroptotic process	GO:BP	GO:0060544	0.007424	21	2	ENSG00000124256, ENSG00000125826
neuron development	GO:BP	GO:0048666	0.00749	1108	10	ENSG00000107864, ENSG00000171943, ENSG00000184014, ENSG00000112367, ENSG00000096968, ENSG00000102081, ENSG00000091409, ENSG00000033867, ENSG00000166900, ENSG00000162946
wound healing	GO:BP	GO:0042060	0.007621	429	6	ENSG00000154305, ENSG00000086065, ENSG00000149131, ENSG00000188313, ENSG00000096968, ENSG00000101608
cellular homeostasis	GO:BP	GO:0019725	0.007792	751	8	ENSG00000140464, ENSG00000125148, ENSG00000120280, ENSG00000150907, ENSG00000143384, ENSG00000126858, ENSG00000033867, ENSG00000162946
regulation of T cell proliferation	GO:BP	GO:0042129	0.007848	175	4	ENSG00000102524, ENSG00000120217, ENSG00000122122, ENSG00000096968
chromatin remodeling	GO:BP	GO:0006338	0.007887	294	5	ENSG00000132475, ENSG00000147050, ENSG00000198604, ENSG00000198160, ENSG00000181163
negative regulation of phagocytosis	GO:BP	GO:0050765	0.00808	22	2	ENSG00000144848, ENSG00000188313
pyroptosis	GO:BP	GO:0070269	0.00808	22	2	ENSG00000196954, ENSG00000124256
carbohydrate metabolic process	GO:BP	GO:0005975	0.008155	590	7	ENSG00000168003, ENSG00000106617, ENSG00000150907, ENSG00000140396, ENSG00000127334, ENSG00000115339, ENSG00000198814
CD4-positive, alpha-beta T cell differentiation	GO:BP	GO:0043367	0.008161	83	3	ENSG00000122122, ENSG00000134321, ENSG00000138795
regulation of carbohydrate metabolic process	GO:BP	GO:0006109	0.00842	179	4	ENSG00000106617, ENSG00000150907, ENSG00000140396, ENSG00000127334
telomere maintenance via telomere lengthening	GO:BP	GO:0010833	0.00842	84	3	ENSG00000114127, ENSG00000140464, ENSG00000149311
movement in host environment	GO:BP	GO:0052126	0.00842	179	4	ENSG00000168003, ENSG00000086065, ENSG00000132256, ENSG00000188313
brain development	GO:BP	GO:0007420	0.00842	762	8	ENSG00000171943, ENSG00000114450, ENSG00000139618, ENSG00000197121, ENSG00000149311, ENSG00000138795, ENSG00000163666, ENSG00000162946
regulation of T cell mediated immunity	GO:BP	GO:0002709	0.00842	84	3	ENSG00000122122, ENSG00000134321, ENSG00000167207
signal transduction in response to DNA damage	GO:BP	GO:0042770	0.008582	180	4	ENSG00000140464, ENSG00000067066, ENSG00000139618, ENSG00000149311
regulation of leukocyte apoptotic process	GO:BP	GO:2000106	0.008654	85	3	ENSG00000120217, ENSG00000107099, ENSG00000167207
regulation of calcium ion transmembrane transporter activity	GO:BP	GO:1901019	0.008654	85	3	ENSG00000062716, ENSG00000164096, ENSG00000102081
regulation of chromatin binding	GO:BP	GO:0035561	0.008679	23	2	ENSG00000163840, ENSG00000138496
RNA 5'-end processing	GO:BP	GO:0000966	0.008679	23	2	ENSG00000138035, ENSG00000138385
maintenance of protein location in nucleus	GO:BP	GO:0051457	0.008679	23	2	ENSG00000140464, ENSG00000067066
regulation of icosanoid secretion	GO:BP	GO:0032303	0.008679	23	2	ENSG00000068366, ENSG00000108984
cellular response to interferon-beta	GO:BP	GO:0035458	0.008679	23	2	ENSG00000138035, ENSG00000163565
positive regulation of secretion	GO:BP	GO:0051047	0.0088	303	5	ENSG00000198087, ENSG00000096968, ENSG00000068366, ENSG00000137575, ENSG00000108984
ribonucleotide biosynthetic process	GO:BP	GO:0009260	0.008839	182	4	ENSG00000106617, ENSG00000121281, ENSG00000125779, ENSG00000068366
regulation of kinase activity	GO:BP	GO:0043549	0.008854	770	8	ENSG00000138646, ENSG00000106617, ENSG00000144118, ENSG00000096968, ENSG00000181163, ENSG00000123728, ENSG00000108984, ENSG00000167207
establishment of chromosome localization	GO:BP	GO:0051303	0.008854	86	3	ENSG00000086065, ENSG00000149311, ENSG00000108424
somite development	GO:BP	GO:0061053	0.00914	87	3	ENSG00000147050, ENSG00000149311, ENSG00000138795
neuron projection development	GO:BP	GO:0031175	0.009292	957	9	ENSG00000107864, ENSG00000171943, ENSG00000184014, ENSG00000112367, ENSG00000096968, ENSG00000102081, ENSG00000091409, ENSG00000166900, ENSG00000162946
regulation of multicellular organismal development	GO:BP	GO:2000026	0.009336	1345	11	ENSG00000140464, ENSG00000122122, ENSG00000112773, ENSG00000138688, ENSG00000067066, ENSG00000112367, ENSG00000152495, ENSG00000181690, ENSG00000138795, ENSG00000163666, ENSG00000162946
regulation of programmed necrotic cell death	GO:BP	GO:0062098	0.009363	24	2	ENSG00000124256, ENSG00000125826
negative regulation of cation transmembrane transport	GO:BP	GO:1904063	0.009388	88	3	ENSG00000164096, ENSG00000102081, ENSG00000187231
chromosome localization	GO:BP	GO:0050000	0.009388	88	3	ENSG00000086065, ENSG00000149311, ENSG00000108424
cellular response to UV	GO:BP	GO:0034644	0.009684	89	3	ENSG00000102921, ENSG00000102081, ENSG00000181163
positive regulation of peptidyl-tyrosine phosphorylation	GO:BP	GO:0050731	0.009824	188	4	ENSG00000138496, ENSG00000096968, ENSG00000173193, ENSG00000167207
negative regulation of chromosome organization	GO:BP	GO:2001251	0.009973	90	3	ENSG00000114127, ENSG00000140464, ENSG00000149311
ribose phosphate biosynthetic process	GO:BP	GO:0046390	0.009991	189	4	ENSG00000106617, ENSG00000121281, ENSG00000125779, ENSG00000068366
detection of external biotic stimulus	GO:BP	GO:0098581	0.010065	25	2	ENSG00000154589, ENSG00000167207
nucleotide-binding oligomerization domain containing signaling pathway	GO:BP	GO:0070423	0.010065	25	2	ENSG00000108984, ENSG00000167207
response to light stimulus	GO:BP	GO:0009416	0.010075	314	5	ENSG00000102921, ENSG00000140464, ENSG00000102081, ENSG00000139618, ENSG00000181163
purine nucleotide biosynthetic process	GO:BP	GO:0006164	0.010125	190	4	ENSG00000106617, ENSG00000121281, ENSG00000125779, ENSG00000068366
negative regulation of cell-cell adhesion	GO:BP	GO:0022408	0.010125	190	4	ENSG00000120217, ENSG00000154305, ENSG00000096968, ENSG00000138795
signal release	GO:BP	GO:0023061	0.010179	459	6	ENSG00000138069, ENSG00000096968, ENSG00000068366, ENSG00000102081, ENSG00000108984, ENSG00000166900
regulation of plasma membrane bounded cell projection organization	GO:BP	GO:0120035	0.010228	619	7	ENSG00000171943, ENSG00000184014, ENSG00000112367, ENSG00000144848, ENSG00000102081, ENSG00000091409, ENSG00000162946
inorganic cation transmembrane transport	GO:BP	GO:0098662	0.010297	792	8	ENSG00000140464, ENSG00000168003, ENSG00000173221, ENSG00000062716, ENSG00000164096, ENSG00000102081, ENSG00000187231, ENSG00000033867
neuron differentiation	GO:BP	GO:0030182	0.010319	1366	11	ENSG00000107864, ENSG00000171943, ENSG00000184014, ENSG00000112367, ENSG00000096968, ENSG00000068366, ENSG00000102081, ENSG00000091409, ENSG00000033867, ENSG00000166900, ENSG00000162946
negative regulation of locomotion	GO:BP	GO:0040013	0.010412	317	5	ENSG00000154305, ENSG00000171943, ENSG00000067066, ENSG00000173611, ENSG00000123728
protein homooligomerization	GO:BP	GO:0051260	0.010639	193	4	ENSG00000138035, ENSG00000101347, ENSG00000145365, ENSG00000168404
substrate-dependent cell migration	GO:BP	GO:0006929	0.010653	26	2	ENSG00000198087, ENSG00000137575
cerebral cortex radial glia-guided migration	GO:BP	GO:0021801	0.010653	26	2	ENSG00000171943, ENSG00000162946
NAD biosynthetic process	GO:BP	GO:0009435	0.010653	26	2	ENSG00000138496, ENSG00000105835
regulation of lipopolysaccharide-mediated signaling pathway	GO:BP	GO:0031664	0.010653	26	2	ENSG00000132256, ENSG00000154589
regulation of telomere maintenance	GO:BP	GO:0032204	0.010653	93	3	ENSG00000114127, ENSG00000140464, ENSG00000149311
chemokine production	GO:BP	GO:0032602	0.010653	93	3	ENSG00000111331, ENSG00000055332, ENSG00000167207
regulation of chemokine production	GO:BP	GO:0032642	0.010653	93	3	ENSG00000111331, ENSG00000055332, ENSG00000167207
positive regulation of T cell cytokine production	GO:BP	GO:0002726	0.010653	26	2	ENSG00000122122, ENSG00000134321
retrograde transport, endosome to Golgi	GO:BP	GO:0042147	0.010653	93	3	ENSG00000185722, ENSG00000184014, ENSG00000124222
vesicle cargo loading	GO:BP	GO:0035459	0.010653	26	2	ENSG00000154305, ENSG00000138069
telencephalon glial cell migration	GO:BP	GO:0022030	0.010653	26	2	ENSG00000171943, ENSG00000162946
nucleotide-binding domain, leucine rich repeat containing receptor signaling pathway	GO:BP	GO:0035872	0.010653	26	2	ENSG00000108984, ENSG00000167207
cellular response to organonitrogen compound	GO:BP	GO:0071417	0.01067	626	7	ENSG00000107864, ENSG00000114127, ENSG00000086065, ENSG00000150907, ENSG00000096968, ENSG00000196954, ENSG00000167207
biological process involved in interaction with host	GO:BP	GO:0051701	0.01067	194	4	ENSG00000168003, ENSG00000086065, ENSG00000132256, ENSG00000188313
DNA recombination	GO:BP	GO:0006310	0.010792	321	5	ENSG00000101596, ENSG00000139618, ENSG00000101347, ENSG00000149311, ENSG00000138795
positive regulation of mRNA catabolic process	GO:BP	GO:0061014	0.01092	94	3	ENSG00000107864, ENSG00000105939, ENSG00000138035
negative regulation of protein binding	GO:BP	GO:0032091	0.01092	94	3	ENSG00000101160, ENSG00000144118, ENSG00000162946
histone-tyrosine phosphorylation	GO:BP	GO:0035406	0.010925	1	1	ENSG00000096968
negative regulation of chemokine (C-X-C motif) ligand 9 production	GO:BP	GO:0035395	0.010925	1	1	ENSG00000111331
chemokine (C-X-C motif) ligand 9 production	GO:BP	GO:0035393	0.010925	1	1	ENSG00000111331
regulation of translation in response to oxidative stress	GO:BP	GO:0043556	0.010925	1	1	ENSG00000140464
positive regulation of skeletal muscle satellite cell proliferation	GO:BP	GO:1902724	0.010925	1	1	ENSG00000096968
regulation of chemokine (C-X-C motif) ligand 9 production	GO:BP	GO:0035394	0.010925	1	1	ENSG00000111331
inactivation of X chromosome by heterochromatin assembly	GO:BP	GO:0060820	0.010925	1	1	ENSG00000101596
histone H3-Y41 phosphorylation	GO:BP	GO:0035409	0.010925	1	1	ENSG00000096968
regulation of mRNA stability involved in cellular response to UV	GO:BP	GO:1902629	0.010925	1	1	ENSG00000181163
regulation of biosynthetic process of antibacterial peptides active against Gram-positive bacteria	GO:BP	GO:0002816	0.010925	1	1	ENSG00000167207
regulation of tolerance induction to tumor cell	GO:BP	GO:0002843	0.010925	1	1	ENSG00000120217
apoptotic process involved in morphogenesis	GO:BP	GO:0060561	0.010925	27	2	ENSG00000140464, ENSG00000138795
positive regulation of tolerance induction to tumor cell	GO:BP	GO:0002845	0.010925	1	1	ENSG00000120217
calcium ion transmembrane transport	GO:BP	GO:0070588	0.010925	324	5	ENSG00000140464, ENSG00000062716, ENSG00000164096, ENSG00000102081, ENSG00000187231
negative regulation of ion transmembrane transport	GO:BP	GO:0034766	0.010925	95	3	ENSG00000164096, ENSG00000102081, ENSG00000187231
regulation of eIF2 alpha phosphorylation by dsRNA	GO:BP	GO:0060735	0.010925	1	1	ENSG00000181163
positive regulation of growth factor dependent skeletal muscle satellite cell proliferation	GO:BP	GO:1902728	0.010925	1	1	ENSG00000096968
regulation of response to gamma radiation	GO:BP	GO:2001228	0.010925	1	1	ENSG00000149311
exocyst assembly	GO:BP	GO:0001927	0.010925	1	1	ENSG00000144118
regulation of exocyst assembly	GO:BP	GO:0001928	0.010925	1	1	ENSG00000144118
response to increased oxygen levels	GO:BP	GO:0036296	0.010925	27	2	ENSG00000150907, ENSG00000026103
tolerance induction to tumor cell	GO:BP	GO:0002413	0.010925	1	1	ENSG00000120217
production of molecular mediator of immune response	GO:BP	GO:0002440	0.010925	196	4	ENSG00000122122, ENSG00000134321, ENSG00000101347, ENSG00000167207
memory T cell proliferation	GO:BP	GO:0061485	0.010925	1	1	ENSG00000107099
positive regulation of activated CD8-positive, alpha-beta T cell apoptotic process	GO:BP	GO:1905404	0.010925	1	1	ENSG00000120217
response to puromycin	GO:BP	GO:1905794	0.010925	1	1	ENSG00000114127
cellular response to puromycin	GO:BP	GO:1905795	0.010925	1	1	ENSG00000114127
regulation of cellular response to gamma radiation	GO:BP	GO:1905843	0.010925	1	1	ENSG00000149311
oncosis	GO:BP	GO:0070267	0.010925	1	1	ENSG00000152558
regulation of antimicrobial peptide biosynthetic process	GO:BP	GO:0002805	0.010925	1	1	ENSG00000167207
positive regulation of antimicrobial peptide biosynthetic process	GO:BP	GO:0002807	0.010925	1	1	ENSG00000167207
regulation of antibacterial peptide biosynthetic process	GO:BP	GO:0002808	0.010925	1	1	ENSG00000167207
interleukin-35-mediated signaling pathway	GO:BP	GO:0070757	0.010925	1	1	ENSG00000096968
biosynthetic process of antibacterial peptides active against Gram-positive bacteria	GO:BP	GO:0002815	0.010925	1	1	ENSG00000167207
nuclear histone mRNA catabolic process	GO:BP	GO:0071045	0.010925	1	1	ENSG00000138385
negative regulation of constitutive secretory pathway	GO:BP	GO:1903434	0.010925	1	1	ENSG00000172007
positive regulation of NAD+ ADP-ribosyltransferase activity	GO:BP	GO:1901666	0.010925	1	1	ENSG00000163840
mitochondrial mRNA 3'-end processing	GO:BP	GO:0090616	0.010925	1	1	ENSG00000138035
mitochondrial mRNA polyadenylation	GO:BP	GO:0097222	0.010925	1	1	ENSG00000138035
regulation of protein binding	GO:BP	GO:0043393	0.010925	198	4	ENSG00000101160, ENSG00000163840, ENSG00000144118, ENSG00000162946
lipid modification by small protein conjugation	GO:BP	GO:0120322	0.010925	1	1	ENSG00000173821
regulation of B cell activation	GO:BP	GO:0050864	0.010925	198	4	ENSG00000102524, ENSG00000122122, ENSG00000149311, ENSG00000167207
lipid ubiquitination	GO:BP	GO:0120323	0.010925	1	1	ENSG00000173821
regulation of cell projection organization	GO:BP	GO:0031344	0.010925	635	7	ENSG00000171943, ENSG00000184014, ENSG00000112367, ENSG00000144848, ENSG00000102081, ENSG00000091409, ENSG00000162946
head development	GO:BP	GO:0060322	0.010925	809	8	ENSG00000171943, ENSG00000114450, ENSG00000139618, ENSG00000197121, ENSG00000149311, ENSG00000138795, ENSG00000163666, ENSG00000162946
mineralocorticoid receptor signaling pathway	GO:BP	GO:0031959	0.010925	1	1	ENSG00000096968
protein deglutathionylation	GO:BP	GO:0080058	0.010925	1	1	ENSG00000173221
positive regulation of intracellular transport of viral material	GO:BP	GO:1901254	0.010925	1	1	ENSG00000102081
negative regulation of prostaglandin secretion	GO:BP	GO:0032307	0.010925	1	1	ENSG00000068366
obsolete cell aging	GO:BP	GO:0007569	0.010925	27	2	ENSG00000139618, ENSG00000181163
regulation of exocyst localization	GO:BP	GO:0060178	0.010925	1	1	ENSG00000144118
regulation of NAD+ ADP-ribosyltransferase activity	GO:BP	GO:1901664	0.010925	1	1	ENSG00000163840
positive regulation of biosynthetic process of antibacterial peptides active against Gram-positive bacteria	GO:BP	GO:0006965	0.010925	1	1	ENSG00000167207
positive regulation of antibacterial peptide biosynthetic process	GO:BP	GO:0006963	0.010925	1	1	ENSG00000167207
protein localization to vacuolar membrane	GO:BP	GO:1903778	0.010925	1	1	ENSG00000097033
receptor catabolic process	GO:BP	GO:0032801	0.010925	27	2	ENSG00000163840, ENSG00000097033
negative regulation of translation in response to oxidative stress	GO:BP	GO:0032938	0.010925	1	1	ENSG00000140464
programmed cell death induced by symbiont	GO:BP	GO:0034050	0.010925	1	1	ENSG00000096968
detection of muramyl dipeptide	GO:BP	GO:0032498	0.010925	1	1	ENSG00000167207
lipid metabolic process	GO:BP	GO:0006629	0.010928	1392	11	ENSG00000173821, ENSG00000106617, ENSG00000125779, ENSG00000112367, ENSG00000188313, ENSG00000068366, ENSG00000197121, ENSG00000149311, ENSG00000100342, ENSG00000198814, ENSG00000167207
purine-containing compound biosynthetic process	GO:BP	GO:0072522	0.011111	200	4	ENSG00000106617, ENSG00000121281, ENSG00000125779, ENSG00000068366
developmental growth	GO:BP	GO:0048589	0.011137	639	7	ENSG00000147050, ENSG00000122122, ENSG00000139618, ENSG00000181690, ENSG00000149311, ENSG00000163666, ENSG00000162946
cytokine production involved in immune response	GO:BP	GO:0002367	0.011144	97	3	ENSG00000122122, ENSG00000134321, ENSG00000167207
regulation of cytokine production involved in immune response	GO:BP	GO:0002718	0.011144	97	3	ENSG00000122122, ENSG00000134321, ENSG00000167207
response to peptide	GO:BP	GO:1901652	0.011191	477	6	ENSG00000138035, ENSG00000086065, ENSG00000150907, ENSG00000096968, ENSG00000196954, ENSG00000167207
nicotinamide nucleotide biosynthetic process	GO:BP	GO:0019359	0.011364	28	2	ENSG00000138496, ENSG00000105835
regulation of cytoplasmic translation	GO:BP	GO:2000765	0.011364	28	2	ENSG00000107864, ENSG00000102081
pyridine nucleotide biosynthetic process	GO:BP	GO:0019363	0.011364	28	2	ENSG00000138496, ENSG00000105835
positive regulation of MAPK cascade	GO:BP	GO:0043410	0.011364	479	6	ENSG00000055332, ENSG00000132256, ENSG00000096968, ENSG00000137575, ENSG00000108984, ENSG00000167207
positive regulation of toll-like receptor signaling pathway	GO:BP	GO:0034123	0.011364	28	2	ENSG00000134321, ENSG00000120280
epithelial tube morphogenesis	GO:BP	GO:0060562	0.011379	331	5	ENSG00000147050, ENSG00000140464, ENSG00000101160, ENSG00000138795, ENSG00000163666
regulation of cysteine-type endopeptidase activity involved in apoptotic process	GO:BP	GO:0043281	0.011384	202	4	ENSG00000140464, ENSG00000121858, ENSG00000096968, ENSG00000026103
chromatin assembly	GO:BP	GO:0031497	0.011562	203	4	ENSG00000132475, ENSG00000198604, ENSG00000101596, ENSG00000181163
regulation of endocytosis	GO:BP	GO:0030100	0.011562	203	4	ENSG00000185722, ENSG00000198087, ENSG00000102081, ENSG00000137575
regulation of phagocytosis	GO:BP	GO:0050764	0.011669	99	3	ENSG00000144848, ENSG00000188313, ENSG00000167207
cellular lipid metabolic process	GO:BP	GO:0044255	0.011669	1009	9	ENSG00000173821, ENSG00000106617, ENSG00000125779, ENSG00000112367, ENSG00000188313, ENSG00000068366, ENSG00000197121, ENSG00000149311, ENSG00000198814
cell cycle process	GO:BP	GO:0022402	0.011771	1206	10	ENSG00000140464, ENSG00000086065, ENSG00000188313, ENSG00000059758, ENSG00000139618, ENSG00000149311, ENSG00000138795, ENSG00000181163, ENSG00000097033, ENSG00000108424
respiratory system development	GO:BP	GO:0060541	0.011925	205	4	ENSG00000101160, ENSG00000101596, ENSG00000138795, ENSG00000163666
developmental process involved in reproduction	GO:BP	GO:0003006	0.011938	1013	9	ENSG00000168026, ENSG00000111224, ENSG00000125779, ENSG00000139618, ENSG00000181690, ENSG00000149311, ENSG00000138795, ENSG00000163666, ENSG00000115339
regulation of oxidative stress-induced neuron death	GO:BP	GO:1903203	0.01201	29	2	ENSG00000111912, ENSG00000143384
positive regulation of signal transduction by p53 class mediator	GO:BP	GO:1901798	0.01201	29	2	ENSG00000140464, ENSG00000149311
regulation of protein polyubiquitination	GO:BP	GO:1902914	0.01201	29	2	ENSG00000123609, ENSG00000167207
peptidyl-serine modification	GO:BP	GO:0018209	0.01201	336	5	ENSG00000183735, ENSG00000152495, ENSG00000149311, ENSG00000127334, ENSG00000115339
negative regulation of telomere maintenance via telomere lengthening	GO:BP	GO:1904357	0.01201	29	2	ENSG00000114127, ENSG00000140464
B cell activation	GO:BP	GO:0042113	0.012108	337	5	ENSG00000102524, ENSG00000122122, ENSG00000149311, ENSG00000138795, ENSG00000167207
regulation of ion transmembrane transport	GO:BP	GO:0034765	0.01212	487	6	ENSG00000140464, ENSG00000173221, ENSG00000062716, ENSG00000164096, ENSG00000102081, ENSG00000187231
phospholipid transport	GO:BP	GO:0015914	0.012199	101	3	ENSG00000062716, ENSG00000188313, ENSG00000163746
protein secretion	GO:BP	GO:0009306	0.012378	339	5	ENSG00000154305, ENSG00000134321, ENSG00000198087, ENSG00000096968, ENSG00000068366
cell growth	GO:BP	GO:0016049	0.01245	490	6	ENSG00000132475, ENSG00000140464, ENSG00000138688, ENSG00000068366, ENSG00000137575, ENSG00000162946
establishment of protein localization to extracellular region	GO:BP	GO:0035592	0.012495	340	5	ENSG00000154305, ENSG00000134321, ENSG00000198087, ENSG00000096968, ENSG00000068366
macrophage activation	GO:BP	GO:0042116	0.012495	102	3	ENSG00000123609, ENSG00000096968, ENSG00000149311
regulation of alpha-beta T cell activation	GO:BP	GO:0046634	0.012825	103	3	ENSG00000120217, ENSG00000122122, ENSG00000096968
regulation of protein transport	GO:BP	GO:0051223	0.013413	498	6	ENSG00000134321, ENSG00000198087, ENSG00000067066, ENSG00000096968, ENSG00000068366, ENSG00000097033
regulation of Wnt signaling pathway	GO:BP	GO:0030111	0.013414	346	5	ENSG00000173821, ENSG00000150907, ENSG00000138795, ENSG00000106829, ENSG00000162946
vesicle fusion	GO:BP	GO:0006906	0.01343	105	3	ENSG00000185722, ENSG00000124222, ENSG00000166900
regulation of receptor-mediated endocytosis	GO:BP	GO:0048259	0.01343	105	3	ENSG00000198087, ENSG00000102081, ENSG00000137575
positive regulation of DNA repair	GO:BP	GO:0045739	0.01343	105	3	ENSG00000163840, ENSG00000138496, ENSG00000101596
regulation of small molecule metabolic process	GO:BP	GO:0062012	0.01343	347	5	ENSG00000106617, ENSG00000125779, ENSG00000150907, ENSG00000140396, ENSG00000127334
protein localization to chromosome, telomeric region	GO:BP	GO:0070198	0.01343	31	2	ENSG00000140464, ENSG00000139618
protein localization to extracellular region	GO:BP	GO:0071692	0.01343	347	5	ENSG00000154305, ENSG00000134321, ENSG00000198087, ENSG00000096968, ENSG00000068366
pyridine-containing compound biosynthetic process	GO:BP	GO:0072525	0.01343	31	2	ENSG00000138496, ENSG00000105835
COPII-coated vesicle budding	GO:BP	GO:0090114	0.01343	31	2	ENSG00000154305, ENSG00000138069
negative regulation of type I interferon production	GO:BP	GO:0032480	0.01343	31	2	ENSG00000123609, ENSG00000108771
regulation of protein ubiquitination	GO:BP	GO:0031396	0.01343	213	4	ENSG00000102921, ENSG00000123609, ENSG00000163840, ENSG00000167207
segmentation	GO:BP	GO:0035282	0.01343	105	3	ENSG00000147050, ENSG00000149311, ENSG00000138795
negative regulation of protein modification process	GO:BP	GO:0031400	0.0135	500	6	ENSG00000102921, ENSG00000106617, ENSG00000163840, ENSG00000111912, ENSG00000181163, ENSG00000173193
T cell mediated immunity	GO:BP	GO:0002456	0.013681	106	3	ENSG00000122122, ENSG00000134321, ENSG00000167207
positive regulation of histone modification	GO:BP	GO:0031058	0.013681	106	3	ENSG00000140464, ENSG00000102081, ENSG00000149311
cellular response to peptide	GO:BP	GO:1901653	0.013705	349	5	ENSG00000086065, ENSG00000150907, ENSG00000096968, ENSG00000196954, ENSG00000167207
nucleoside triphosphate metabolic process	GO:BP	GO:0009141	0.014004	107	3	ENSG00000106617, ENSG00000134326, ENSG00000101347
apoptotic mitochondrial changes	GO:BP	GO:0008637	0.014004	107	3	ENSG00000121858, ENSG00000144848, ENSG00000126858
nicotinamide nucleotide metabolic process	GO:BP	GO:0046496	0.014088	32	2	ENSG00000138496, ENSG00000105835
regulation of interleukin-4 production	GO:BP	GO:0032673	0.014088	32	2	ENSG00000122122, ENSG00000138795
interleukin-4 production	GO:BP	GO:0032633	0.014088	32	2	ENSG00000122122, ENSG00000138795
mitotic G1 DNA damage checkpoint signaling	GO:BP	GO:0031571	0.014088	32	2	ENSG00000140464, ENSG00000149311
pyridine nucleotide metabolic process	GO:BP	GO:0019362	0.014088	32	2	ENSG00000138496, ENSG00000105835
response to X-ray	GO:BP	GO:0010165	0.014088	32	2	ENSG00000139618, ENSG00000149311
retinoic acid receptor signaling pathway	GO:BP	GO:0048384	0.014088	32	2	ENSG00000140464, ENSG00000067066
DNA catabolic process	GO:BP	GO:0006308	0.014088	32	2	ENSG00000149311, ENSG00000172183
glycerophospholipid biosynthetic process	GO:BP	GO:0046474	0.014225	218	4	ENSG00000112367, ENSG00000188313, ENSG00000197121, ENSG00000149311
regulation of nucleocytoplasmic transport	GO:BP	GO:0046822	0.014233	108	3	ENSG00000067066, ENSG00000096968, ENSG00000183486
protein acetylation	GO:BP	GO:0006473	0.014429	219	4	ENSG00000140464, ENSG00000150907, ENSG00000139618, ENSG00000138795
negative regulation of cellular component organization	GO:BP	GO:0051129	0.014453	678	7	ENSG00000114127, ENSG00000140464, ENSG00000171943, ENSG00000184014, ENSG00000149311, ENSG00000181163, ENSG00000137575
positive regulation of organelle organization	GO:BP	GO:0010638	0.014455	509	6	ENSG00000140464, ENSG00000121858, ENSG00000144118, ENSG00000149311, ENSG00000097033, ENSG00000137575
organelle membrane fusion	GO:BP	GO:0090174	0.014547	109	3	ENSG00000185722, ENSG00000124222, ENSG00000166900
neuron death in response to oxidative stress	GO:BP	GO:0036475	0.014808	33	2	ENSG00000111912, ENSG00000143384
mitotic G1/S transition checkpoint signaling	GO:BP	GO:0044819	0.014808	33	2	ENSG00000140464, ENSG00000149311
regulation of type 2 immune response	GO:BP	GO:0002828	0.014808	33	2	ENSG00000134321, ENSG00000167207
anterior/posterior pattern specification	GO:BP	GO:0009952	0.014808	221	4	ENSG00000147050, ENSG00000197121, ENSG00000149311, ENSG00000138795
negative regulation of calcium ion transmembrane transporter activity	GO:BP	GO:1901020	0.014808	33	2	ENSG00000164096, ENSG00000102081
alpha-beta T cell differentiation	GO:BP	GO:0046632	0.015586	112	3	ENSG00000122122, ENSG00000134321, ENSG00000138795
positive regulation of lymphocyte mediated immunity	GO:BP	GO:0002708	0.015586	112	3	ENSG00000122122, ENSG00000134321, ENSG00000167207
regulation of fatty acid transport	GO:BP	GO:2000191	0.015628	34	2	ENSG00000068366, ENSG00000108984
negative regulation of exocytosis	GO:BP	GO:0045920	0.015628	34	2	ENSG00000172007, ENSG00000102081
long-term memory	GO:BP	GO:0007616	0.015628	34	2	ENSG00000107864, ENSG00000152495
blood coagulation	GO:BP	GO:0007596	0.015904	226	4	ENSG00000149131, ENSG00000188313, ENSG00000096968, ENSG00000101608
purine ribonucleotide metabolic process	GO:BP	GO:0009150	0.015911	364	5	ENSG00000106617, ENSG00000123130, ENSG00000121281, ENSG00000125779, ENSG00000068366
regulation of establishment of protein localization	GO:BP	GO:0070201	0.016244	523	6	ENSG00000134321, ENSG00000198087, ENSG00000067066, ENSG00000096968, ENSG00000068366, ENSG00000097033
peptidyl-threonine phosphorylation	GO:BP	GO:0018107	0.016264	114	3	ENSG00000106617, ENSG00000183735, ENSG00000127334
virion assembly	GO:BP	GO:0019068	0.016448	35	2	ENSG00000086065, ENSG00000138069
cerebral cortex radially oriented cell migration	GO:BP	GO:0021799	0.016448	35	2	ENSG00000171943, ENSG00000162946
osteoblast differentiation	GO:BP	GO:0001649	0.016562	229	4	ENSG00000112773, ENSG00000138246, ENSG00000138795, ENSG00000108984
lipid biosynthetic process	GO:BP	GO:0008610	0.016824	700	7	ENSG00000106617, ENSG00000112367, ENSG00000188313, ENSG00000068366, ENSG00000197121, ENSG00000149311, ENSG00000198814
mitochondrion organization	GO:BP	GO:0007005	0.016901	528	6	ENSG00000138035, ENSG00000121858, ENSG00000125779, ENSG00000144848, ENSG00000126858, ENSG00000097033
metal ion transport	GO:BP	GO:0030001	0.01696	886	8	ENSG00000140464, ENSG00000168003, ENSG00000173221, ENSG00000062716, ENSG00000164096, ENSG00000102081, ENSG00000187231, ENSG00000033867
coagulation	GO:BP	GO:0050817	0.01701	231	4	ENSG00000149131, ENSG00000188313, ENSG00000096968, ENSG00000101608
cellular response to cadmium ion	GO:BP	GO:0071276	0.01725	36	2	ENSG00000125148, ENSG00000163666
regulation of T cell apoptotic process	GO:BP	GO:0070232	0.01725	36	2	ENSG00000120217, ENSG00000107099
hemostasis	GO:BP	GO:0007599	0.01725	232	4	ENSG00000149131, ENSG00000188313, ENSG00000096968, ENSG00000101608
dendrite development	GO:BP	GO:0016358	0.017695	234	4	ENSG00000107864, ENSG00000171943, ENSG00000102081, ENSG00000162946
regulation of glucose metabolic process	GO:BP	GO:0010906	0.017695	118	3	ENSG00000150907, ENSG00000140396, ENSG00000127334
lysosomal transport	GO:BP	GO:0007041	0.017695	118	3	ENSG00000185722, ENSG00000163840, ENSG00000086065
regulation of necrotic cell death	GO:BP	GO:0010939	0.018063	37	2	ENSG00000124256, ENSG00000125826
negative regulation of proteasomal ubiquitin-dependent protein catabolic process	GO:BP	GO:0032435	0.018063	37	2	ENSG00000102921, ENSG00000137575
detection of biotic stimulus	GO:BP	GO:0009595	0.018063	37	2	ENSG00000154589, ENSG00000167207
response to growth hormone	GO:BP	GO:0060416	0.018063	37	2	ENSG00000138035, ENSG00000096968
positive regulation of dendritic spine development	GO:BP	GO:0060999	0.018063	37	2	ENSG00000107864, ENSG00000102081
response to inorganic substance	GO:BP	GO:0010035	0.018235	538	6	ENSG00000121281, ENSG00000125148, ENSG00000150907, ENSG00000188313, ENSG00000102081, ENSG00000163666
positive regulation of production of molecular mediator of immune response	GO:BP	GO:0002702	0.018382	120	3	ENSG00000122122, ENSG00000134321, ENSG00000167207
negative regulation of transmembrane transport	GO:BP	GO:0034763	0.018382	120	3	ENSG00000164096, ENSG00000102081, ENSG00000187231
polyamine acetylation	GO:BP	GO:0032917	0.018608	2	1	ENSG00000130066
regulation of telomerase catalytic core complex assembly	GO:BP	GO:1904882	0.018608	2	1	ENSG00000149311
pyrimidine deoxyribonucleoside diphosphate biosynthetic process	GO:BP	GO:0009197	0.018608	2	1	ENSG00000134326
T cell cytokine production	GO:BP	GO:0002369	0.018608	38	2	ENSG00000122122, ENSG00000134321
negative regulation of calcium ion transmembrane transport via high voltage-gated calcium channel	GO:BP	GO:1904878	0.018608	2	1	ENSG00000187231
trachea submucosa development	GO:BP	GO:0061152	0.018608	2	1	ENSG00000138795
trachea gland development	GO:BP	GO:0061153	0.018608	2	1	ENSG00000138795
dGTP catabolic process	GO:BP	GO:0006203	0.018608	2	1	ENSG00000101347
dTDP metabolic process	GO:BP	GO:0046072	0.018608	2	1	ENSG00000134326
positive regulation of germinal center formation	GO:BP	GO:0002636	0.018608	2	1	ENSG00000102524
spermidine acetylation	GO:BP	GO:0032918	0.018608	2	1	ENSG00000130066
antibacterial peptide biosynthetic process	GO:BP	GO:0002780	0.018608	2	1	ENSG00000167207
antimicrobial peptide biosynthetic process	GO:BP	GO:0002777	0.018608	2	1	ENSG00000167207
regulation of T cell cytokine production	GO:BP	GO:0002724	0.018608	38	2	ENSG00000122122, ENSG00000134321
putrescine catabolic process	GO:BP	GO:0009447	0.018608	2	1	ENSG00000130066
neuron apoptotic process	GO:BP	GO:0051402	0.018608	242	4	ENSG00000143384, ENSG00000096968, ENSG00000026103, ENSG00000149311
positive regulation of ubiquitin-specific protease activity	GO:BP	GO:2000158	0.018608	2	1	ENSG00000136560
regulation of retrograde vesicle-mediated transport, Golgi to ER	GO:BP	GO:2000156	0.018608	2	1	ENSG00000172007
mitotic DNA replication maintenance of fidelity	GO:BP	GO:1990505	0.018608	2	1	ENSG00000139618
mitotic recombination-dependent replication fork processing	GO:BP	GO:1990426	0.018608	2	1	ENSG00000139618
positive regulation of skeletal muscle cell proliferation	GO:BP	GO:0014858	0.018608	2	1	ENSG00000096968
regulation of alpha-beta T cell proliferation	GO:BP	GO:0046640	0.018608	38	2	ENSG00000120217, ENSG00000096968
phenylalanine transport	GO:BP	GO:0015823	0.018608	2	1	ENSG00000168003
purine nucleoside bisphosphate metabolic process	GO:BP	GO:0034032	0.018608	123	3	ENSG00000123130, ENSG00000125779, ENSG00000068366
rRNA export from nucleus	GO:BP	GO:0006407	0.018608	2	1	ENSG00000181163
nucleoside bisphosphate metabolic process	GO:BP	GO:0033865	0.018608	123	3	ENSG00000123130, ENSG00000125779, ENSG00000068366
lymphatic endothelial cell migration	GO:BP	GO:1904977	0.018608	2	1	ENSG00000116977
positive regulation of telomerase catalytic core complex assembly	GO:BP	GO:1904884	0.018608	2	1	ENSG00000149311
vesicle docking involved in exocytosis	GO:BP	GO:0006904	0.018608	38	2	ENSG00000144118, ENSG00000138190
ribonucleoside bisphosphate metabolic process	GO:BP	GO:0033875	0.018608	123	3	ENSG00000123130, ENSG00000125779, ENSG00000068366
telomerase catalytic core complex assembly	GO:BP	GO:1904868	0.018608	2	1	ENSG00000149311
nucleosome assembly	GO:BP	GO:0006334	0.018608	122	3	ENSG00000132475, ENSG00000198604, ENSG00000181163
positive regulation of peripheral tolerance induction	GO:BP	GO:0002660	0.018608	2	1	ENSG00000120217
cell cycle DNA replication maintenance of fidelity	GO:BP	GO:1902298	0.018608	2	1	ENSG00000139618
dUDP metabolic process	GO:BP	GO:0046077	0.018608	2	1	ENSG00000134326
mitochondrial mRNA processing	GO:BP	GO:0090615	0.018608	2	1	ENSG00000138035
extension of a leading process involved in cell motility in cerebral cortex radial glia guided migration	GO:BP	GO:0021816	0.018608	2	1	ENSG00000171943
regulation of peripheral tolerance induction	GO:BP	GO:0002658	0.018608	2	1	ENSG00000120217
positive regulation of tolerance induction dependent upon immune response	GO:BP	GO:0002654	0.018608	2	1	ENSG00000120217
negative regulation of cellular response to oxidative stress	GO:BP	GO:1900408	0.018608	2	1	ENSG00000111912
negative regulation of cytoplasmic translational elongation	GO:BP	GO:1900248	0.018608	2	1	ENSG00000107864
dTDP biosynthetic process	GO:BP	GO:0006233	0.018608	2	1	ENSG00000134326
execution phase of necroptosis	GO:BP	GO:0097528	0.018608	2	1	ENSG00000168404
cation transmembrane transport	GO:BP	GO:0098655	0.018608	903	8	ENSG00000140464, ENSG00000168003, ENSG00000173221, ENSG00000062716, ENSG00000164096, ENSG00000102081, ENSG00000187231, ENSG00000033867
dUDP biosynthetic process	GO:BP	GO:0006227	0.018608	2	1	ENSG00000134326
regulation of vesicle docking	GO:BP	GO:0106020	0.018608	2	1	ENSG00000144118
forebrain development	GO:BP	GO:0030900	0.018608	384	5	ENSG00000171943, ENSG00000197121, ENSG00000138795, ENSG00000163666, ENSG00000162946
positive regulation of protein catabolic process	GO:BP	GO:0045732	0.018608	238	4	ENSG00000013374, ENSG00000150907, ENSG00000102081, ENSG00000162946
mitotic cell cycle	GO:BP	GO:0000278	0.018608	906	8	ENSG00000140464, ENSG00000086065, ENSG00000163512, ENSG00000059758, ENSG00000139618, ENSG00000149311, ENSG00000137575, ENSG00000108424
regulation of early endosome to recycling endosome transport	GO:BP	GO:1902954	0.018608	2	1	ENSG00000138246
pyrimidine deoxyribonucleoside diphosphate metabolic process	GO:BP	GO:0009196	0.018608	2	1	ENSG00000134326
positive regulation of interleukin-4-mediated signaling pathway	GO:BP	GO:1902216	0.018608	2	1	ENSG00000173193
regulation of protein serine/threonine kinase activity	GO:BP	GO:0071900	0.018608	383	5	ENSG00000138646, ENSG00000106617, ENSG00000144118, ENSG00000108984, ENSG00000167207
positive regulation of establishment of T cell polarity	GO:BP	GO:1903905	0.018608	2	1	ENSG00000107099
regulation of constitutive secretory pathway	GO:BP	GO:1903433	0.018608	2	1	ENSG00000172007
negative regulation of complement activation, lectin pathway	GO:BP	GO:0001869	0.018608	2	1	ENSG00000149131
positive regulation of oxidative stress-induced neuron intrinsic apoptotic signaling pathway	GO:BP	GO:1903378	0.018608	2	1	ENSG00000143384
cellular response to cycloheximide	GO:BP	GO:0071409	0.018608	2	1	ENSG00000114127
detection of peptidoglycan	GO:BP	GO:0032499	0.018608	2	1	ENSG00000167207
cellular response to light stimulus	GO:BP	GO:0071482	0.018608	122	3	ENSG00000102921, ENSG00000102081, ENSG00000181163
positive regulation of mRNA metabolic process	GO:BP	GO:1903313	0.018608	123	3	ENSG00000107864, ENSG00000105939, ENSG00000138035
pyridine-containing compound metabolic process	GO:BP	GO:0072524	0.018608	38	2	ENSG00000138496, ENSG00000105835
type 2 immune response	GO:BP	GO:0042092	0.018608	38	2	ENSG00000134321, ENSG00000167207
regulation of complement activation, lectin pathway	GO:BP	GO:0001868	0.018608	2	1	ENSG00000149131
dATP catabolic process	GO:BP	GO:0046061	0.018608	2	1	ENSG00000101347
positive regulation of glucose metabolic process	GO:BP	GO:0010907	0.018796	39	2	ENSG00000150907, ENSG00000127334
receptor-mediated endocytosis	GO:BP	GO:0006898	0.018827	243	4	ENSG00000198087, ENSG00000102081, ENSG00000138246, ENSG00000137575
regulation of protein secretion	GO:BP	GO:0050708	0.018827	243	4	ENSG00000134321, ENSG00000198087, ENSG00000096968, ENSG00000068366
regulation of DNA biosynthetic process	GO:BP	GO:2000278	0.018899	124	3	ENSG00000114127, ENSG00000140464, ENSG00000149311
ion transmembrane transport	GO:BP	GO:0034220	0.018913	1113	9	ENSG00000140464, ENSG00000168003, ENSG00000173221, ENSG00000062716, ENSG00000164096, ENSG00000102081, ENSG00000187231, ENSG00000100342, ENSG00000033867
sprouting angiogenesis	GO:BP	GO:0002040	0.019289	125	3	ENSG00000154305, ENSG00000173821, ENSG00000138795
negative regulation of DNA biosynthetic process	GO:BP	GO:2000279	0.019626	40	2	ENSG00000114127, ENSG00000140464
replication fork processing	GO:BP	GO:0031297	0.019626	40	2	ENSG00000139618, ENSG00000101347
RNA 3'-end processing	GO:BP	GO:0031123	0.019665	126	3	ENSG00000107864, ENSG00000138035, ENSG00000138385
positive regulation of protein secretion	GO:BP	GO:0050714	0.02008	127	3	ENSG00000198087, ENSG00000096968, ENSG00000068366
response to wounding	GO:BP	GO:0009611	0.020181	558	6	ENSG00000154305, ENSG00000086065, ENSG00000149131, ENSG00000188313, ENSG00000096968, ENSG00000101608
regulation of cell differentiation	GO:BP	GO:0045595	0.020364	1550	11	ENSG00000122122, ENSG00000112773, ENSG00000138688, ENSG00000055332, ENSG00000150907, ENSG00000096968, ENSG00000152495, ENSG00000181690, ENSG00000138795, ENSG00000137575, ENSG00000162946
positive regulation of stress-activated MAPK cascade	GO:BP	GO:0032874	0.020431	128	3	ENSG00000055332, ENSG00000137575, ENSG00000167207
ion transport	GO:BP	GO:0006811	0.020431	1551	11	ENSG00000140464, ENSG00000168003, ENSG00000173221, ENSG00000062716, ENSG00000164096, ENSG00000068366, ENSG00000102081, ENSG00000187231, ENSG00000100342, ENSG00000033867, ENSG00000108984
maintenance of protein localization in organelle	GO:BP	GO:0072595	0.020431	41	2	ENSG00000140464, ENSG00000067066
apoptotic process involved in development	GO:BP	GO:1902742	0.020431	41	2	ENSG00000140464, ENSG00000138795
alpha-beta T cell proliferation	GO:BP	GO:0046633	0.020431	41	2	ENSG00000120217, ENSG00000096968
myeloid cell differentiation	GO:BP	GO:0030099	0.020467	396	5	ENSG00000140464, ENSG00000096968, ENSG00000163565, ENSG00000152495, ENSG00000138795
system process	GO:BP	GO:0003008	0.020695	2235	14	ENSG00000107864, ENSG00000147050, ENSG00000101160, ENSG00000112367, ENSG00000150907, ENSG00000149131, ENSG00000096968, ENSG00000102081, ENSG00000197121, ENSG00000102218, ENSG00000152495, ENSG00000138795, ENSG00000108984, ENSG00000167207
regulation of ion transmembrane transporter activity	GO:BP	GO:0032412	0.02104	252	4	ENSG00000173221, ENSG00000062716, ENSG00000164096, ENSG00000102081
regulation of generation of precursor metabolites and energy	GO:BP	GO:0043467	0.021188	130	3	ENSG00000106617, ENSG00000138035, ENSG00000127334
mRNA transport	GO:BP	GO:0051028	0.021188	130	3	ENSG00000111224, ENSG00000102081, ENSG00000183486
protein complex oligomerization	GO:BP	GO:0051259	0.021275	253	4	ENSG00000138035, ENSG00000101347, ENSG00000145365, ENSG00000168404
ncRNA catabolic process	GO:BP	GO:0034661	0.021281	42	2	ENSG00000114127, ENSG00000138035
peptide transport	GO:BP	GO:0015833	0.021529	254	4	ENSG00000168394, ENSG00000138069, ENSG00000096968, ENSG00000068366
centrosome cycle	GO:BP	GO:0007098	0.021544	131	3	ENSG00000086065, ENSG00000139618, ENSG00000181163
mesoderm development	GO:BP	GO:0007498	0.021544	131	3	ENSG00000147050, ENSG00000096968, ENSG00000138795
cellular response to organic cyclic compound	GO:BP	GO:0071407	0.021781	569	6	ENSG00000114127, ENSG00000144118, ENSG00000096968, ENSG00000115267, ENSG00000181163, ENSG00000167207
peptidyl-lysine modification	GO:BP	GO:0018205	0.021781	403	5	ENSG00000147050, ENSG00000140464, ENSG00000139618, ENSG00000115267, ENSG00000138795
phosphatidylinositol biosynthetic process	GO:BP	GO:0006661	0.021922	132	3	ENSG00000112367, ENSG00000197121, ENSG00000149311
platelet activation	GO:BP	GO:0030168	0.021922	132	3	ENSG00000188313, ENSG00000096968, ENSG00000101608
positive regulation of B cell proliferation	GO:BP	GO:0030890	0.022027	43	2	ENSG00000102524, ENSG00000122122
positive regulation of ATP-dependent activity	GO:BP	GO:0032781	0.022027	43	2	ENSG00000062716, ENSG00000188313
nuclear membrane organization	GO:BP	GO:0071763	0.022027	43	2	ENSG00000086065, ENSG00000136816
O-glycan processing	GO:BP	GO:0016266	0.022027	43	2	ENSG00000106392, ENSG00000115339
2'-deoxyribonucleotide metabolic process	GO:BP	GO:0009394	0.022027	43	2	ENSG00000134326, ENSG00000101347
negative regulation of interferon-gamma production	GO:BP	GO:0032689	0.022027	43	2	ENSG00000120217, ENSG00000167207
positive regulation of leukocyte mediated immunity	GO:BP	GO:0002705	0.022246	133	3	ENSG00000122122, ENSG00000134321, ENSG00000167207
positive regulation of transferase activity	GO:BP	GO:0051347	0.022666	575	6	ENSG00000106617, ENSG00000163840, ENSG00000144118, ENSG00000096968, ENSG00000108984, ENSG00000167207
endoplasmic reticulum to Golgi vesicle-mediated transport	GO:BP	GO:0006888	0.022668	134	3	ENSG00000154305, ENSG00000138069, ENSG00000197121
positive regulation of protein kinase activity	GO:BP	GO:0045860	0.022897	409	5	ENSG00000106617, ENSG00000144118, ENSG00000096968, ENSG00000108984, ENSG00000167207
deoxyribonucleotide metabolic process	GO:BP	GO:0009262	0.022914	44	2	ENSG00000134326, ENSG00000101347
regulation of autophagosome assembly	GO:BP	GO:2000785	0.022914	44	2	ENSG00000144118, ENSG00000097033
protein acylation	GO:BP	GO:0043543	0.023258	261	4	ENSG00000140464, ENSG00000150907, ENSG00000139618, ENSG00000138795
positive regulation of proteolysis involved in cellular protein catabolic process	GO:BP	GO:1903052	0.023505	136	3	ENSG00000013374, ENSG00000102081, ENSG00000162946
regulation of transmembrane transporter activity	GO:BP	GO:0022898	0.023526	262	4	ENSG00000173221, ENSG00000062716, ENSG00000164096, ENSG00000102081
regulation of humoral immune response	GO:BP	GO:0002920	0.023791	45	2	ENSG00000149131, ENSG00000167207
microglial cell activation	GO:BP	GO:0001774	0.023791	45	2	ENSG00000096968, ENSG00000149311
deoxyribose phosphate metabolic process	GO:BP	GO:0019692	0.023791	45	2	ENSG00000134326, ENSG00000101347
lipid export from cell	GO:BP	GO:0140353	0.023791	45	2	ENSG00000068366, ENSG00000108984
phospholipid biosynthetic process	GO:BP	GO:0008654	0.024045	264	4	ENSG00000112367, ENSG00000188313, ENSG00000197121, ENSG00000149311
negative regulation of transferase activity	GO:BP	GO:0051348	0.024338	265	4	ENSG00000140464, ENSG00000106617, ENSG00000163840, ENSG00000181163
T cell costimulation	GO:BP	GO:0031295	0.024715	46	2	ENSG00000102524, ENSG00000120217
dendritic cell differentiation	GO:BP	GO:0097028	0.024715	46	2	ENSG00000163512, ENSG00000152495
lipoprotein metabolic process	GO:BP	GO:0042157	0.024715	139	3	ENSG00000197121, ENSG00000149311, ENSG00000100342
cerebral cortex cell migration	GO:BP	GO:0021795	0.024715	46	2	ENSG00000171943, ENSG00000162946
T cell differentiation	GO:BP	GO:0030217	0.024867	267	4	ENSG00000122122, ENSG00000134321, ENSG00000152495, ENSG00000138795
organelle fusion	GO:BP	GO:0048284	0.02516	140	3	ENSG00000185722, ENSG00000124222, ENSG00000166900
male gamete generation	GO:BP	GO:0048232	0.025508	592	6	ENSG00000168026, ENSG00000111224, ENSG00000125779, ENSG00000139618, ENSG00000149311, ENSG00000115339
negative regulation of icosanoid secretion	GO:BP	GO:0032304	0.025539	3	1	ENSG00000068366
cellular response to Thyroglobulin triiodothyronine	GO:BP	GO:1904017	0.025539	3	1	ENSG00000140396
pre-B cell allelic exclusion	GO:BP	GO:0002331	0.025539	3	1	ENSG00000149311
positive regulation of mitochondrial RNA catabolic process	GO:BP	GO:0000962	0.025539	3	1	ENSG00000138035
negative regulation of IP-10 production	GO:BP	GO:0071659	0.025539	3	1	ENSG00000111331
negative regulation of interleukin-18 production	GO:BP	GO:0032701	0.025539	3	1	ENSG00000167207
O-glycan processing, core 1	GO:BP	GO:0016267	0.025539	3	1	ENSG00000106392
positive regulation of translation	GO:BP	GO:0045727	0.025539	142	3	ENSG00000107864, ENSG00000102081, ENSG00000181163
positive regulation of protein K48-linked ubiquitination	GO:BP	GO:1902524	0.025539	3	1	ENSG00000123609
positive regulation of growth hormone receptor signaling pathway	GO:BP	GO:0060399	0.025539	3	1	ENSG00000096968
positive regulation of protein modification by small protein conjugation or removal	GO:BP	GO:1903322	0.025539	142	3	ENSG00000123609, ENSG00000136560, ENSG00000167207
apoptotic process involved in mammary gland involution	GO:BP	GO:0060057	0.025539	3	1	ENSG00000140464
positive regulation of apoptotic process involved in mammary gland involution	GO:BP	GO:0060058	0.025539	3	1	ENSG00000140464
rRNA import into mitochondrion	GO:BP	GO:0035928	0.025539	3	1	ENSG00000138035
regulation of proteasomal ubiquitin-dependent protein catabolic process	GO:BP	GO:0032434	0.025539	141	3	ENSG00000102921, ENSG00000013374, ENSG00000137575
tRNA export from nucleus	GO:BP	GO:0006409	0.025539	3	1	ENSG00000138385
negative regulation of long-term synaptic depression	GO:BP	GO:1900453	0.025539	3	1	ENSG00000102081
L-alanine import across plasma membrane	GO:BP	GO:1904273	0.025539	3	1	ENSG00000168003
formation of radial glial scaffolds	GO:BP	GO:0021943	0.025539	3	1	ENSG00000138795
regulation of tolerance induction dependent upon immune response	GO:BP	GO:0002652	0.025539	3	1	ENSG00000120217
regulation of centrosome duplication	GO:BP	GO:0010824	0.025539	47	2	ENSG00000086065, ENSG00000181163
regulation of intracellular transport of viral material	GO:BP	GO:1901252	0.025539	3	1	ENSG00000102081
regulation of Fas signaling pathway	GO:BP	GO:1902044	0.025539	3	1	ENSG00000067066
radial glia-guided pyramidal neuron migration	GO:BP	GO:0140650	0.025539	3	1	ENSG00000162946
DNA strand resection involved in replication fork processing	GO:BP	GO:0110025	0.025539	3	1	ENSG00000101347
regulation of prostaglandin-E synthase activity	GO:BP	GO:2000361	0.025539	3	1	ENSG00000167207
positive regulation of prostaglandin-E synthase activity	GO:BP	GO:2000363	0.025539	3	1	ENSG00000167207
dGTP metabolic process	GO:BP	GO:0046070	0.025539	3	1	ENSG00000101347
polyamine catabolic process	GO:BP	GO:0006598	0.025539	3	1	ENSG00000130066
activated CD8-positive, alpha-beta T cell apoptotic process	GO:BP	GO:1905397	0.025539	3	1	ENSG00000120217
pyramidal neuron migration to cerebral cortex	GO:BP	GO:0021852	0.025539	3	1	ENSG00000162946
positive regulation of interleukin-18-mediated signaling pathway	GO:BP	GO:2000494	0.025539	3	1	ENSG00000196954
establishment of protein-containing complex localization to telomere	GO:BP	GO:0097695	0.025539	3	1	ENSG00000149311
positive regulation of toll-like receptor 8 signaling pathway	GO:BP	GO:0034161	0.025539	3	1	ENSG00000120280
mitochondrial mRNA catabolic process	GO:BP	GO:0000958	0.025539	3	1	ENSG00000138035
establishment of RNA localization to telomere	GO:BP	GO:0097694	0.025539	3	1	ENSG00000149311
activation of cysteine-type endopeptidase activity involved in apoptotic signaling pathway	GO:BP	GO:0097296	0.025539	3	1	ENSG00000096968
regulation of interleukin-4-mediated signaling pathway	GO:BP	GO:1902214	0.025539	3	1	ENSG00000173193
histone H3-K56 acetylation	GO:BP	GO:0097043	0.025539	3	1	ENSG00000138795
Ran protein signal transduction	GO:BP	GO:0031291	0.025539	3	1	ENSG00000108424
vesicle tethering involved in exocytosis	GO:BP	GO:0090522	0.025539	3	1	ENSG00000138190
regulation of toll-like receptor 8 signaling pathway	GO:BP	GO:0034159	0.025539	3	1	ENSG00000120280
regulation of activated CD8-positive, alpha-beta T cell apoptotic process	GO:BP	GO:1905402	0.025539	3	1	ENSG00000120217
dATP metabolic process	GO:BP	GO:0046060	0.025539	3	1	ENSG00000101347
lymphocyte costimulation	GO:BP	GO:0031294	0.025687	48	2	ENSG00000102524, ENSG00000120217
icosanoid secretion	GO:BP	GO:0032309	0.025687	48	2	ENSG00000068366, ENSG00000108984
negative regulation of leukocyte apoptotic process	GO:BP	GO:2000107	0.025687	48	2	ENSG00000107099, ENSG00000167207
DNA-templated DNA replication maintenance of fidelity	GO:BP	GO:0045005	0.025687	48	2	ENSG00000139618, ENSG00000101347
leukocyte activation involved in inflammatory response	GO:BP	GO:0002269	0.025687	48	2	ENSG00000096968, ENSG00000149311
microtubule organizing center organization	GO:BP	GO:0031023	0.026536	145	3	ENSG00000086065, ENSG00000139618, ENSG00000181163
regulation of filopodium assembly	GO:BP	GO:0051489	0.026686	49	2	ENSG00000171943, ENSG00000102081
organophosphate ester transport	GO:BP	GO:0015748	0.026991	146	3	ENSG00000062716, ENSG00000188313, ENSG00000163746
neural precursor cell proliferation	GO:BP	GO:0061351	0.027451	147	3	ENSG00000150907, ENSG00000138795, ENSG00000162946
viral entry into host cell	GO:BP	GO:0046718	0.027451	147	3	ENSG00000168003, ENSG00000132256, ENSG00000188313
regulation of transporter activity	GO:BP	GO:0032409	0.027561	279	4	ENSG00000173221, ENSG00000062716, ENSG00000164096, ENSG00000102081
regulation of vacuole organization	GO:BP	GO:0044088	0.027588	50	2	ENSG00000144118, ENSG00000097033
positive regulation of epithelial to mesenchymal transition	GO:BP	GO:0010718	0.027588	50	2	ENSG00000138795, ENSG00000137575
positive regulation of neuron apoptotic process	GO:BP	GO:0043525	0.027588	50	2	ENSG00000143384, ENSG00000149311
reproductive structure development	GO:BP	GO:0048608	0.027815	436	5	ENSG00000139618, ENSG00000181690, ENSG00000149311, ENSG00000138795, ENSG00000163666
regulation of cellular carbohydrate metabolic process	GO:BP	GO:0010675	0.027825	148	3	ENSG00000150907, ENSG00000140396, ENSG00000127334
positive regulation of neuron projection development	GO:BP	GO:0010976	0.028313	149	3	ENSG00000112367, ENSG00000091409, ENSG00000162946
reproductive system development	GO:BP	GO:0061458	0.028521	439	5	ENSG00000139618, ENSG00000181690, ENSG00000149311, ENSG00000138795, ENSG00000163666
glial cell activation	GO:BP	GO:0061900	0.028522	51	2	ENSG00000096968, ENSG00000149311
forebrain generation of neurons	GO:BP	GO:0021872	0.028522	51	2	ENSG00000138795, ENSG00000162946
modulation of chemical synaptic transmission	GO:BP	GO:0050804	0.028975	441	5	ENSG00000107864, ENSG00000096968, ENSG00000102081, ENSG00000166900, ENSG00000162946
regulation of trans-synaptic signaling	GO:BP	GO:0099177	0.029211	442	5	ENSG00000107864, ENSG00000096968, ENSG00000102081, ENSG00000166900, ENSG00000162946
positive regulation of B cell activation	GO:BP	GO:0050871	0.029211	151	3	ENSG00000102524, ENSG00000122122, ENSG00000167207
glial cell migration	GO:BP	GO:0008347	0.029441	52	2	ENSG00000171943, ENSG00000162946
mRNA polyadenylation	GO:BP	GO:0006378	0.029441	52	2	ENSG00000107864, ENSG00000138035
male meiotic nuclear division	GO:BP	GO:0007140	0.029441	52	2	ENSG00000139618, ENSG00000149311
regulation of centrosome cycle	GO:BP	GO:0046605	0.029441	52	2	ENSG00000086065, ENSG00000181163
branching morphogenesis of an epithelial tube	GO:BP	GO:0048754	0.029618	152	3	ENSG00000140464, ENSG00000101160, ENSG00000138795
RNA polyadenylation	GO:BP	GO:0043631	0.030416	53	2	ENSG00000107864, ENSG00000138035
viral transcription	GO:BP	GO:0019083	0.030416	53	2	ENSG00000067066, ENSG00000138795
pyrimidine nucleotide metabolic process	GO:BP	GO:0006220	0.030416	53	2	ENSG00000134326, ENSG00000122643
positive regulation of cellular carbohydrate metabolic process	GO:BP	GO:0010676	0.030416	53	2	ENSG00000150907, ENSG00000127334
vacuolar transport	GO:BP	GO:0007034	0.03051	154	3	ENSG00000185722, ENSG00000163840, ENSG00000086065
entry into host	GO:BP	GO:0044409	0.03051	154	3	ENSG00000168003, ENSG00000132256, ENSG00000188313
regulation of T cell differentiation	GO:BP	GO:0045580	0.03051	154	3	ENSG00000122122, ENSG00000152495, ENSG00000138795
homeostasis of number of cells	GO:BP	GO:0048872	0.030792	290	4	ENSG00000102524, ENSG00000122122, ENSG00000096968, ENSG00000026103
nuclear export	GO:BP	GO:0051168	0.030997	155	3	ENSG00000067066, ENSG00000181163, ENSG00000138385
mitotic metaphase plate congression	GO:BP	GO:0007080	0.031376	54	2	ENSG00000086065, ENSG00000108424
transport along microtubule	GO:BP	GO:0010970	0.031488	156	3	ENSG00000168026, ENSG00000138069, ENSG00000126858
regulation of apoptotic process in bone marrow cell	GO:BP	GO:0071865	0.031613	4	1	ENSG00000138795
cellular response to sorbitol	GO:BP	GO:0072709	0.031613	4	1	ENSG00000108984
dTTP biosynthetic process	GO:BP	GO:0006235	0.031613	4	1	ENSG00000134326
pantothenate metabolic process	GO:BP	GO:0015939	0.031613	4	1	ENSG00000125779
negative regulation of apoptotic process in bone marrow cell	GO:BP	GO:0071866	0.031613	4	1	ENSG00000138795
cytosol to endoplasmic reticulum transport	GO:BP	GO:0046967	0.031613	4	1	ENSG00000168394
mitotic chromosome movement towards spindle pole	GO:BP	GO:0007079	0.031613	4	1	ENSG00000108424
IP-10 production	GO:BP	GO:0071612	0.031613	4	1	ENSG00000111331
glycerol-3-phosphate biosynthetic process	GO:BP	GO:0046167	0.031613	4	1	ENSG00000198814
phosphatidylserine biosynthetic process	GO:BP	GO:0006659	0.031613	4	1	ENSG00000188313
positive regulation of necroptotic process	GO:BP	GO:0060545	0.031613	4	1	ENSG00000124256
regulation of prostaglandin-endoperoxide synthase activity	GO:BP	GO:0060584	0.031613	4	1	ENSG00000167207
positive regulation of prostaglandin-endoperoxide synthase activity	GO:BP	GO:0060585	0.031613	4	1	ENSG00000167207
regulation of endoribonuclease activity	GO:BP	GO:0060699	0.031613	4	1	ENSG00000181163
B cell costimulation	GO:BP	GO:0031296	0.031613	4	1	ENSG00000102524
dTTP metabolic process	GO:BP	GO:0046075	0.031613	4	1	ENSG00000134326
early endosome to recycling endosome transport	GO:BP	GO:0061502	0.031613	4	1	ENSG00000138246
RNA import into nucleus	GO:BP	GO:0006404	0.031613	4	1	ENSG00000108424
negative regulation of mammary gland epithelial cell proliferation	GO:BP	GO:0033600	0.031613	4	1	ENSG00000139618
negative regulation of translation in response to stress	GO:BP	GO:0032055	0.031613	4	1	ENSG00000140464
protein sumoylation	GO:BP	GO:0016925	0.031613	55	2	ENSG00000140464, ENSG00000115267
interleukin-12-mediated signaling pathway	GO:BP	GO:0035722	0.031613	4	1	ENSG00000096968
nuclear polyadenylation-dependent mRNA catabolic process	GO:BP	GO:0071042	0.031613	4	1	ENSG00000138035
polyadenylation-dependent mRNA catabolic process	GO:BP	GO:0071047	0.031613	4	1	ENSG00000138035
microtubule cytoskeleton organization	GO:BP	GO:0000226	0.031613	630	6	ENSG00000171943, ENSG00000086065, ENSG00000139618, ENSG00000181163, ENSG00000108424, ENSG00000162946
regulation of IP-10 production	GO:BP	GO:0071658	0.031613	4	1	ENSG00000111331
oncogene-induced cell senescence	GO:BP	GO:0090402	0.031613	4	1	ENSG00000140464
nucleosome organization	GO:BP	GO:0034728	0.031613	157	3	ENSG00000132475, ENSG00000198604, ENSG00000181163
regulation of calcium ion binding	GO:BP	GO:1901876	0.031613	4	1	ENSG00000164096
regulation of interleukin-18-mediated signaling pathway	GO:BP	GO:2000492	0.031613	4	1	ENSG00000196954
negative regulation of MDA-5 signaling pathway	GO:BP	GO:0039534	0.031613	4	1	ENSG00000108771
positive regulation of membrane tubulation	GO:BP	GO:1903527	0.031613	4	1	ENSG00000097033
detection of lipopolysaccharide	GO:BP	GO:0032497	0.031613	4	1	ENSG00000154589
negative regulation of calcium ion binding	GO:BP	GO:1901877	0.031613	4	1	ENSG00000164096
gliogenesis	GO:BP	GO:0042063	0.031613	294	4	ENSG00000171943, ENSG00000181690, ENSG00000138795, ENSG00000162946
ribosomal protein import into nucleus	GO:BP	GO:0006610	0.031613	4	1	ENSG00000108424
positive regulation of T cell mediated immunity	GO:BP	GO:0002711	0.031613	55	2	ENSG00000122122, ENSG00000134321
L-alanine transmembrane transport	GO:BP	GO:1904557	0.031613	4	1	ENSG00000168003
amide transport	GO:BP	GO:0042886	0.031613	294	4	ENSG00000168394, ENSG00000138069, ENSG00000096968, ENSG00000068366
positive regulation of mRNA polyadenylation	GO:BP	GO:1900365	0.031613	4	1	ENSG00000107864
cytoskeleton organization	GO:BP	GO:0007010	0.031613	1453	10	ENSG00000171943, ENSG00000198087, ENSG00000086065, ENSG00000096968, ENSG00000139618, ENSG00000181163, ENSG00000112419, ENSG00000137575, ENSG00000108424, ENSG00000162946
positive regulation of miRNA catabolic process	GO:BP	GO:2000627	0.031613	4	1	ENSG00000138035
granulocyte-macrophage colony-stimulating factor signaling pathway	GO:BP	GO:0038157	0.031613	4	1	ENSG00000096968
pyrimidine deoxyribonucleoside triphosphate biosynthetic process	GO:BP	GO:0009212	0.031613	4	1	ENSG00000134326
mitochondrial RNA 5'-end processing	GO:BP	GO:0000964	0.031613	4	1	ENSG00000138035
positive regulation of cellular protein catabolic process	GO:BP	GO:1903364	0.031613	158	3	ENSG00000013374, ENSG00000102081, ENSG00000162946
peripheral tolerance induction	GO:BP	GO:0002465	0.031613	4	1	ENSG00000120217
regulation of establishment of T cell polarity	GO:BP	GO:1903903	0.031613	4	1	ENSG00000107099
positive regulation of ER to Golgi vesicle-mediated transport	GO:BP	GO:1902953	0.031613	4	1	ENSG00000197121
positive regulation of extracellular exosome assembly	GO:BP	GO:1903553	0.031613	4	1	ENSG00000137575
purine deoxyribonucleoside triphosphate catabolic process	GO:BP	GO:0009217	0.031613	4	1	ENSG00000101347
autophagosome maturation	GO:BP	GO:0097352	0.031613	55	2	ENSG00000086065, ENSG00000062716
deoxyribonucleoside diphosphate biosynthetic process	GO:BP	GO:0009189	0.031613	4	1	ENSG00000134326
negative regulation of chemokine (C-X-C motif) ligand 2 production	GO:BP	GO:2000342	0.031613	4	1	ENSG00000111331
oocyte development	GO:BP	GO:0048599	0.032142	56	2	ENSG00000139618, ENSG00000149311
cytokine production involved in inflammatory response	GO:BP	GO:0002534	0.032142	56	2	ENSG00000121281, ENSG00000167207
icosanoid transport	GO:BP	GO:0071715	0.032142	56	2	ENSG00000068366, ENSG00000108984
regulation of cytokine production involved in inflammatory response	GO:BP	GO:1900015	0.032142	56	2	ENSG00000121281, ENSG00000167207
central nervous system development	GO:BP	GO:0007417	0.032714	1037	8	ENSG00000171943, ENSG00000114450, ENSG00000139618, ENSG00000197121, ENSG00000149311, ENSG00000138795, ENSG00000163666, ENSG00000162946
positive regulation of protein transport	GO:BP	GO:0051222	0.032871	300	4	ENSG00000198087, ENSG00000096968, ENSG00000068366, ENSG00000097033
regulation of lymphocyte apoptotic process	GO:BP	GO:0070228	0.033172	57	2	ENSG00000120217, ENSG00000107099
germ cell development	GO:BP	GO:0007281	0.033534	302	4	ENSG00000168026, ENSG00000125779, ENSG00000139618, ENSG00000149311
rhythmic process	GO:BP	GO:0048511	0.033534	302	4	ENSG00000140464, ENSG00000105835, ENSG00000140396, ENSG00000108984
protein import into nucleus	GO:BP	GO:0006606	0.033719	163	3	ENSG00000140464, ENSG00000096968, ENSG00000108424
cell division	GO:BP	GO:0051301	0.033757	646	6	ENSG00000198087, ENSG00000086065, ENSG00000144118, ENSG00000139618, ENSG00000138795, ENSG00000097033
positive regulation of cell differentiation	GO:BP	GO:0045597	0.033823	840	7	ENSG00000122122, ENSG00000112773, ENSG00000096968, ENSG00000181690, ENSG00000138795, ENSG00000137575, ENSG00000162946
negative regulation of small GTPase mediated signal transduction	GO:BP	GO:0051058	0.034061	58	2	ENSG00000198087, ENSG00000173611
response to cadmium ion	GO:BP	GO:0046686	0.034061	58	2	ENSG00000125148, ENSG00000163666
anterior/posterior axis specification	GO:BP	GO:0009948	0.034061	58	2	ENSG00000147050, ENSG00000197121
regulation of receptor internalization	GO:BP	GO:0002090	0.034061	58	2	ENSG00000102081, ENSG00000137575
membrane fusion	GO:BP	GO:0061025	0.034628	165	3	ENSG00000185722, ENSG00000124222, ENSG00000166900
phosphatidylinositol metabolic process	GO:BP	GO:0046488	0.034628	165	3	ENSG00000112367, ENSG00000197121, ENSG00000149311
regulation of small GTPase mediated signal transduction	GO:BP	GO:0051056	0.035159	307	4	ENSG00000182957, ENSG00000107099, ENSG00000198087, ENSG00000173611
import into nucleus	GO:BP	GO:0051170	0.035678	167	3	ENSG00000140464, ENSG00000096968, ENSG00000108424
regulation of production of molecular mediator of immune response	GO:BP	GO:0002700	0.035678	167	3	ENSG00000122122, ENSG00000134321, ENSG00000167207
phagocytosis	GO:BP	GO:0006909	0.035848	309	4	ENSG00000138688, ENSG00000144848, ENSG00000188313, ENSG00000167207
telencephalon cell migration	GO:BP	GO:0022029	0.03601	60	2	ENSG00000171943, ENSG00000162946
purine nucleoside bisphosphate biosynthetic process	GO:BP	GO:0034033	0.03601	60	2	ENSG00000125779, ENSG00000068366
endosome to lysosome transport	GO:BP	GO:0008333	0.03601	60	2	ENSG00000163840, ENSG00000086065
oocyte differentiation	GO:BP	GO:0009994	0.03601	60	2	ENSG00000139618, ENSG00000149311
nucleoside bisphosphate biosynthetic process	GO:BP	GO:0033866	0.03601	60	2	ENSG00000125779, ENSG00000068366
ribonucleoside bisphosphate biosynthetic process	GO:BP	GO:0034030	0.03601	60	2	ENSG00000125779, ENSG00000068366
cellular chemical homeostasis	GO:BP	GO:0055082	0.03617	658	6	ENSG00000140464, ENSG00000125148, ENSG00000120280, ENSG00000150907, ENSG00000033867, ENSG00000162946
regulation of lymphocyte mediated immunity	GO:BP	GO:0002706	0.036582	169	3	ENSG00000122122, ENSG00000134321, ENSG00000167207
glycerophospholipid metabolic process	GO:BP	GO:0006650	0.036772	312	4	ENSG00000112367, ENSG00000188313, ENSG00000197121, ENSG00000149311
lipopolysaccharide-mediated signaling pathway	GO:BP	GO:0031663	0.037022	61	2	ENSG00000132256, ENSG00000154589
neuroblast proliferation	GO:BP	GO:0007405	0.037022	61	2	ENSG00000138795, ENSG00000162946
negative regulation of translational initiation in response to stress	GO:BP	GO:0032057	0.037052	5	1	ENSG00000140464
apoptotic process in bone marrow cell	GO:BP	GO:0071839	0.037052	5	1	ENSG00000138795
somatic recombination of T cell receptor gene segments	GO:BP	GO:0002681	0.037052	5	1	ENSG00000138795
CMP metabolic process	GO:BP	GO:0046035	0.037052	5	1	ENSG00000122643
tryptophan transport	GO:BP	GO:0015827	0.037052	5	1	ENSG00000168003
toll-like receptor 8 signaling pathway	GO:BP	GO:0034158	0.037052	5	1	ENSG00000120280
positive regulation of toll-like receptor 9 signaling pathway	GO:BP	GO:0034165	0.037052	5	1	ENSG00000134321
histone H3-K27 demethylation	GO:BP	GO:0071557	0.037052	5	1	ENSG00000147050
peptidyl-serine phosphorylation	GO:BP	GO:0018105	0.037052	313	4	ENSG00000183735, ENSG00000152495, ENSG00000149311, ENSG00000127334
positive regulation of programmed necrotic cell death	GO:BP	GO:0062100	0.037052	5	1	ENSG00000124256
somatic diversification of T cell receptor genes	GO:BP	GO:0002568	0.037052	5	1	ENSG00000138795
regulation of protein K48-linked ubiquitination	GO:BP	GO:0061945	0.037052	5	1	ENSG00000123609
pallium development	GO:BP	GO:0021543	0.037052	172	3	ENSG00000171943, ENSG00000138795, ENSG00000162946
modulation of microtubule cytoskeleton involved in cerebral cortex radial glia guided migration	GO:BP	GO:0021815	0.037052	5	1	ENSG00000171943
forebrain neuroblast division	GO:BP	GO:0021873	0.037052	5	1	ENSG00000138795
exocyst localization	GO:BP	GO:0051601	0.037052	5	1	ENSG00000144118
negative regulation of filopodium assembly	GO:BP	GO:0051490	0.037052	5	1	ENSG00000171943
PML body organization	GO:BP	GO:0030578	0.037052	5	1	ENSG00000140464
response to cycloheximide	GO:BP	GO:0046898	0.037052	5	1	ENSG00000114127
negative regulation of chemokine (C-C motif) ligand 5 production	GO:BP	GO:0071650	0.037052	5	1	ENSG00000111331
regulation of mitochondrial RNA catabolic process	GO:BP	GO:0000960	0.037052	5	1	ENSG00000138035
modulation by host of viral RNA genome replication	GO:BP	GO:0044830	0.037052	5	1	ENSG00000102081
leucine import across plasma membrane	GO:BP	GO:0098713	0.037052	5	1	ENSG00000168003
type III interferon production	GO:BP	GO:0034343	0.037052	5	1	ENSG00000115267
regulation of type III interferon production	GO:BP	GO:0034344	0.037052	5	1	ENSG00000115267
CMP catabolic process	GO:BP	GO:0006248	0.037052	5	1	ENSG00000122643
post-embryonic hemopoiesis	GO:BP	GO:0035166	0.037052	5	1	ENSG00000096968
negative regulation of CD8-positive, alpha-beta T cell activation	GO:BP	GO:2001186	0.037052	5	1	ENSG00000120217
regulation of miRNA catabolic process	GO:BP	GO:2000625	0.037052	5	1	ENSG00000138035
purine nucleoside triphosphate catabolic process	GO:BP	GO:0009146	0.037052	5	1	ENSG00000101347
RNA import into mitochondrion	GO:BP	GO:0035927	0.037052	5	1	ENSG00000138035
T cell receptor V(D)J recombination	GO:BP	GO:0033153	0.037052	5	1	ENSG00000138795
positive regulation of DNA topoisomerase (ATP-hydrolyzing) activity	GO:BP	GO:2000373	0.037052	5	1	ENSG00000188313
regulation of DNA topoisomerase (ATP-hydrolyzing) activity	GO:BP	GO:2000371	0.037052	5	1	ENSG00000188313
pre-B cell differentiation	GO:BP	GO:0002329	0.037052	5	1	ENSG00000149311
negative regulation of synaptic vesicle exocytosis	GO:BP	GO:2000301	0.037052	5	1	ENSG00000102081
negative regulation of translational elongation	GO:BP	GO:0045900	0.037052	5	1	ENSG00000107864
regulation of ubiquitin-specific protease activity	GO:BP	GO:2000152	0.037052	5	1	ENSG00000136560
response to Thyroglobulin triiodothyronine	GO:BP	GO:1904016	0.037052	5	1	ENSG00000140396
L-leucine import across plasma membrane	GO:BP	GO:1903801	0.037052	5	1	ENSG00000168003
positive regulation of antibacterial peptide production	GO:BP	GO:0002803	0.037052	5	1	ENSG00000167207
negative regulation of tumor necrosis factor superfamily cytokine production	GO:BP	GO:1903556	0.037052	62	2	ENSG00000120217, ENSG00000167207
apoptotic process involved in blood vessel morphogenesis	GO:BP	GO:1902262	0.037052	5	1	ENSG00000138795
animal organ morphogenesis	GO:BP	GO:0009887	0.037052	1072	8	ENSG00000147050, ENSG00000140464, ENSG00000101160, ENSG00000172007, ENSG00000181690, ENSG00000138795, ENSG00000091409, ENSG00000163666
negative regulation of peptidyl-cysteine S-nitrosylation	GO:BP	GO:1902083	0.037052	5	1	ENSG00000111912
regulation of interleukin-2 production	GO:BP	GO:0032663	0.037052	62	2	ENSG00000122122, ENSG00000167207
interleukin-2 production	GO:BP	GO:0032623	0.037052	62	2	ENSG00000122122, ENSG00000167207
positive regulation of ATPase-coupled calcium transmembrane transporter activity	GO:BP	GO:1901896	0.037052	5	1	ENSG00000062716
exocytic insertion of neurotransmitter receptor to postsynaptic membrane	GO:BP	GO:0098967	0.037052	5	1	ENSG00000166900
regulation of neuronal action potential	GO:BP	GO:0098908	0.037052	5	1	ENSG00000102081
mitochondrial RNA 3'-end processing	GO:BP	GO:0000965	0.037052	5	1	ENSG00000138035
positive regulation of establishment of protein localization	GO:BP	GO:1904951	0.037052	316	4	ENSG00000198087, ENSG00000096968, ENSG00000068366, ENSG00000097033
DNA catabolic process, exonucleolytic	GO:BP	GO:0000738	0.037052	5	1	ENSG00000172183
establishment of vesicle localization	GO:BP	GO:0051650	0.037326	173	3	ENSG00000138069, ENSG00000138190, ENSG00000137575
mitotic sister chromatid segregation	GO:BP	GO:0000070	0.037326	173	3	ENSG00000086065, ENSG00000149311, ENSG00000108424
regulation of lymphocyte migration	GO:BP	GO:2000401	0.03772	63	2	ENSG00000154305, ENSG00000107099
forebrain cell migration	GO:BP	GO:0021885	0.03772	63	2	ENSG00000171943, ENSG00000162946
zymogen activation	GO:BP	GO:0031638	0.03772	63	2	ENSG00000101160, ENSG00000163565
positive regulation of interleukin-8 production	GO:BP	GO:0032757	0.03772	63	2	ENSG00000138069, ENSG00000167207
sodium ion transmembrane transport	GO:BP	GO:0035725	0.03774	174	3	ENSG00000168003, ENSG00000173221, ENSG00000033867
negative regulation of DNA-binding transcription factor activity	GO:BP	GO:0043433	0.03774	174	3	ENSG00000067066, ENSG00000125826, ENSG00000167207
embryo development ending in birth or egg hatching	GO:BP	GO:0009792	0.038376	674	6	ENSG00000138433, ENSG00000147050, ENSG00000068366, ENSG00000139618, ENSG00000149311, ENSG00000138795
positive regulation of kinase activity	GO:BP	GO:0033674	0.038401	489	5	ENSG00000106617, ENSG00000144118, ENSG00000096968, ENSG00000108984, ENSG00000167207
positive regulation of telomere maintenance	GO:BP	GO:0032206	0.038671	64	2	ENSG00000140464, ENSG00000149311
Golgi to plasma membrane transport	GO:BP	GO:0006893	0.038671	64	2	ENSG00000117475, ENSG00000138190
intrinsic apoptotic signaling pathway in response to endoplasmic reticulum stress	GO:BP	GO:0070059	0.038671	64	2	ENSG00000140464, ENSG00000196954
cellular cation homeostasis	GO:BP	GO:0030003	0.038906	491	5	ENSG00000140464, ENSG00000125148, ENSG00000120280, ENSG00000033867, ENSG00000162946
localization within membrane	GO:BP	GO:0051668	0.039268	877	7	ENSG00000138688, ENSG00000117475, ENSG00000144848, ENSG00000138190, ENSG00000097033, ENSG00000137575, ENSG00000166900
maintenance of protein location in cell	GO:BP	GO:0032507	0.03971	65	2	ENSG00000140464, ENSG00000067066
regulation of CD4-positive, alpha-beta T cell activation	GO:BP	GO:2000514	0.03971	65	2	ENSG00000120217, ENSG00000122122
temperature homeostasis	GO:BP	GO:0001659	0.039797	178	3	ENSG00000150907, ENSG00000096968, ENSG00000108984
cytokinesis	GO:BP	GO:0000910	0.040362	179	3	ENSG00000086065, ENSG00000139618, ENSG00000097033
positive regulation of cellular component biogenesis	GO:BP	GO:0044089	0.040611	497	5	ENSG00000144118, ENSG00000102081, ENSG00000149311, ENSG00000097033, ENSG00000137575
phosphatidylinositol phosphate biosynthetic process	GO:BP	GO:0046854	0.04073	66	2	ENSG00000112367, ENSG00000149311
neuroinflammatory response	GO:BP	GO:0150076	0.04073	66	2	ENSG00000096968, ENSG00000149311
energy derivation by oxidation of organic compounds	GO:BP	GO:0015980	0.041015	328	4	ENSG00000106617, ENSG00000138035, ENSG00000125779, ENSG00000127334
regulation of histone modification	GO:BP	GO:0031056	0.041416	181	3	ENSG00000140464, ENSG00000102081, ENSG00000149311
lymphocyte homeostasis	GO:BP	GO:0002260	0.0417	67	2	ENSG00000102524, ENSG00000026103
modulation by host of symbiont process	GO:BP	GO:0051851	0.0417	67	2	ENSG00000102081, ENSG00000138795
protein K48-linked ubiquitination	GO:BP	GO:0070936	0.0417	67	2	ENSG00000123609, ENSG00000163840
positive regulation of insulin secretion	GO:BP	GO:0032024	0.0417	67	2	ENSG00000096968, ENSG00000068366
positive regulation of alpha-beta T cell activation	GO:BP	GO:0046635	0.0417	67	2	ENSG00000122122, ENSG00000096968
female pregnancy	GO:BP	GO:0007565	0.041846	182	3	ENSG00000121281, ENSG00000062716, ENSG00000068366
regulation of lipid metabolic process	GO:BP	GO:0019216	0.042024	331	4	ENSG00000173821, ENSG00000106617, ENSG00000125779, ENSG00000167207
cell junction organization	GO:BP	GO:0034330	0.042146	691	6	ENSG00000171943, ENSG00000149970, ENSG00000062716, ENSG00000091409, ENSG00000137575, ENSG00000162946
mitochondrial RNA catabolic process	GO:BP	GO:0000957	0.042241	6	1	ENSG00000138035
regulation of antibacterial peptide production	GO:BP	GO:0002786	0.042241	6	1	ENSG00000167207
tolerance induction dependent upon immune response	GO:BP	GO:0002461	0.042241	6	1	ENSG00000120217
positive regulation of DNA catabolic process	GO:BP	GO:1903626	0.042241	6	1	ENSG00000149311
negative regulation of ATPase-coupled calcium transmembrane transporter activity	GO:BP	GO:1901895	0.042241	6	1	ENSG00000164096
attachment of GPI anchor to protein	GO:BP	GO:0016255	0.042241	6	1	ENSG00000197121
positive regulation of apoptotic process involved in morphogenesis	GO:BP	GO:1902339	0.042241	6	1	ENSG00000140464
negative regulation of interferon-alpha production	GO:BP	GO:0032687	0.042241	6	1	ENSG00000123609
negative regulation of transforming growth factor beta1 production	GO:BP	GO:0032911	0.042241	6	1	ENSG00000198087
telomerase holoenzyme complex assembly	GO:BP	GO:1905323	0.042241	6	1	ENSG00000149311
cellular response to erythropoietin	GO:BP	GO:0036018	0.042241	6	1	ENSG00000125148
positive regulation of oxidative stress-induced intrinsic apoptotic signaling pathway	GO:BP	GO:1902177	0.042241	6	1	ENSG00000143384
protein linear polyubiquitination	GO:BP	GO:0097039	0.042241	6	1	ENSG00000125826
negative regulation of protein export from nucleus	GO:BP	GO:0046826	0.042241	6	1	ENSG00000067066
regulation of membrane tubulation	GO:BP	GO:1903525	0.042241	6	1	ENSG00000097033
tRNA transport	GO:BP	GO:0051031	0.042241	6	1	ENSG00000138385
negative regulation of plasminogen activation	GO:BP	GO:0010757	0.042241	6	1	ENSG00000101160
positive regulation of NK T cell proliferation	GO:BP	GO:0051142	0.042241	6	1	ENSG00000096968
embryonic process involved in female pregnancy	GO:BP	GO:0060136	0.042241	6	1	ENSG00000068366
positive regulation of response to interferon-gamma	GO:BP	GO:0060332	0.042241	6	1	ENSG00000138496
positive regulation of interferon-gamma-mediated signaling pathway	GO:BP	GO:0060335	0.042241	6	1	ENSG00000138496
regulation of extracellular exosome assembly	GO:BP	GO:1903551	0.042241	6	1	ENSG00000137575
morphogenesis of a branching epithelium	GO:BP	GO:0061138	0.042241	183	3	ENSG00000140464, ENSG00000101160, ENSG00000138795
negative regulation of ERAD pathway	GO:BP	GO:1904293	0.042241	6	1	ENSG00000155313
positive regulation of apoptotic process involved in development	GO:BP	GO:1904747	0.042241	6	1	ENSG00000140464
negative regulation of macrophage apoptotic process	GO:BP	GO:2000110	0.042241	6	1	ENSG00000167207
negative regulation of non-canonical Wnt signaling pathway	GO:BP	GO:2000051	0.042241	6	1	ENSG00000173821
cellular response to interleukin-12	GO:BP	GO:0071349	0.042241	6	1	ENSG00000096968
cellular response to nitrosative stress	GO:BP	GO:0071500	0.042241	6	1	ENSG00000149311
response to sorbitol	GO:BP	GO:0072708	0.042241	6	1	ENSG00000108984
ectodermal cell differentiation	GO:BP	GO:0010668	0.042241	6	1	ENSG00000091409
positive regulation of cell proliferation in bone marrow	GO:BP	GO:0071864	0.042241	6	1	ENSG00000138795
cellular ion homeostasis	GO:BP	GO:0006873	0.042241	506	5	ENSG00000140464, ENSG00000125148, ENSG00000120280, ENSG00000033867, ENSG00000162946
detection of virus	GO:BP	GO:0009597	0.042241	6	1	ENSG00000115267
deoxyribonucleoside triphosphate biosynthetic process	GO:BP	GO:0009202	0.042241	6	1	ENSG00000134326
deoxyribonucleoside diphosphate metabolic process	GO:BP	GO:0009186	0.042241	6	1	ENSG00000134326
common-partner SMAD protein phosphorylation	GO:BP	GO:0007182	0.042241	6	1	ENSG00000140464
pyrimidine ribonucleoside monophosphate catabolic process	GO:BP	GO:0009175	0.042241	6	1	ENSG00000122643
pyrimidine nucleoside diphosphate biosynthetic process	GO:BP	GO:0009139	0.042241	6	1	ENSG00000134326
pyrimidine deoxyribonucleoside triphosphate metabolic process	GO:BP	GO:0009211	0.042241	6	1	ENSG00000134326
embryo development	GO:BP	GO:0009790	0.042371	1110	8	ENSG00000138433, ENSG00000147050, ENSG00000068366, ENSG00000139618, ENSG00000197121, ENSG00000149311, ENSG00000138795, ENSG00000163666
regulation of lymphocyte differentiation	GO:BP	GO:0045619	0.042388	185	3	ENSG00000122122, ENSG00000152495, ENSG00000138795
somatic cell DNA recombination	GO:BP	GO:0016444	0.042568	69	2	ENSG00000149311, ENSG00000138795
negative regulation of mRNA catabolic process	GO:BP	GO:1902373	0.042568	69	2	ENSG00000112773, ENSG00000102081
signal transduction in absence of ligand	GO:BP	GO:0038034	0.042568	69	2	ENSG00000143384, ENSG00000026103
extrinsic apoptotic signaling pathway in absence of ligand	GO:BP	GO:0097192	0.042568	69	2	ENSG00000143384, ENSG00000026103
metaphase plate congression	GO:BP	GO:0051310	0.042568	69	2	ENSG00000086065, ENSG00000108424
somatic diversification of immune receptors via germline recombination within a single locus	GO:BP	GO:0002562	0.042568	69	2	ENSG00000149311, ENSG00000138795
DNA-templated DNA replication	GO:BP	GO:0006261	0.042789	186	3	ENSG00000198604, ENSG00000139618, ENSG00000101347
platelet aggregation	GO:BP	GO:0070527	0.043619	70	2	ENSG00000096968, ENSG00000101608
regulation of oxidative stress-induced cell death	GO:BP	GO:1903201	0.043619	70	2	ENSG00000111912, ENSG00000143384
negative regulation of ion transmembrane transporter activity	GO:BP	GO:0032413	0.043619	70	2	ENSG00000164096, ENSG00000102081
response to oxygen levels	GO:BP	GO:0070482	0.043795	339	4	ENSG00000140464, ENSG00000150907, ENSG00000026103, ENSG00000149311
peptidyl-lysine acetylation	GO:BP	GO:0018394	0.043858	188	3	ENSG00000140464, ENSG00000139618, ENSG00000138795
positive regulation of cell projection organization	GO:BP	GO:0031346	0.044159	340	4	ENSG00000112367, ENSG00000102081, ENSG00000091409, ENSG00000162946
mitotic spindle assembly	GO:BP	GO:0090307	0.044648	71	2	ENSG00000086065, ENSG00000108424
mesoderm formation	GO:BP	GO:0001707	0.044648	71	2	ENSG00000147050, ENSG00000138795
anion transport	GO:BP	GO:0006820	0.044731	516	5	ENSG00000168003, ENSG00000068366, ENSG00000100342, ENSG00000033867, ENSG00000108984
synaptic vesicle cycle	GO:BP	GO:0099504	0.044879	190	3	ENSG00000138688, ENSG00000102081, ENSG00000166900
negative regulation of Wnt signaling pathway	GO:BP	GO:0030178	0.044879	190	3	ENSG00000173821, ENSG00000150907, ENSG00000106829
vesicle localization	GO:BP	GO:0051648	0.044879	190	3	ENSG00000138069, ENSG00000138190, ENSG00000137575
chemical synaptic transmission	GO:BP	GO:0007268	0.045182	709	6	ENSG00000107864, ENSG00000096968, ENSG00000102081, ENSG00000137575, ENSG00000166900, ENSG00000162946
anterograde trans-synaptic signaling	GO:BP	GO:0098916	0.045182	709	6	ENSG00000107864, ENSG00000096968, ENSG00000102081, ENSG00000137575, ENSG00000166900, ENSG00000162946
cellular response to metal ion	GO:BP	GO:0071248	0.045409	191	3	ENSG00000121281, ENSG00000125148, ENSG00000163666
histone H4 acetylation	GO:BP	GO:0043967	0.045503	72	2	ENSG00000139618, ENSG00000138795
glycogen metabolic process	GO:BP	GO:0005977	0.045503	72	2	ENSG00000106617, ENSG00000127334
chromosome segregation	GO:BP	GO:0007059	0.045503	344	4	ENSG00000086065, ENSG00000188313, ENSG00000149311, ENSG00000108424
regulation of organic acid transport	GO:BP	GO:0032890	0.045503	72	2	ENSG00000068366, ENSG00000108984
lymphocyte mediated immunity	GO:BP	GO:0002449	0.045877	345	4	ENSG00000122122, ENSG00000134321, ENSG00000149131, ENSG00000167207
histone H3 acetylation	GO:BP	GO:0043966	0.046388	73	2	ENSG00000139618, ENSG00000138795
mRNA 3'-end processing	GO:BP	GO:0031124	0.046388	73	2	ENSG00000107864, ENSG00000138035
nucleotide catabolic process	GO:BP	GO:0009166	0.046388	73	2	ENSG00000122643, ENSG00000101347
positive regulation of carbohydrate metabolic process	GO:BP	GO:0045913	0.046388	73	2	ENSG00000150907, ENSG00000127334
embryonic pattern specification	GO:BP	GO:0009880	0.046388	73	2	ENSG00000147050, ENSG00000197121
cellular glucan metabolic process	GO:BP	GO:0006073	0.046388	73	2	ENSG00000106617, ENSG00000127334
glucan metabolic process	GO:BP	GO:0044042	0.046388	73	2	ENSG00000106617, ENSG00000127334
mesoderm morphogenesis	GO:BP	GO:0048332	0.046388	73	2	ENSG00000147050, ENSG00000138795
response to ketone	GO:BP	GO:1901654	0.046388	193	3	ENSG00000114127, ENSG00000096968, ENSG00000140396
positive regulation of cell cycle	GO:BP	GO:0045787	0.046438	347	4	ENSG00000188313, ENSG00000139618, ENSG00000138795, ENSG00000181163
positive regulation of humoral immune response mediated by circulating immunoglobulin	GO:BP	GO:0002925	0.046599	7	1	ENSG00000167207
purine deoxyribonucleoside triphosphate metabolic process	GO:BP	GO:0009215	0.046599	7	1	ENSG00000101347
regulation of cell proliferation in bone marrow	GO:BP	GO:0071863	0.046599	7	1	ENSG00000138795
deoxyribonucleoside triphosphate catabolic process	GO:BP	GO:0009204	0.046599	7	1	ENSG00000101347
pyrimidine deoxyribonucleotide biosynthetic process	GO:BP	GO:0009221	0.046599	7	1	ENSG00000134326
mitochondrion-endoplasmic reticulum membrane tethering	GO:BP	GO:1990456	0.046599	7	1	ENSG00000062716
cellular response to peptidoglycan	GO:BP	GO:0071224	0.046599	7	1	ENSG00000167207
negative regulation of G1/S transition of mitotic cell cycle	GO:BP	GO:2000134	0.046599	74	2	ENSG00000140464, ENSG00000149311
regulation of growth hormone receptor signaling pathway	GO:BP	GO:0060398	0.046599	7	1	ENSG00000096968
negative regulation of interleukin-13 production	GO:BP	GO:0032696	0.046599	7	1	ENSG00000138795
positive regulation of miRNA metabolic process	GO:BP	GO:2000630	0.046599	7	1	ENSG00000138035
negative regulation of cardiac muscle adaptation	GO:BP	GO:0010616	0.046599	7	1	ENSG00000150907
cytoskeleton-dependent intracellular transport	GO:BP	GO:0030705	0.046599	194	3	ENSG00000168026, ENSG00000138069, ENSG00000126858
antibacterial peptide production	GO:BP	GO:0002778	0.046599	7	1	ENSG00000167207
positive regulation of dendritic cell antigen processing and presentation	GO:BP	GO:0002606	0.046599	7	1	ENSG00000167207
positive regulation of receptor catabolic process	GO:BP	GO:2000646	0.046599	7	1	ENSG00000163840
forebrain radial glial cell differentiation	GO:BP	GO:0021861	0.046599	7	1	ENSG00000138795
glycerol catabolic process	GO:BP	GO:0019563	0.046599	7	1	ENSG00000198814
negative regulation of interleukin-4 production	GO:BP	GO:0032713	0.046599	7	1	ENSG00000138795
response to interleukin-12	GO:BP	GO:0070671	0.046599	7	1	ENSG00000096968
negative regulation of toll-like receptor 2 signaling pathway	GO:BP	GO:0034136	0.046599	7	1	ENSG00000167207
positive regulation of protein K63-linked ubiquitination	GO:BP	GO:1902523	0.046599	7	1	ENSG00000167207
trans-synaptic signaling	GO:BP	GO:0099537	0.046599	717	6	ENSG00000107864, ENSG00000096968, ENSG00000102081, ENSG00000137575, ENSG00000166900, ENSG00000162946
positive regulation of pinocytosis	GO:BP	GO:0048549	0.046599	7	1	ENSG00000185722
regulation of plasma membrane bounded cell projection assembly	GO:BP	GO:0120032	0.046599	194	3	ENSG00000171943, ENSG00000144848, ENSG00000102081
positive regulation of gamma-delta T cell differentiation	GO:BP	GO:0045588	0.046599	7	1	ENSG00000138795
chorio-allantoic fusion	GO:BP	GO:0060710	0.046599	7	1	ENSG00000138795
constitutive secretory pathway	GO:BP	GO:0045054	0.046599	7	1	ENSG00000172007
regulation of NK T cell proliferation	GO:BP	GO:0051140	0.046599	7	1	ENSG00000096968
positive regulation of mRNA binding	GO:BP	GO:1902416	0.046599	7	1	ENSG00000102081
extracellular exosome assembly	GO:BP	GO:0071971	0.046599	7	1	ENSG00000137575
positive regulation of protein deubiquitination	GO:BP	GO:1903003	0.046599	7	1	ENSG00000136560
negative regulation of protein kinase activity by regulation of protein phosphorylation	GO:BP	GO:0044387	0.046599	7	1	ENSG00000181163
glucose metabolic process	GO:BP	GO:0006006	0.046599	194	3	ENSG00000150907, ENSG00000140396, ENSG00000127334
ribosomal large subunit export from nucleus	GO:BP	GO:0000055	0.046599	7	1	ENSG00000181163
autophagosome membrane docking	GO:BP	GO:0016240	0.046599	7	1	ENSG00000062716
response to metal ion	GO:BP	GO:0010038	0.046599	350	4	ENSG00000121281, ENSG00000125148, ENSG00000188313, ENSG00000163666
interleukin-4-mediated signaling pathway	GO:BP	GO:0035771	0.046599	7	1	ENSG00000173193
positive regulation of oxidative stress-induced neuron death	GO:BP	GO:1903223	0.046599	7	1	ENSG00000143384
response to erythropoietin	GO:BP	GO:0036017	0.046599	7	1	ENSG00000125148
positive regulation of antimicrobial peptide production	GO:BP	GO:0002225	0.046599	7	1	ENSG00000167207
protein localization to cytoplasmic stress granule	GO:BP	GO:1903608	0.046599	7	1	ENSG00000138385
chromosome movement towards spindle pole	GO:BP	GO:0051305	0.046599	7	1	ENSG00000108424
negative regulation of cardiac muscle hypertrophy in response to stress	GO:BP	GO:1903243	0.046599	7	1	ENSG00000150907
regulation of cell projection assembly	GO:BP	GO:0060491	0.046711	196	3	ENSG00000171943, ENSG00000144848, ENSG00000102081
negative regulation of organelle organization	GO:BP	GO:0010639	0.047212	352	4	ENSG00000114127, ENSG00000140464, ENSG00000149311, ENSG00000181163
DNA biosynthetic process	GO:BP	GO:0071897	0.047213	197	3	ENSG00000114127, ENSG00000140464, ENSG00000149311
morphogenesis of a branching structure	GO:BP	GO:0001763	0.047213	197	3	ENSG00000140464, ENSG00000101160, ENSG00000138795
microtubule-based transport	GO:BP	GO:0099111	0.047213	197	3	ENSG00000168026, ENSG00000138069, ENSG00000126858
positive regulation of interferon-gamma production	GO:BP	GO:0032729	0.048369	76	2	ENSG00000122122, ENSG00000096968
regionalization	GO:BP	GO:0003002	0.048369	355	4	ENSG00000147050, ENSG00000197121, ENSG00000149311, ENSG00000138795
transmembrane receptor protein serine/threonine kinase signaling pathway	GO:BP	GO:0007178	0.048778	356	4	ENSG00000140464, ENSG00000096968, ENSG00000138795, ENSG00000137575
morphogenesis of an epithelium	GO:BP	GO:0002009	0.048888	535	5	ENSG00000147050, ENSG00000140464, ENSG00000101160, ENSG00000138795, ENSG00000163666
multicellular organismal homeostasis	GO:BP	GO:0048871	0.048888	535	5	ENSG00000122122, ENSG00000150907, ENSG00000096968, ENSG00000108984, ENSG00000167207
regulation of chromosome separation	GO:BP	GO:1905818	0.049309	77	2	ENSG00000188313, ENSG00000149311
production of molecular mediator involved in inflammatory response	GO:BP	GO:0002532	0.049309	77	2	ENSG00000121281, ENSG00000167207
regulation of intracellular pH	GO:BP	GO:0051453	0.049309	77	2	ENSG00000120280, ENSG00000033867
lytic vacuole organization	GO:BP	GO:0080171	0.049309	77	2	ENSG00000086065, ENSG00000120280
lysosome organization	GO:BP	GO:0007040	0.049309	77	2	ENSG00000086065, ENSG00000120280
intracellular anatomical structure	GO:CC	GO:0005622	5.5e-67	17809	165	ENSG00000138433, ENSG00000182957, ENSG00000132475, ENSG00000102524, ENSG00000155313, ENSG00000070190, ENSG00000102921, ENSG00000138646, ENSG00000107864, ENSG00000147050, ENSG00000114127, ENSG00000198604, ENSG00000120217, ENSG00000154305, ENSG00000111331, ENSG00000140464, ENSG00000185722, ENSG00000172493, ENSG00000133943, ENSG00000173821, ENSG00000168003, ENSG00000122122, ENSG00000101160, ENSG0000…
cytoplasm	GO:CC	GO:0005737	1.11e-65	12241	145	ENSG00000138433, ENSG00000182957, ENSG00000102524, ENSG00000155313, ENSG00000070190, ENSG00000102921, ENSG00000138646, ENSG00000107864, ENSG00000114127, ENSG00000120217, ENSG00000154305, ENSG00000111331, ENSG00000140464, ENSG00000185722, ENSG00000133943, ENSG00000173821, ENSG00000168003, ENSG00000122122, ENSG00000101160, ENSG00000106617, ENSG00000112773, ENSG00000134321, ENSG00000123130, ENSG0000…
cellular anatomical entity	GO:CC	GO:0110165	1.27e-65	21561	173	ENSG00000138433, ENSG00000182957, ENSG00000132475, ENSG00000102524, ENSG00000155313, ENSG00000137842, ENSG00000070190, ENSG00000102921, ENSG00000138646, ENSG00000107864, ENSG00000147050, ENSG00000114127, ENSG00000198604, ENSG00000120217, ENSG00000154305, ENSG00000111331, ENSG00000140464, ENSG00000185722, ENSG00000172493, ENSG00000168026, ENSG00000133943, ENSG00000173821, ENSG00000168003, ENSG0000…
cellular_component	GO:CC	GO:0005575	2.79e-65	21698	173	ENSG00000138433, ENSG00000182957, ENSG00000132475, ENSG00000102524, ENSG00000155313, ENSG00000137842, ENSG00000070190, ENSG00000102921, ENSG00000138646, ENSG00000107864, ENSG00000147050, ENSG00000114127, ENSG00000198604, ENSG00000120217, ENSG00000154305, ENSG00000111331, ENSG00000140464, ENSG00000185722, ENSG00000172493, ENSG00000168026, ENSG00000133943, ENSG00000173821, ENSG00000168003, ENSG0000…
organelle	GO:CC	GO:0043226	1.07e-57	16739	154	ENSG00000138433, ENSG00000182957, ENSG00000132475, ENSG00000102524, ENSG00000155313, ENSG00000102921, ENSG00000107864, ENSG00000147050, ENSG00000114127, ENSG00000198604, ENSG00000120217, ENSG00000154305, ENSG00000111331, ENSG00000140464, ENSG00000185722, ENSG00000172493, ENSG00000168026, ENSG00000133943, ENSG00000173821, ENSG00000168003, ENSG00000122122, ENSG00000101160, ENSG00000106617, ENSG0000…
membrane-bounded organelle	GO:CC	GO:0043227	2.11e-57	15617	150	ENSG00000138433, ENSG00000182957, ENSG00000132475, ENSG00000102524, ENSG00000155313, ENSG00000102921, ENSG00000107864, ENSG00000147050, ENSG00000114127, ENSG00000198604, ENSG00000120217, ENSG00000154305, ENSG00000111331, ENSG00000140464, ENSG00000185722, ENSG00000172493, ENSG00000168026, ENSG00000133943, ENSG00000173821, ENSG00000168003, ENSG00000122122, ENSG00000101160, ENSG00000106617, ENSG0000…
intracellular membrane-bounded organelle	GO:CC	GO:0043231	7.64e-55	14570	144	ENSG00000138433, ENSG00000182957, ENSG00000132475, ENSG00000102524, ENSG00000155313, ENSG00000102921, ENSG00000107864, ENSG00000147050, ENSG00000114127, ENSG00000198604, ENSG00000120217, ENSG00000154305, ENSG00000111331, ENSG00000140464, ENSG00000185722, ENSG00000172493, ENSG00000133943, ENSG00000173821, ENSG00000168003, ENSG00000122122, ENSG00000101160, ENSG00000106617, ENSG00000134321, ENSG0000…
intracellular organelle	GO:CC	GO:0043229	4.76e-54	15936	148	ENSG00000138433, ENSG00000182957, ENSG00000132475, ENSG00000102524, ENSG00000155313, ENSG00000102921, ENSG00000107864, ENSG00000147050, ENSG00000114127, ENSG00000198604, ENSG00000120217, ENSG00000154305, ENSG00000111331, ENSG00000140464, ENSG00000185722, ENSG00000172493, ENSG00000133943, ENSG00000173821, ENSG00000168003, ENSG00000122122, ENSG00000101160, ENSG00000106617, ENSG00000134321, ENSG0000…
cytosol	GO:CC	GO:0005829	1.41e-41	5420	87	ENSG00000182957, ENSG00000155313, ENSG00000070190, ENSG00000102921, ENSG00000138646, ENSG00000107864, ENSG00000114127, ENSG00000111331, ENSG00000140464, ENSG00000185722, ENSG00000173821, ENSG00000106617, ENSG00000196141, ENSG00000105939, ENSG00000107099, ENSG00000184014, ENSG00000133812, ENSG00000116977, ENSG00000055332, ENSG00000138035, ENSG00000123609, ENSG00000163840, ENSG00000138642, ENSG0000…
nucleus	GO:CC	GO:0005634	1.89e-34	10084	104	ENSG00000138433, ENSG00000182957, ENSG00000132475, ENSG00000155313, ENSG00000102921, ENSG00000107864, ENSG00000147050, ENSG00000114127, ENSG00000198604, ENSG00000120217, ENSG00000111331, ENSG00000140464, ENSG00000172493, ENSG00000173821, ENSG00000168003, ENSG00000122122, ENSG00000106617, ENSG00000134321, ENSG00000196141, ENSG00000138688, ENSG00000105939, ENSG00000010539, ENSG00000134326, ENSG0000…
intracellular organelle lumen	GO:CC	GO:0070013	1.25e-30	6625	82	ENSG00000138433, ENSG00000182957, ENSG00000132475, ENSG00000102921, ENSG00000107864, ENSG00000147050, ENSG00000198604, ENSG00000120217, ENSG00000154305, ENSG00000111331, ENSG00000140464, ENSG00000172493, ENSG00000133943, ENSG00000173821, ENSG00000168003, ENSG00000101160, ENSG00000106617, ENSG00000134321, ENSG00000123130, ENSG00000196141, ENSG00000134326, ENSG00000138035, ENSG00000123609, ENSG0000…
organelle lumen	GO:CC	GO:0043233	1.25e-30	6626	82	ENSG00000138433, ENSG00000182957, ENSG00000132475, ENSG00000102921, ENSG00000107864, ENSG00000147050, ENSG00000198604, ENSG00000120217, ENSG00000154305, ENSG00000111331, ENSG00000140464, ENSG00000172493, ENSG00000133943, ENSG00000173821, ENSG00000168003, ENSG00000101160, ENSG00000106617, ENSG00000134321, ENSG00000123130, ENSG00000196141, ENSG00000134326, ENSG00000138035, ENSG00000123609, ENSG0000…
membrane-enclosed lumen	GO:CC	GO:0031974	1.25e-30	6626	82	ENSG00000138433, ENSG00000182957, ENSG00000132475, ENSG00000102921, ENSG00000107864, ENSG00000147050, ENSG00000198604, ENSG00000120217, ENSG00000154305, ENSG00000111331, ENSG00000140464, ENSG00000172493, ENSG00000133943, ENSG00000173821, ENSG00000168003, ENSG00000101160, ENSG00000106617, ENSG00000134321, ENSG00000123130, ENSG00000196141, ENSG00000134326, ENSG00000138035, ENSG00000123609, ENSG0000…
membrane	GO:CC	GO:0016020	5.31e-29	9845	96	ENSG00000182957, ENSG00000102524, ENSG00000137842, ENSG00000070190, ENSG00000107864, ENSG00000114127, ENSG00000120217, ENSG00000154305, ENSG00000111331, ENSG00000140464, ENSG00000185722, ENSG00000173821, ENSG00000168003, ENSG00000101160, ENSG00000106617, ENSG00000134321, ENSG00000138688, ENSG00000107099, ENSG00000184014, ENSG00000133812, ENSG00000116977, ENSG00000055332, ENSG00000138035, ENSG0000…
nucleoplasm	GO:CC	GO:0005654	1.67e-28	4215	65	ENSG00000138433, ENSG00000182957, ENSG00000132475, ENSG00000102921, ENSG00000107864, ENSG00000147050, ENSG00000120217, ENSG00000111331, ENSG00000140464, ENSG00000172493, ENSG00000168003, ENSG00000106617, ENSG00000196141, ENSG00000134326, ENSG00000123609, ENSG00000163840, ENSG00000138642, ENSG00000122643, ENSG00000111224, ENSG00000120690, ENSG00000136147, ENSG00000138496, ENSG00000117475, ENSG0000…
nuclear lumen	GO:CC	GO:0031981	1.08e-27	5500	72	ENSG00000138433, ENSG00000182957, ENSG00000132475, ENSG00000102921, ENSG00000107864, ENSG00000147050, ENSG00000198604, ENSG00000120217, ENSG00000111331, ENSG00000140464, ENSG00000172493, ENSG00000173821, ENSG00000168003, ENSG00000106617, ENSG00000134321, ENSG00000196141, ENSG00000134326, ENSG00000123609, ENSG00000163840, ENSG00000138642, ENSG00000198087, ENSG00000122643, ENSG00000111224, ENSG0000…
endomembrane system	GO:CC	GO:0012505	5.25e-21	4707	59	ENSG00000155313, ENSG00000120217, ENSG00000154305, ENSG00000140464, ENSG00000185722, ENSG00000101160, ENSG00000134321, ENSG00000184014, ENSG00000133812, ENSG00000138035, ENSG00000163840, ENSG00000122643, ENSG00000086065, ENSG00000111224, ENSG00000136147, ENSG00000067221, ENSG00000157601, ENSG00000117475, ENSG00000132256, ENSG00000120280, ENSG00000177409, ENSG00000112367, ENSG00000162654, ENSG0000…
vesicle	GO:CC	GO:0031982	6.87e-20	3957	53	ENSG00000132475, ENSG00000120217, ENSG00000140464, ENSG00000185722, ENSG00000168003, ENSG00000101160, ENSG00000133812, ENSG00000116977, ENSG00000163840, ENSG00000198087, ENSG00000086065, ENSG00000152558, ENSG00000067221, ENSG00000121858, ENSG00000173221, ENSG00000120280, ENSG00000177409, ENSG00000112367, ENSG00000162654, ENSG00000149970, ENSG00000168394, ENSG00000149131, ENSG00000138069, ENSG0000…
[truncated: 168 more rows]
