# Supplementary material for: Co-expression analysis suggests lncRNA-mRNA interactions enhance antiviral immune response during acute Chikungunya fever in whole blood of pediatric patients
Source: PLoS One. 2023 Nov 3;18(11):e0294035. doi: 10.1371/journal.pone.0294035 (PMC10624317; doi:10.1371/journal.pone.0294035)
Supplement: S7 Table — (XLSX) [file pone.0294035.s007.xlsx]

## Sheet: KEGG
KEGG pathways enriched by all mRNAs targeted by lncRNAs in cis or trans
KEGG Pathway	KEGG ID	p-adj	KEGG Size	% Genes	mRNAs
RIG-I-like receptor signaling pathway	KEGG:04622	2.70397e-05	68	7.35294	AZI2; TBK1; TANK; IFIH1; DHX58
Viral life cycle - HIV-1	KEGG:03250	0.00023981	56	7.14286	MX1; TRIM5; SAMHD1; MX2
Influenza A	KEGG:05164	2.7717e-10	163	6.74847	OAS3; PML; RSAD2; EIF2AK2; MX1; TNFSF10; JAK2; FAS; TBK1; IFIH1; MX2
SNARE interactions in vesicular transport	KEGG:04130	0.0186583	31	6.45161	STX16; STX3
Mucin type O-glycan biosynthesis	KEGG:00512	0.0206022	33	6.06061	C1GALT1; GALNT3
African trypanosomiasis	KEGG:05143	0.0220759	35	5.71429	FAS; APOL1
Autophagy - animal	KEGG:04140	4.95196e-06	135	5.18519	VMP1; RAB1A; ATG3; RAB33B; TBK1; TANK; SH3GLB1
Measles	KEGG:05162	4.95196e-06	135	5.18519	OAS3; EIF2AK2; MX1; FAS; TBK1; IFIH1; MX2
Longevity regulating pathway - multiple species	KEGG:04213	0.00447556	58	5.17241	PRKAG2; ADCY7; FOXO1
NOD-like receptor signaling pathway	KEGG:04621	1.55004e-07	175	5.14286	OAS3; GBP4; NAMPT; TBK1; TANK; IFI16; CASP4; RBCK1; NOD2
Ferroptosis	KEGG:04216	0.0266754	39	5.12821	SLC3A2; ACSL4
Homologous recombination	KEGG:03440	0.02691	40	5	BRCA2; ATM
Alcoholic liver disease	KEGG:04936	5.18037e-06	141	4.96454	PRKAG2; FOXO1; FAS; TBK1; LEF1; LY96; MAP2K6
Longevity regulating pathway	KEGG:04211	0.00103153	86	4.65116	PRKAG2; ADCY7; FOXO1; CAMK4
Necroptosis	KEGG:04217	7.05679e-06	152	4.60526	EIF2AK2; TNFSF10; JAK2; FAS; ZBP1; MLKL; RBCK1
Hepatitis C	KEGG:05160	7.05679e-06	152	4.60526	OAS3; RSAD2; EIF2AK2; MX1; FAS; TBK1; MX2
Other types of O-glycan biosynthesis	KEGG:00514	0.0330282	45	4.44444	C1GALT1; GALNT3
Adipocytokine signaling pathway	KEGG:04920	0.00697171	69	4.34783	PRKAG2; JAK2; ACSL4
Kaposi sarcoma-associated herpesvirus infection	KEGG:05167	4.66156e-06	191	4.18848	EIF2AK2; ATG3; GNB4; JAK2; FAS; TBK1; LEF1; MAP2K6
Human immunodeficiency virus 1 infection	KEGG:05170	5.18037e-06	207	3.86473	TRIM5; TAP1; GNB4; FAS; TBK1; SAMHD1; ATM; MAP2K6
Transcriptional misregulation in cancer	KEGG:05202	2.00284e-05	182	3.84615	H3-3B; KDM6A; PML; AFF1; LMO2; FOXO1; ATM
Apoptosis	KEGG:04210	0.000403848	130	3.84615	CTSZ; TNFSF10; MCL1; FAS; ATM
Toxoplasmosis	KEGG:05145	0.00229209	107	3.73832	JAK2; ITGA6; LY96; MAP2K6
Cholinergic synapse	KEGG:04725	0.00229209	108	3.7037	ADCY7; GNB4; JAK2; CAMK4
TNF signaling pathway	KEGG:04668	0.00237016	110	3.63636	FAS; MAP2K6; MLKL; NOD2
Notch signaling pathway	KEGG:04330	0.0455576	55	3.63636	DTX3L; TLE4
Pyrimidine metabolism	KEGG:00240	0.0455576	56	3.57143	CMPK2; NT5C3A
PD-L1 expression and PD-1 checkpoint pathway in cancer	KEGG:05235	0.0128489	88	3.40909	CD274; JAK2; MAP2K6
Lipid and atherosclerosis	KEGG:05417	4.34231e-05	209	3.34928	TNFSF10; JAK2; FAS; TBK1; TANK; LY96; MAP2K6
Hepatitis B	KEGG:05161	0.000968973	159	3.14465	JAK2; FAS; TBK1; IFIH1; MAP2K6
Epstein-Barr virus infection	KEGG:05169	0.00023981	191	3.14136	OAS3; EIF2AK2; TAP1; FAS; TBK1; MAP2K6
FoxO signaling pathway	KEGG:04068	0.00392317	128	3.125	PRKAG2; TNFSF10; FOXO1; ATM
Toll-like receptor signaling pathway	KEGG:04620	0.0174807	100	3	TBK1; LY96; MAP2K6
Salmonella infection	KEGG:05132	8.49017e-05	236	2.9661	TNFSF10; LEF1; MYL12A; CASP4; LY96; MAP2K6; MLKL
Apelin signaling pathway	KEGG:04371	0.00449	135	2.96296	PRKAG2; ADCY7; GNB4; CAMK4
NF-kappa B signaling pathway	KEGG:04064	0.0180056	102	2.94118	TNFSF13B; ATM; LY96
Shigellosis	KEGG:05131	8.70519e-05	239	2.92887	H3-3B; FOXO1; TBK1; ATM; MYL12A; CASP4; RBCK1
Coronavirus disease - COVID-19	KEGG:05171	0.000358214	207	2.89855	OAS3; EIF2AK2; MX1; TBK1; IFIH1; MX2
Human papillomavirus infection	KEGG:05165	7.91748e-06	315	2.85714	EIF2AK2; MX1; FOXO1; FAS; TBK1; ATM; ITGA6; MX2; OASL
Human cytomegalovirus infection	KEGG:05163	0.000403848	215	2.7907	ADCY7; TAP1; GNB4; FAS; TBK1; MAP2K6
Herpes simplex virus 1 infection	KEGG:05168	1.49455e-07	477	2.72537	OAS3; PML; ZNF200; EIF2AK2; SP100; TAP1; JAK2; FAS; TBK1; ZNF267; ZNF684; IFIH1; ZNF540
Growth hormone synthesis, secretion and action	KEGG:04935	0.0217538	113	2.65487	ADCY7; JAK2; MAP2K6
Lysosome	KEGG:04142	0.02691	126	2.38095	CTSZ; NCOA7; CD164
Pathogenic Escherichia coli infection	KEGG:05130	0.0125755	183	2.18579	TNFSF10; RAB1A; FAS; CASP4
Oxytocin signaling pathway	KEGG:04921	0.0400554	148	2.02703	PRKAG2; ADCY7; CAMK4
Cellular senescence	KEGG:04218	0.042186	152	1.97368	FOXO1; ATM; MAP2K6
Pathways in cancer	KEGG:05200	4.57755e-05	517	1.93424	PML; ADCY7; FOXO1; RALB; GNB4; JAK2; FAS; BRCA2; LEF1; ITGA6
Tight junction	KEGG:04530	0.0455576	159	1.88679	PRKAG2; MYL12A; RAP2C
Pathways of neurodegeneration - multiple diseases	KEGG:05022	0.00252998	442	1.58371	FIG4; RAB1A; FAS; TBK1; TANK; MAP2K6; UBE2L6
Amyotrophic lateral sclerosis	KEGG:05014	0.016089	327	1.52905	FIG4; RAB1A; TBK1; TANK; MAP2K6
PI3K-Akt signaling pathway	KEGG:04151	0.0180056	342	1.46199	MCL1; GNB4; JAK2; PIK3AP1; ITGA6
Metabolic pathways	KEGG:01100	0.00811469	1457	0.82361	DGLUCY; CMPK2; NT5C3A; ADCY7; PANK2; FIG4; C1GALT1; NAMPT; ACSL4; PGAP1; GALNT3; GK
