# Supplementary material for: Co-expression analysis suggests lncRNA-mRNA interactions enhance antiviral immune response during acute Chikungunya fever in whole blood of pediatric patients
Source: PLoS One. 2023 Nov 3;18(11):e0294035. doi: 10.1371/journal.pone.0294035 (PMC10624317; doi:10.1371/journal.pone.0294035)
Supplement: S8 Table — (XLSX) [file pone.0294035.s008.xlsx]

## Sheet: ISG's
Interferon Stimulated Genes according to the Interferome Database
Ensembl ID	Gene Name	Gene Type	Log2(FC)	P-adj
ENSG00000223960	CHROMR	lncRNA	2.79499	3.10605e-54
ENSG00000225342	LRRK2-DT	lncRNA	1.62276	4.70923e-16
ENSG00000123130	ACOT9	protein_coding	2.19942	1.99904e-45
ENSG00000068366	ACSL4	protein_coding	1.1827	3.50018e-11
ENSG00000172493	AFF1	protein_coding	1.56747	7.57528e-14
ENSG00000185722	ANKFY1	protein_coding	1.84063	1.78477e-35
ENSG00000100342	APOL1	protein_coding	2.43501	6.20155e-22
ENSG00000144848	ATG3	protein_coding	1.26651	5.6092e-12
ENSG00000149311	ATM	protein_coding	-1.19311	4.84468e-40
ENSG00000163512	AZI2	protein_coding	1.66531	2.30143e-27
ENSG00000198604	BAZ1A	protein_coding	1.50804	1.38767e-14
ENSG00000117475	BLZF1	protein_coding	1.89224	2.21542e-36
ENSG00000139618	BRCA2	protein_coding	2.14466	5.32929e-29
ENSG00000133943	DGLUCY	protein_coding	1.45006	8.20599e-15
ENSG00000106392	C1GALT1	protein_coding	1.57161	1.43303e-15
ENSG00000164096	C4orf3	protein_coding	1.39314	2.02357e-15
ENSG00000174749	FAM241A	protein_coding	1.42632	8.51914e-12
ENSG00000197536	IRF1-AS1	lncRNA	2.26352	7.73123e-27
ENSG00000196954	CASP4	protein_coding	2.04079	2.63821e-33
ENSG00000135535	CD164	protein_coding	1.38137	1.42274e-18
ENSG00000120217	CD274	protein_coding	3.5271	2.74135e-19
ENSG00000198087	CD2AP	protein_coding	1.93414	3.59539e-22
ENSG00000059758	CDK17	protein_coding	1.28078	3.09702e-14
ENSG00000086065	CHMP5	protein_coding	2.46549	9.63401e-31
ENSG00000138433	CIR1	protein_coding	1.50954	8.62464e-24
ENSG00000103121	CMC2	protein_coding	1.72915	8.84101e-27
ENSG00000134326	CMPK2	protein_coding	3.71899	2.20533e-23
ENSG00000107864	CPEB3	protein_coding	1.85429	3.85126e-28
ENSG00000120280	CXorf21	protein_coding	2.08914	1.01768e-37
ENSG00000070190	DAPP1	protein_coding	1.6342	1.04427e-19
ENSG00000137628	DDX60	protein_coding	2.68234	6.65306e-29
ENSG00000181381	DDX60L	protein_coding	2.82389	1.04145e-21
ENSG00000184014	DENND5A	protein_coding	1.1826	8.78046e-19
ENSG00000108771	DHX58	protein_coding	3.6656	2.95119e-52
ENSG00000162946	DISC1	protein_coding	1.86562	1.5578e-22
ENSG00000107099	DOCK8	protein_coding	1.16249	4.67086e-25
ENSG00000163840	DTX3L	protein_coding	2.0951	5.61417e-33
ENSG00000127334	DYRK2	protein_coding	-1.39368	2.70331e-40
ENSG00000055332	EIF2AK2	protein_coding	2.9305	5.93676e-33
ENSG00000120690	ELF1	protein_coding	1.80991	7.35788e-37
ENSG00000133106	EPSTI1	protein_coding	2.71662	4.22767e-30
ENSG00000156500	FAM122C	protein_coding	1.52365	7.10701e-14
ENSG00000112773	TENT5A	protein_coding	2.361	5.05096e-35
ENSG00000026103	FAS	protein_coding	1.5579	2.07754e-10
ENSG00000112367	FIG4	protein_coding	1.13158	2.23092e-17
ENSG00000150907	FOXO1	protein_coding	-1.26111	1.4743e-24
ENSG00000115339	GALNT3	protein_coding	1.8997	1.69537e-24
ENSG00000162654	GBP4	protein_coding	2.50899	7.25589e-18
ENSG00000198814	GK	protein_coding	1.48672	1.80292e-10
ENSG00000173221	GLRX	protein_coding	1.95539	4.05203e-37
ENSG00000114450	GNB4	protein_coding	1.42688	4.46564e-13
ENSG00000206337	HCP5	lncRNA	1.14712	1.37643e-13
ENSG00000138646	HERC5	protein_coding	3.81171	1.53079e-23
ENSG00000138642	HERC6	protein_coding	3.01497	1.7617e-49
ENSG00000163666	HESX1	protein_coding	5.63888	1.82091e-39
ENSG00000111911	HINT3	protein_coding	1.76885	5.59658e-25
ENSG00000143889	HNRNPLL	protein_coding	2.08608	7.96261e-20
ENSG00000163565	IFI16	protein_coding	2.43416	7.25903e-30
ENSG00000137965	IFI44	protein_coding	3.39896	1.79991e-21
ENSG00000115267	IFIH1	protein_coding	3.25728	4.77189e-31
ENSG00000119917	IFIT3	protein_coding	4.04627	2.41084e-32
ENSG00000152778	IFIT5	protein_coding	2.91078	6.87887e-32
ENSG00000168310	IRF2	protein_coding	1.26053	3.24763e-16
ENSG00000172183	ISG20	protein_coding	2.18084	2.75715e-29
ENSG00000091409	ITGA6	protein_coding	-1.59006	4.09833e-34
ENSG00000096968	JAK2	protein_coding	2.04964	1.26295e-26
ENSG00000138688	KIAA1109	protein_coding	1.62008	3.36318e-24
ENSG00000108424	KPNB1	protein_coding	2.2284	7.97364e-43
ENSG00000116977	LGALS8	protein_coding	1.4752	8.54029e-32
ENSG00000222041	CYTOR	lncRNA	1.5108	1.47188e-18
ENSG00000135363	LMO2	protein_coding	2.13585	3.51028e-33
ENSG00000154589	LY96	protein_coding	1.99914	1.9495e-19
ENSG00000102897	LYRM1	protein_coding	1.67139	1.4346e-30
ENSG00000140280	LYSMD2	protein_coding	1.83203	9.26824e-22
ENSG00000108984	MAP2K6	protein_coding	2.26518	1.02464e-45
ENSG00000143384	MCL1	protein_coding	1.10805	2.18561e-15
ENSG00000154305	MIA3	protein_coding	1.20605	1.49612e-12
ENSG00000168404	MLKL	protein_coding	1.63815	3.08701e-17
ENSG00000125148	MT2A	protein_coding	3.99838	3.63136e-36
ENSG00000157601	MX1	protein_coding	3.71893	7.18363e-31
ENSG00000183486	MX2	protein_coding	2.6661	6.32873e-43
ENSG00000059728	MXD1	protein_coding	1.60867	1.49957e-21
ENSG00000101608	MYL12A	protein_coding	1.46561	3.58629e-31
ENSG00000102921	N4BP1	protein_coding	1.58373	1.79926e-20
ENSG00000105835	NAMPT	protein_coding	1.51161	8.36266e-13
ENSG00000111912	NCOA7	protein_coding	3.49888	3.36924e-49
ENSG00000123609	NMI	protein_coding	1.97415	4.80475e-24
ENSG00000167207	NOD2	protein_coding	1.37243	1.0688e-09
ENSG00000181163	NPM1	protein_coding	-1.14583	6.67829e-39
ENSG00000122643	NT5C3A	protein_coding	3.15632	4.23592e-25
ENSG00000013374	NUB1	protein_coding	1.82387	3.3819e-19
ENSG00000111331	OAS3	protein_coding	3.97396	1.0504e-28
ENSG00000135114	OASL	protein_coding	3.79734	1.22094e-41
ENSG00000125779	PANK2	protein_coding	1.13435	4.65955e-16
ENSG00000111224	PARP11	protein_coding	2.06611	1.27259e-29
ENSG00000059378	PARP12	protein_coding	2.79336	2.39323e-47
ENSG00000173193	PARP14	protein_coding	2.11138	2.37602e-16
ENSG00000138496	PARP9	protein_coding	2.53237	9.00143e-29
ENSG00000197121	PGAP1	protein_coding	2.29019	4.31105e-24
ENSG00000112419	PHACTR2	protein_coding	2.01707	2.8121e-26
ENSG00000136147	PHF11	protein_coding	1.94495	6.79773e-26
ENSG00000155629	PIK3AP1	protein_coding	2.10705	1.9061e-26
ENSG00000188313	PLSCR1	protein_coding	3.13976	1.37901e-27
ENSG00000163746	PLSCR2	protein_coding	3.18747	2.72851e-35
ENSG00000140464	PML	protein_coding	2.75765	6.32214e-30
ENSG00000138035	PNPT1	protein_coding	2.60783	4.95129e-28
ENSG00000106617	PRKAG2	protein_coding	1.46743	1.24541e-28
ENSG00000138069	RAB1A	protein_coding	1.2851	2.5987e-24
ENSG00000144118	RALB	protein_coding	1.55596	1.18887e-15
ENSG00000123728	RAP2C	protein_coding	1.22442	2.91849e-29
ENSG00000125826	RBCK1	protein_coding	1.88838	2.02919e-21
ENSG00000117602	RCAN3	protein_coding	-1.77256	1.49872e-35
ENSG00000173821	RNF213	protein_coding	2.76565	1.89993e-36
ENSG00000102218	RP2	protein_coding	1.25406	4.98028e-16
ENSG00000134321	RSAD2	protein_coding	3.9973	3.5158e-15
ENSG00000177409	SAMD9L	protein_coding	2.7032	2.48156e-16
ENSG00000101347	SAMHD1	protein_coding	1.38413	8.83881e-15
ENSG00000122122	SASH3	protein_coding	1.39006	3.5891e-12
ENSG00000130066	SAT1	protein_coding	2.7925	8.2967e-39
ENSG00000149131	SERPING1	protein_coding	3.7208	1.50895e-23
ENSG00000187231	SESTD1	protein_coding	1.42866	7.64922e-21
ENSG00000168003	SLC3A2	protein_coding	2.30993	4.7892e-33
ENSG00000033867	SLC4A7	protein_coding	-1.19798	1.54898e-25
ENSG00000172123	SLFN12	protein_coding	1.95346	3.11157e-21
ENSG00000101596	SMCHD1	protein_coding	1.4533	2.00694e-18
ENSG00000067066	SP100	protein_coding	1.73783	1.54746e-31
ENSG00000182957	SPATA13	protein_coding	1.40184	3.3789e-21
ENSG00000196141	SPATS2L	protein_coding	4.94452	3.63088e-57
ENSG00000171943	SRGAP2C	protein_coding	2.03137	1.01449e-24
ENSG00000138385	SSB	protein_coding	1.2695	5.41252e-12
ENSG00000138434	ITPRID2	protein_coding	1.50525	6.06901e-19
ENSG00000067221	STOML1	protein_coding	3.34383	5.20951e-37
ENSG00000166900	STX3	protein_coding	1.4342	1.33442e-18
ENSG00000136560	TANK	protein_coding	1.70853	5.55849e-23
ENSG00000168394	TAP1	protein_coding	2.22065	2.17225e-24
ENSG00000183735	TBK1	protein_coding	1.08324	1.77162e-14
ENSG00000145365	TIFA	protein_coding	1.97537	2.78513e-23
ENSG00000106829	TLE4	protein_coding	1.23485	2.46686e-19
ENSG00000152558	TMEM123	protein_coding	2.21131	5.48477e-28
ENSG00000137842	TMEM62	protein_coding	1.46303	1.50613e-25
ENSG00000121858	TNFSF10	protein_coding	3.01888	2.82122e-19
ENSG00000102524	TNFSF13B	protein_coding	2.61201	2.48089e-16
ENSG00000136816	TOR1B	protein_coding	2.77196	1.17642e-39
ENSG00000135148	TRAFD1	protein_coding	2.02648	5.14205e-27
ENSG00000132256	TRIM5	protein_coding	2.40356	1.90657e-31
ENSG00000169871	TRIM56	protein_coding	1.37241	4.36909e-26
ENSG00000168026	TTC21A	protein_coding	3.00415	3.77348e-37
ENSG00000156587	UBE2L6	protein_coding	2.62792	1.93759e-29
ENSG00000118420	UBE3D	protein_coding	-1.16291	5.46708e-17
ENSG00000155313	USP25	protein_coding	1.41511	3.45873e-18
ENSG00000062716	VMP1	protein_coding	1.05159	5.23232e-15
ENSG00000132530	XAF1	protein_coding	3.14372	2.91032e-27
ENSG00000114127	XRN1	protein_coding	1.86965	6.5832e-15
ENSG00000124256	ZBP1	protein_coding	3.21161	1.37971e-51
ENSG00000105939	ZC3HAV1	protein_coding	1.76066	2.65746e-20
ENSG00000141664	ZCCHC2	protein_coding	2.31395	1.40731e-44
ENSG00000233070	ZFY-AS1	lncRNA	3.40303	1.30542e-37
ENSG00000010539	ZNF200	protein_coding	1.66028	1.76545e-20
ENSG00000185947	ZNF267	protein_coding	1.13658	5.61859e-12
ENSG00000117010	ZNF684	protein_coding	3.35452	5.56087e-42
