# Supplementary material for: Co-expression analysis suggests lncRNA-mRNA interactions enhance antiviral immune response during acute Chikungunya fever in whole blood of pediatric patients
Source: PLoS One. 2023 Nov 3;18(11):e0294035. doi: 10.1371/journal.pone.0294035 (PMC10624317; doi:10.1371/journal.pone.0294035)
Supplement: S9 Table — (XLSX) [file pone.0294035.s009.xlsx]

## Sheet: DENV
Differentially expressed genes during Dengue virus infection in the contrast Acute x Convalescent
GeneID	padj	pvalue	lfcSE	stat	log2FoldChange	baseMean	Symbol	Description
112268418	3.2e-129	2.07e-133	0.2081	24.5799	5.11546	115.56	LOC112268418	uncharacterized LOC112268418
105373148	3.1e-124	4.02e-128	0.1642	24.0804	3.95385	78.42	LOC105373148	uncharacterized LOC105373148
200420	7.7e-120	1.5e-123	0.2163	23.64	5.11425	84.67	ALMS1P1	ALMS1 pseudogene 1
400759	1.36e-116	3.53e-120	0.2045	23.3097	4.76662	321.63	GBP1P1	guanylate binding protein 1 pseudogene 1
3627	1.93e-116	6.24e-120	0.2077	23.2854	4.83562	784.05	CXCL10	C-X-C motif chemokine ligand 10
100419583	4.92e-105	1.91e-108	0.0769	22.1227	1.70154	1103	LOC100419583	ring finger protein 4 pseudogene
440068	3.02e-103	1.37e-106	0.1641	21.9291	3.59796	1392.35	CARD17P	caspase recruitment domain family member 17, pseudogene
6373	8.33e-101	4.32e-104	0.2185	21.6658	4.7332	60.34	CXCL11	C-X-C motif chemokine ligand 11
101930164	1.37e-99	7.98e-103	0.1567	21.531	3.37403	442.54	LINC02555	long intergenic non-protein coding RNA 2555
10797	8.82e-97	5.71e-100	0.0647	21.2242	1.3734	622.59	MTHFD2	methylenetetrahydrofolate dehydrogenase (NADP+ dependent) 2, methenyltetrahydrofolate cyclohydrolase
26519	4.02e-93	2.87e-96	0.1581	20.8198	3.29187	199.6	TIMM10	translocase of inner mitochondrial membrane 10
57118	7.28e-93	6.13e-96	0.0705	-20.7833	-1.46475	360.55	CAMK1D	calcium/calmodulin dependent protein kinase ID
101929866	7.28e-93	6.06e-96	0.1774	-20.7839	-3.68654	621.48	LINC02597	long intergenic non-protein coding RNA 2597
467	8.79e-93	7.96e-96	0.1848	20.7707	3.83887	79.69	ATF3	activating transcription factor 3
107984474	1.08e-92	1.05e-95	0.1572	20.7573	3.26261	158.89	LRRK2-DT	LRRK2 divergent transcript
105378020	2.07e-92	2.14e-95	0.2195	20.7231	4.54899	69.63	LINC02528	long intergenic non-protein coding RNA 2528
118932	1.2e-91	1.32e-94	0.1884	20.6353	3.88836	651.42	ANKRD22	ankyrin repeat domain 22
65080	2.08e-91	2.42e-94	0.0558	20.6061	1.15066	336.27	MRPL44	mitochondrial ribosomal protein L44
8820	4.64e-90	5.71e-93	0.1979	20.4525	4.04708	84.86	HESX1	HESX homeobox 1
26010	9.1e-89	1.18e-91	0.1579	20.3043	3.20675	588.08	SPATS2L	spermatogenesis associated serine rich 2 like
51284	1.46e-86	1.99e-89	0.072	20.0508	1.44266	689.87	TLR7	toll like receptor 7
11274	4.25e-86	6.05e-89	0.1645	19.9953	3.29012	396.63	USP18	ubiquitin specific peptidase 18
105369734	9.22e-84	1.37e-86	0.1784	19.7228	3.51883	57.39	LINC02471	long intergenic non-protein coding RNA 2471
105379548	2.07e-83	3.22e-86	0.1743	19.6796	3.42984	32.78	LOC105379548	uncharacterized LOC105379548
911	1.18e-82	1.91e-85	0.1159	-19.5894	-2.27093	67.39	CD1C	CD1c molecule
163351	8.38e-82	1.41e-84	0.1877	19.4872	3.65758	125.35	GBP6	guanylate binding protein family member 6
23034	7.22e-81	1.26e-83	0.133	19.3747	2.5769	306.92	SAMD4A	sterile alpha motif domain containing 4A
105372942	9.47e-80	1.72e-82	0.1769	19.2398	3.4032	43.65	FAM247D	family with sequence similarity 247 member D
5687	3.79e-79	7.12e-82	0.0423	19.166	0.811627	897.5	PSMA6	proteasome 20S subunit alpha 6
2633	3.83e-79	7.43e-82	0.1317	19.1637	2.52326	7713.07	GBP1	guanylate binding protein 1
51316	5.52e-79	1.11e-81	0.073	19.143	1.39788	1939.99	PLAC8	placenta associated 8
64108	8.05e-78	1.67e-80	0.12	19.0012	2.27995	580.48	RTP4	receptor transporter protein 4
5414	1.33e-77	2.83e-80	0.1866	18.9733	3.53998	45.48	SEPTIN4	septin 4
257019	7.56e-77	1.66e-79	0.1303	18.88	2.45978	492.87	FRMD3	FERM domain containing 3
3580	2.49e-76	5.64e-79	0.1226	18.8154	2.30719	299.51	CXCR2P1	C-X-C motif chemokine receptor 2 pseudogene 1
9246	3.11e-76	7.25e-79	0.1052	18.8021	1.97821	588.64	UBE2L6	ubiquitin conjugating enzyme E2 L6
3017	8.72e-76	2.09e-78	0.0841	18.746	1.57592	257.47	H2BC5	H2B clustered histone 5
19	2.3e-75	5.65e-78	0.1083	18.693	2.02538	2718.35	ABCA1	ATP binding cassette subfamily A member 1
340654	3.26e-75	8.24e-78	0.2075	18.6728	3.8737	211.6	LIPM	lipase family member M
9034	7.02e-75	1.82e-77	0.1443	18.6305	2.68801	150.44	CCRL2	C-C motif chemokine receptor like 2
27074	1.98e-74	5.27e-77	0.1849	18.5735	3.43333	238.72	LAMP3	lysosomal associated membrane protein 3
4678	7.7e-74	2.09e-76	0.0483	18.4992	0.892631	538.35	NASP	nuclear autoantigenic sperm protein
105372935	9.52e-74	2.65e-76	0.1811	18.4866	3.34789	27.38	FAM247A	family with sequence similarity 247 member A
373856	2.44e-73	6.94e-76	0.1794	18.4346	3.30744	50.38	USP41	ubiquitin specific peptidase 41
6772	7.04e-73	2.05e-75	0.0795	18.3758	1.46139	13156.9	STAT1	signal transducer and activator of transcription 1
11165	4.52e-71	1.34e-73	0.0457	-18.1475	-0.828795	850.8	NUDT3	nudix hydrolase 3
51056	5.69e-71	1.73e-73	0.1157	18.1335	2.09889	1706.24	LAP3	leucine aminopeptidase 3
2537	5.88e-71	1.83e-73	0.1254	18.1306	2.27431	1381.38	IFI6	interferon alpha inducible protein 6
2191	7.54e-71	2.39e-73	0.2392	18.1158	4.33306	101.46	FAP	fibroblast activation protein alpha
5685	1.28e-70	4.13e-73	0.0551	18.0857	0.995658	1361.09	PSMA4	proteasome 20S subunit alpha 4
286467	7.58e-70	2.5e-72	0.1042	17.9861	1.87445	80.27	FIRRE	firre intergenic repeating RNA element
101927741	1.24e-69	4.16e-72	0.1632	17.958	2.93133	128.83	LOC101927741	uncharacterized LOC101927741
54762	1.36e-69	4.66e-72	0.1305	-17.9517	-2.34295	127.35	GRAMD1C	GRAM domain containing 1C
285180	1.4e-69	4.99e-72	0.1945	17.9479	3.49173	49.54	RUFY4	RUN and FYVE domain containing 4
710	1.4e-69	4.9e-72	0.1675	17.9489	3.00645	138.83	SERPING1	serpin family G member 1
9447	5.37e-69	1.95e-71	0.1244	17.8721	2.22304	1087.38	AIM2	absent in melanoma 2
843	7.29e-69	2.69e-71	0.0529	17.854	0.944767	1025.83	CASP10	caspase 10
80380	4.3e-68	1.61e-70	0.1212	17.7537	2.15168	65.68	PDCD1LG2	programmed cell death 1 ligand 2
675	3.47e-67	1.33e-69	0.0794	17.635	1.40075	721.37	BRCA2	BRCA2 DNA repair associated
64135	6.12e-67	2.38e-69	0.1222	17.602	2.15118	3480.22	IFIH1	interferon induced with helicase C domain 1
950	1.86e-66	7.35e-69	0.0766	17.5379	1.34289	1027.79	SCARB2	scavenger receptor class B member 2
3437	2.84e-66	1.14e-68	0.1527	17.5131	2.67465	16708.1	IFIT3	interferon induced protein with tetratricopeptide repeats 3
54739	9.55e-66	3.9e-68	0.103	17.4429	1.79734	8336.9	XAF1	XIAP associated factor 1
105369735	1.08e-65	4.48e-68	0.1545	17.4349	2.69428	252.72	LOC105369735	uncharacterized LOC105369735
162517	1.71e-65	7.2e-68	0.1784	17.4078	3.10534	23.23	FBXO39	F-box protein 39
112268133	1.95e-65	8.32e-68	0.1226	17.3995	2.13343	89.8	LOC112268133	uncharacterized LOC112268133
105373582	3.5e-65	1.52e-67	0.1604	17.3651	2.7852	271.37	LOC105373582	uncharacterized LOC105373582
55008	8.21e-65	3.61e-67	0.1041	17.3152	1.80182	1293.22	HERC6	HECT and RLD domain containing E3 ubiquitin protein ligase family member 6
51251	9.61e-65	4.29e-67	0.1178	17.3053	2.03906	3934.08	NT5C3A	5'-nucleotidase, cytosolic IIIA
1514	1.06e-64	4.83e-67	0.1195	17.2985	2.06677	173.97	CTSL	cathepsin L
105374985	3.78e-64	1.74e-66	0.1084	17.2245	1.86773	172.94	LOC105374985
6347	9.55e-64	4.45e-66	0.2725	17.17	4.67869	92.09	CCL2	C-C motif chemokine ligand 2
4502	3.59e-63	1.7e-65	0.1688	17.0922	2.88509	56.81	MT2A	metallothionein 2A
127396	9.24e-63	4.43e-65	0.1283	17.0362	2.1849	197.22	ZNF684	zinc finger protein 684
2820	1.53e-62	7.44e-65	0.0842	17.0057	1.43253	1189.74	GPD2	glycerol-3-phosphate dehydrogenase 2
112267968	6.6e-62	3.25e-64	0.1262	16.9193	2.13535	36.05	LOC112267968	uncharacterized LOC112267968
445815	1.62e-61	8.09e-64	0.0827	16.8654	1.39524	819.73	PALM2AKAP2	PALM2 and AKAP2 fusion
4939	3.63e-61	1.84e-63	0.1149	16.8169	1.93181	4311.92	OAS2	2'-5'-oligoadenylate synthetase 2
29126	3.71e-61	1.9e-63	0.1653	16.8149	2.77985	1135.52	CD274	CD274 molecule
7130	5.86e-61	3.03e-63	0.1669	16.7871	2.80257	963.8	TNFAIP6	TNF alpha induced protein 6
4856	1.17e-60	6.12e-63	0.1681	-16.7454	-2.81526	45.47	CCN3	cellular communication network factor 3
83666	1.35e-60	7.18e-63	0.1001	16.7359	1.67449	5888.02	PARP9	poly(ADP-ribose) polymerase family member 9
129607	1.68e-60	9.03e-63	0.1389	16.7222	2.32277	2387.33	CMPK2	cytidine/uridine monophosphate kinase 2
8743	1.92e-60	1.05e-62	0.1365	16.7135	2.28198	10281.5	TNFSF10	TNF superfamily member 10
219285	1.98e-60	1.09e-62	0.1045	16.7111	1.74628	18164.2	SAMD9L	sterile alpha motif domain containing 9 like
151636	4.26e-60	2.37e-62	0.082	16.6646	1.36591	3499.37	DTX3L	deltex E3 ubiquitin ligase 3L
23165	1.92e-59	1.08e-61	0.0423	16.5735	0.700732	1371.32	NUP205	nucleoporin 205
840	7.35e-59	4.19e-61	0.0609	16.492	1.00424	315.33	CASP7	caspase 7
91543	2.25e-58	1.3e-60	0.1762	16.4235	2.89458	12126.7	RSAD2	radical S-adenosyl methionine domain containing 2
2635	2.28e-58	1.33e-60	0.103	16.4222	1.69116	1670.65	GBP3	guanylate binding protein 3
3434	3.38e-58	1.99e-60	0.1683	16.3975	2.7602	13363.9	IFIT1	interferon induced protein with tetratricopeptide repeats 1
115361	4.94e-58	2.94e-60	0.1169	16.3739	1.91479	2977.82	GBP4	guanylate binding protein 4
57590	5.09e-58	3.06e-60	0.0831	16.3713	1.3601	1718.38	WDFY1	WD repeat and FYVE domain containing 1
51510	7.18e-58	4.37e-60	0.091	16.3497	1.48766	1342.66	CHMP5	charged multivesicular body protein 5
80055	9.53e-58	5.86e-60	0.1135	16.3318	1.85436	633.68	PGAP1	post-GPI attachment to proteins inositol deacylase 1
219537	1.11e-57	6.9e-60	0.178	16.3219	2.90579	65.3	SMTNL1	smoothelin like 1
3433	1.26e-57	7.91e-60	0.1672	16.3135	2.72756	23141.6	IFIT2	interferon induced protein with tetratricopeptide repeats 2
85363	1.42e-57	8.99e-60	0.0925	16.3057	1.50897	1020.84	TRIM5	tripartite motif containing 5
8454	1.62e-57	1.04e-59	0.0378	16.2968	0.616599	959.63	CUL1	cullin 1
100289279	1.71e-57	1.11e-59	0.2256	-16.2929	-3.67495	55.17	CNTNAP3C	contactin associated protein family member 3C
56670	4.26e-57	2.79e-59	0.1353	16.2364	2.19614	103.72	SUCNR1	succinate receptor 1
112268238	1.05e-56	6.94e-59	0.0794	16.1803	1.28475	331.02	LOC112268238	replaced by ID 554313
1847	2.24e-56	1.5e-58	0.1392	16.133	2.24647	233.42	DUSP5	dual specificity phosphatase 5
101927139	2.92e-56	1.97e-58	0.1812	16.1161	2.91963	35.18	PDE4B-AS1	PDE4B antisense RNA 1
359845	3.27e-56	2.22e-58	0.0823	-16.1085	-1.3262	195.27	RFLNB	refilin B
10964	3.69e-56	2.53e-58	0.1447	16.1005	2.32967	19005.1	IFI44L	interferon induced protein 44 like
105377524	3.76e-56	2.6e-58	0.1445	16.0987	2.32557	93.75	LOC105377524	uncharacterized LOC105377524
392636	3.83e-56	2.68e-58	0.1932	-16.097	-3.11045	22	AGMO	alkylglycerol monooxygenase
101154753	6.38e-56	4.5e-58	0.126	16.0648	2.02469	51.45	PANDAR	promoter of CDKN1A antisense DNA damage activated RNA
4897	1.31e-55	9.34e-58	0.1364	-16.0195	-2.18488	59	NRCAM	neuronal cell adhesion molecule
9399	1.52e-55	1.09e-57	0.1573	16.0098	2.51867	32.15	STOML1	stomatin like 1
57097	1.58e-55	1.15e-57	0.0883	16.0067	1.41333	730.16	PARP11	poly(ADP-ribose) polymerase family member 11
10403	2.77e-55	2.02e-57	0.0847	15.9713	1.3534	228.78	NDC80	NDC80 kinetochore complex component
85025	3.52e-55	2.6e-57	0.0688	15.9558	1.09712	216.38	TMEM60	transmembrane protein 60
11262	4.06e-55	3.02e-57	0.0752	15.9463	1.19981	2231.5	SP140	SP140 nuclear body protein
23179	1.07e-54	8.06e-57	0.128	15.8849	2.03319	69.48	RGL1	ral guanine nucleotide dissociation stimulator like 1
81030	1.07e-54	8.12e-57	0.1181	15.8845	1.87571	770.75	ZBP1	Z-DNA binding protein 1
55601	1.1e-54	8.43e-57	0.1127	15.8821	1.79011	8760.03	DDX60	DExD/H-box helicase 60
4599	1.11e-54	8.58e-57	0.1334	15.881	2.11877	6323.37	MX1	MX dynamin like GTPase 1
79937	1.81e-54	1.4e-56	0.2256	-15.85	-3.57577	127.58	CNTNAP3	contactin associated protein family member 3
51371	4.27e-54	3.34e-56	0.059	15.7955	0.931156	566.83	POMP	proteasome maturation protein
80830	6.36e-54	5.03e-56	0.0972	15.7697	1.53231	8291.99	APOL6	apolipoprotein L6
101929319	7.08e-54	5.64e-56	0.1667	15.7625	2.62778	109.04	LOC101929319	uncharacterized LOC101929319
5359	8.98e-54	7.21e-56	0.1269	15.7469	1.99821	3377.41	PLSCR1	phospholipid scramblase 1
64761	1.61e-53	1.3e-55	0.0957	15.7095	1.50402	1293	PARP12	poly(ADP-ribose) polymerase family member 12
108783645	2.12e-53	1.73e-55	0.1478	15.6915	2.3199	23.81	HFE-AS1	HFE antisense RNA 1
717	3.5e-53	2.89e-55	0.1816	15.6589	2.84352	39.69	C2	complement C2
6252	3.5e-53	2.9e-55	0.1357	-15.6586	-2.12525	103.39	RTN1	reticulon 1
6520	3.87e-53	3.23e-55	0.0832	15.6517	1.30162	169.23	SLC3A2	solute carrier family 3 member 2
26509	4.12e-53	3.46e-55	0.1002	15.6473	1.56797	581.74	MYOF	myoferlin
135112	6.67e-53	5.66e-55	0.1135	15.6161	1.77269	1504.18	NCOA7	nuclear receptor coactivator 7
140691	7.81e-53	6.67e-55	0.1016	15.6056	1.58603	36.31	TRIM69	tripartite motif containing 69
3959	1.49e-52	1.28e-54	0.172	15.5639	2.67681	20.46	LGALS3BP	galectin 3 binding protein
2643	1.62e-52	1.41e-54	0.1108	15.5578	1.72323	1476.27	GCH1	GTP cyclohydrolase 1
130589	6.33e-52	5.53e-54	0.1471	15.47	2.27622	282.12	GALM	galactose mutarotase
51531	8.88e-52	7.82e-54	0.0366	-15.4477	-0.564636	361.53	TRMO	tRNA methyltransferase O
105378841	9.29e-52	8.24e-54	0.1266	15.4443	1.95505	386.6	LOC105378841	uncharacterized LOC105378841
101926887	1.08e-51	9.64e-54	0.1462	15.4342	2.25608	1424.92	LOC101926887	uncharacterized LOC101926887
22797	1.36e-51	1.22e-53	0.1488	15.4187	2.29489	2881.15	TFEC	transcription factor EC
3620	1.36e-51	1.23e-53	0.2408	15.4183	3.71282	574.36	IDO1	indoleamine 2,3-dioxygenase 1
154881	3.01e-51	2.75e-53	0.0398	-15.3664	-0.610869	220.73	KCTD7	potassium channel tetramerization domain containing 7
440067	3.21e-51	2.95e-53	0.1365	15.3618	2.09727	65.48	CASP1P2	caspase 1 pseudogene 2
8349	3.29e-51	3.05e-53	0.1044	15.3597	1.60361	415.55	H2BC21	H2B clustered histone 21
10561	1.25e-50	1.17e-52	0.1307	15.2724	1.99647	12830.1	IFI44	interferon induced protein 44
57091	2.28e-50	2.14e-52	0.0912	-15.2329	-1.38934	143.72	CASS4	Cas scaffold protein family member 4
6993	2.5e-50	2.36e-52	0.0945	15.2264	1.4382	793.41	DYNLT1	dynein light chain Tctex-type 1
4938	4.08e-50	3.89e-52	0.1258	15.1938	1.9109	2736.44	OAS1	2'-5'-oligoadenylate synthetase 1
3557	6.17e-50	5.92e-52	0.1745	15.1663	2.6459	377.26	IL1RN	interleukin 1 receptor antagonist
102723458	6.32e-50	6.09e-52	0.1016	15.1643	1.54111	597.35	LOC102723458	uncharacterized LOC102723458
51513	1.23e-49	1.19e-51	0.1768	15.1203	2.67291	113.74	ETV7	ETS variant transcription factor 7
873	1.49e-49	1.46e-51	0.078	15.1069	1.179	79.47	CBR1	carbonyl reductase 1
729533	2.57e-49	2.53e-51	0.1058	15.0706	1.59509	42.55	FAM72A	family with sequence similarity 72 member A
51114	6.84e-49	6.78e-51	0.0886	15.0053	1.32952	40.87	ZDHHC9	zinc finger DHHC-type palmitoyltransferase 9
10057	7.1e-49	7.08e-51	0.0529	-15.0024	-0.7939	452.08	ABCC5	ATP binding cassette subfamily C member 5
105372767	1.14e-48	1.14e-50	0.1528	14.9705	2.28782	46.91	LOC105372767	uncharacterized LOC105372767
105221694	2.55e-48	2.58e-50	0.0881	14.9165	1.3148	166.95	BISPR	BST2 interferon stimulated positive regulator
100131733	2.98e-48	3.03e-50	0.0739	14.9056	1.10085	30.41	USP30-AS1	USP30 antisense RNA 1
9252	4.27e-48	4.37e-50	0.0628	-14.8812	-0.934149	1147.79	RPS6KA5	ribosomal protein S6 kinase A5
441168	5.01e-48	5.15e-50	0.1209	14.8701	1.79801	427.13	CALHM6	calcium homeostasis modulator family member 6
57541	8.19e-48	8.48e-50	0.0377	-14.8367	-0.559824	252.29	ZNF398	zinc finger protein 398
6614	8.27e-48	8.62e-50	0.1831	14.8357	2.71649	245.23	SIGLEC1	sialic acid binding Ig like lectin 1
8542	8.76e-48	9.18e-50	0.1208	14.8314	1.79152	187.38	APOL1	apolipoprotein L1
115362	9.3e-48	9.81e-50	0.146	14.8269	2.16459	12629	GBP5	guanylate binding protein 5
104326052	9.74e-48	1.03e-49	0.1342	14.8234	1.98889	150.29	NRIR	negative regulator of interferon response
94240	1.16e-47	1.24e-49	0.1054	14.8115	1.56097	5999.3	EPSTI1	epithelial stromal interaction 1
101928236	1.21e-47	1.3e-49	0.0719	14.8079	1.06522	154.79	LOC101928236	uncharacterized LOC101928236
8896	1.57e-47	1.7e-49	0.0484	14.7899	0.715855	183.49	BUD31	BUD31 homolog
105372698	1.87e-47	2.03e-49	0.1007	-14.7781	-1.48767	93.14	LOC105372698	uncharacterized LOC105372698
11199	4.57e-47	5e-49	0.1562	14.7172	2.29838	37.95	ANXA10	annexin A10
51338	5.18e-47	5.72e-49	0.1379	14.7081	2.02783	129.86	MS4A4A	membrane spanning 4-domains A4A
56851	5.18e-47	5.73e-49	0.0547	14.7079	0.804137	195.78	EMC7	ER membrane protein complex subunit 7
26986	5.44e-47	6.06e-49	0.0388	-14.7042	-0.570699	2000.7	PABPC1	poly(A) binding protein cytoplasmic 1
10184	1.18e-46	1.32e-48	0.1117	14.6513	1.6371	663.75	LHFPL2	LHFPL tetraspan subfamily member 2
9711	2.01e-46	2.27e-48	0.0936	14.6146	1.36746	356.01	RUBCN	rubicon autophagy regulator
4940	2.07e-46	2.35e-48	0.1439	14.6122	2.10252	2160.65	OAS3	2'-5'-oligoadenylate synthetase 3
24138	3.12e-46	3.56e-48	0.1052	14.5839	1.53448	2853.46	IFIT5	interferon induced protein with tetratricopeptide repeats 5
7453	6.09e-46	6.98e-48	0.1251	14.5378	1.81835	1828.42	WARS1	tryptophanyl-tRNA synthetase 1
3151	1.05e-45	1.21e-47	0.037	14.5001	0.536129	1363.49	HMGN2	high mobility group nucleosomal binding domain 2
55300	2.85e-45	3.3e-47	0.0938	14.431	1.35432	896.29	PI4K2B	phosphatidylinositol 4-kinase type 2 beta
105373098	3.08e-45	3.59e-47	0.1218	14.4252	1.75656	92.38	KLHDC7B-DT	KLHDC7B divergent transcript
84930	4.1e-45	4.8e-47	0.078	14.4052	1.12383	431.45	MASTL	microtubule associated serine/threonine kinase like
23424	4.93e-45	5.8e-47	0.0966	14.392	1.39089	1118.48	TDRD7	tudor domain containing 7
151516	6.53e-45	7.74e-47	0.1734	14.3722	2.49263	60.92	ASPRV1	aspartic peptidase retroviral like 1
79132	7.05e-45	8.4e-47	0.1427	14.3665	2.0502	188.29	DHX58	DExH-box helicase 58
6036	7.71e-45	9.23e-47	0.1298	14.3599	1.86337	190.44	RNASE2	ribonuclease A family member 2
10346	1.03e-44	1.24e-46	0.0937	14.3392	1.34312	9105.72	TRIM22	tripartite motif containing 22
54809	1.08e-44	1.31e-46	0.1064	14.3359	1.52479	15922.8	SAMD9	sterile alpha motif domain containing 9
92610	2.05e-44	2.5e-46	0.0949	14.2908	1.35675	540.62	TIFA	TRAF interacting protein with forkhead associated domain
141	4.11e-44	5.03e-46	0.0857	14.2419	1.22097	136.64	ADPRH	ADP-ribosylarginine hydrolase
57117	9.09e-44	1.12e-45	0.0356	14.186	0.504705	149.81	INTS12	integrator complex subunit 12
9381	1.24e-43	1.53e-45	0.2138	14.164	3.0287	51.66	OTOF	otoferlin
51465	2.88e-43	3.58e-45	0.085	14.1042	1.19947	2656.56	UBE2J1	ubiquitin conjugating enzyme E2 J1
51065	4.65e-43	5.82e-45	0.0521	14.0699	0.732852	395.34	RPS27L	ribosomal protein S27 like
85236	5.8e-43	7.29e-45	0.0735	14.0539	1.03234	309.13	H2BC12	H2B clustered histone 12
87178	7.61e-43	9.6e-45	0.1001	14.0344	1.40546	1161.54	PNPT1	polyribonucleotide nucleotidyltransferase 1
9111	9e-43	1.14e-44	0.0896	14.0221	1.25699	1650.36	NMI	N-myc and STAT interactor
57047	9.72e-43	1.24e-44	0.1344	14.0163	1.88408	71.38	PLSCR2	phospholipid scramblase 2
785	1.88e-42	2.41e-44	0.1312	-13.9689	-1.83294	105.66	CACNB4	calcium voltage-gated channel auxiliary subunit beta 4
105371461	2.43e-42	3.13e-44	0.1082	13.9503	1.50886	94.36	LOC105371461	replaced by ID 9447
10342	2.44e-42	3.16e-44	0.0408	13.9496	0.569516	318.73	TFG	trafficking from ER to golgi regulator
960	2.99e-42	3.91e-44	0.0514	-13.9345	-0.716519	2123.35	CD44	CD44 molecule (Indian blood group)
6773	2.99e-42	3.91e-44	0.1089	13.9345	1.5174	2219.51	STAT2	signal transducer and activator of transcription 2
3429	3.74e-42	4.92e-44	0.2139	13.9181	2.97689	679.81	IFI27	interferon alpha inducible protein 27
1975	4.97e-42	6.56e-44	0.0465	-13.8975	-0.64629	3297.13	EIF4B	eukaryotic translation initiation factor 4B
2209	5.79e-42	7.68e-44	0.1518	13.8862	2.10739	643.58	FCGR1A	Fc gamma receptor Ia
326342	6.76e-42	9.01e-44	0.1686	-13.8747	-2.33943	122.28	ADGRE4P	adhesion G protein-coupled receptor E4, pseudogene
105377016	8.45e-42	1.13e-43	0.047	-13.8583	-0.651902	1508.14	LOC105377016	uncharacterized LOC105377016
64764	9.56e-42	1.29e-43	0.0623	13.8491	0.862881	317.02	CREB3L2	cAMP responsive element binding protein 3 like 2
138050	1.1e-41	1.49e-43	0.05	-13.8389	-0.69136	128.46	HGSNAT	heparan-alpha-glucosaminide N-acetyltransferase
9459	1.14e-41	1.56e-43	0.033	-13.8355	-0.456626	2010.56	ARHGEF6	Rac/Cdc42 guanine nucleotide exchange factor 6
10475	1.16e-41	1.58e-43	0.0756	13.8344	1.04543	3455.68	TRIM38	tripartite motif containing 38
8638	1.38e-41	1.89e-43	0.17	13.8215	2.3493	861.69	OASL	2'-5'-oligoadenylate synthetase like
57476	1.57e-41	2.16e-43	0.1418	13.812	1.95872	327.9	GRAMD1B	GRAM domain containing 1B
116071	1.59e-41	2.21e-43	0.1878	13.8104	2.59325	19.68	BATF2	basic leucine zipper ATF-like transcription factor 2
51103	3e-41	4.17e-43	0.0506	13.7644	0.696696	126.37	NDUFAF1	NADH:ubiquinone oxidoreductase complex assembly factor 1
5610	3.67e-41	5.14e-43	0.1092	13.7494	1.50128	5435.35	EIF2AK2	eukaryotic translation initiation factor 2 alpha kinase 2
672	4.31e-41	6.06e-43	0.0669	13.7374	0.919437	495.96	BRCA1	BRCA1 DNA repair associated
117854	4.39e-41	6.2e-43	0.1446	13.7358	1.98611	80.97	TRIM6	tripartite motif containing 6
4481	4.66e-41	6.61e-43	0.1542	13.7311	2.11716	233.22	MSR1	macrophage scavenger receptor 1
101927027	6.68e-41	9.51e-43	0.0816	13.7048	1.11883	223.57	CHROMR	cholesterol induced regulator of metabolism RNA
728619	7.25e-41	1.04e-42	0.137	13.6984	1.87634	21.14	ASB9P1	ankyrin repeat and SOCS box containing 9 pseudogene 1
3669	7.54e-41	1.08e-42	0.0893	13.6953	1.22241	330.26	ISG20	interferon stimulated exonuclease gene 20
171423	1.07e-40	1.55e-42	0.0539	13.6692	0.736155	133.27	PDIA3P1	protein disulfide isomerase family A member 3 pseudogene 1
55133	1.46e-40	2.11e-42	0.0467	13.6467	0.636974	899.54	SRBD1	S1 RNA binding domain 1
80832	1.57e-40	2.29e-42	0.2458	13.6409	3.35303	41.76	APOL4	apolipoprotein L4
5721	1.91e-40	2.79e-42	0.0723	13.6264	0.985581	406.73	PSME2	proteasome activator subunit 2
107984251	2.14e-40	3.14e-42	0.1053	13.6177	1.43339	165.47	LOC107984251	uncharacterized LOC107984251
11116	2.25e-40	3.32e-42	0.0409	-13.6137	-0.556844	430.33	CEP43	centrosomal protein 43
4709	2.4e-40	3.55e-42	0.0576	13.6087	0.783547	379.47	NDUFB3	NADH:ubiquinone oxidoreductase subunit B3
55799	3.23e-40	4.8e-42	0.1679	-13.5867	-2.28056	26.55	CACNA2D3	calcium voltage-gated channel auxiliary subunit alpha2delta 3
57149	3.39e-40	5.08e-42	0.0752	13.5826	1.02116	296.65	LYRM1	LYR motif containing 1
55689	4.24e-40	6.36e-42	0.0316	13.5661	0.428164	567.75	YEATS2	YEATS domain containing 2
112268296	6.05e-40	9.12e-42	0.1201	13.5397	1.62665	20.1	LOC112268296
6189	8.39e-40	1.27e-41	0.057	-13.5152	-0.770539	6603.4	RPS3A	ribosomal protein S3A
440689	8.71e-40	1.33e-41	0.1248	13.5122	1.68681	165.09	H2BC18	H2B clustered histone 18
9920	9.57e-40	1.46e-41	0.059	-13.5049	-0.797074	198.59	KBTBD11	kelch repeat and BTB domain containing 11
54464	1.07e-39	1.64e-41	0.0943	13.4967	1.27271	8897.3	XRN1	5'-3' exoribonuclease 1
121506	1.17e-39	1.81e-41	0.0629	-13.4894	-0.849059	90.7	ERP27	endoplasmic reticulum protein 27
54965	1.74e-39	2.7e-41	0.0557	-13.4598	-0.749303	256.43	PIGX	phosphatidylinositol glycan anchor biosynthesis class X
3140	1.81e-39	2.81e-41	0.0589	13.4567	0.792694	746.46	MR1	major histocompatibility complex, class I-related
26212	1.87e-39	2.91e-41	0.1451	13.4541	1.95177	16.83	OR2B6	olfactory receptor family 2 subfamily B member 6
6890	2.25e-39	3.53e-41	0.1036	13.4399	1.39267	1665.68	TAP1	transporter 1, ATP binding cassette subfamily B member
5366	2.74e-39	4.32e-41	0.107	13.425	1.43705	261.94	PMAIP1	phorbol-12-myristate-13-acetate-induced protein 1
10906	3.03e-39	4.78e-41	0.1028	13.4174	1.37906	679.93	TRAFD1	TRAF-type zinc finger domain containing 1
3717	3.42e-39	5.42e-41	0.0984	13.4081	1.31942	6098.87	JAK2	Janus kinase 2
55337	4.77e-39	7.59e-41	0.0784	13.3831	1.04936	137.81	SHFL	shiftless antiviral inhibitor of ribosomal frameshifting
105372491	5.74e-39	9.18e-41	0.1792	-13.369	-2.39512	19.21	LOC105372491
6303	6.42e-39	1.03e-40	0.1244	13.3603	1.66193	8617.92	SAT1	spermidine/spermine N1-acetyltransferase 1
1026	7.93e-39	1.28e-40	0.1303	13.3443	1.73922	44.06	CDKN1A	cyclin dependent kinase inhibitor 1A
51667	8.29e-39	1.34e-40	0.0837	13.3407	1.11696	1104.84	NUB1	negative regulator of ubiquitin like proteins 1
51191	1.19e-38	1.93e-40	0.1631	13.3137	2.17096	5496.58	HERC5	HECT and RLD domain containing E3 ubiquitin protein ligase 5
51057	1.26e-38	2.06e-40	0.0448	-13.3087	-0.596072	305.5	WDPCP	WD repeat containing planar cell polarity effector
2745	1.38e-38	2.26e-40	0.081	13.3016	1.07766	951.44	GLRX	glutaredoxin
107986646	1.62e-38	2.67e-40	0.1468	-13.2894	-1.95058	17.87	LOC107986646
1390	1.71e-38	2.82e-40	0.0849	13.2852	1.12779	208.92	CREM	cAMP responsive element modulator
10284	1.71e-38	2.83e-40	0.0265	13.2851	0.351641	465.12	SAP18	Sin3A associated protein 18
727	1.81e-38	3.01e-40	0.0945	13.2804	1.2548	261.99	C5	complement C5
6897	2.06e-38	3.44e-40	0.0506	13.2704	0.67142	793.9	TARS1	threonyl-tRNA synthetase 1
6233	2.22e-38	3.73e-40	0.0517	-13.2644	-0.685312	3677.25	RPS27A	ribosomal protein S27a
10384	2.51e-38	4.23e-40	0.0462	13.2549	0.612255	1084.02	BTN3A3	butyrophilin subfamily 3 member A3
100507463	2.93e-38	4.95e-40	0.06	13.243	0.794639	865.02	PSMB8-AS1	PSMB8 antisense RNA 1 (head to head)
56942	3.07e-38	5.21e-40	0.0571	13.2391	0.755852	338.71	CMC2	C-X9-C motif containing 2
8925	3.31e-38	5.64e-40	0.0282	-13.2333	-0.373806	5283.96	HERC1	HECT and RLD domain containing E3 ubiquitin protein ligase family member 1
50649	3.32e-38	5.67e-40	0.032	-13.2328	-0.423814	176.43	ARHGEF4	Rho guanine nucleotide exchange factor 4
653820	4.2e-38	7.2e-40	0.1149	13.2149	1.51876	33.11	FAM72B	family with sequence similarity 72 member B
284	4.49e-38	7.73e-40	0.1418	-13.2095	-1.87342	62.04	ANGPT1	angiopoietin 1
105374986	6.14e-38	1.06e-39	0.1124	13.1857	1.48265	56.1	LOC105374986	uncharacterized LOC105374986
84658	6.25e-38	1.08e-39	0.1251	-13.1841	-1.64972	355.67	ADGRE3	adhesion G protein-coupled receptor E3
25825	6.71e-38	1.17e-39	0.105	-13.1783	-1.38367	60.27	BACE2	beta-secretase 2
56938	8.97e-38	1.57e-39	0.1113	13.1562	1.46464	70.98	BMAL2	basic helix-loop-helix ARNT like 2
203197	1.44e-37	2.52e-39	0.0842	13.1203	1.10526	223.9	TMEM268	transmembrane protein 268
79659	1.58e-37	2.78e-39	0.0807	-13.1128	-1.05876	138.09	DYNC2H1	dynein cytoplasmic 2 heavy chain 1
400073	1.73e-37	3.07e-39	0.081	13.1054	1.06175	108.23	C12orf76	chromosome 12 open reading frame 76
3183	2.69e-37	4.76e-39	0.0249	13.0719	0.325421	4261.6	HNRNPC	heterogeneous nuclear ribonucleoprotein C
55251	3.51e-37	6.24e-39	0.0554	-13.0513	-0.722956	1177.51	PCMTD2	protein-L-isoaspartate (D-aspartate) O-methyltransferase domain containing 2
338391	4.23e-37	7.56e-39	0.1485	13.0367	1.93591	113.34	H2BP2	H2B histone pseudogene 2
25912	5.43e-37	9.74e-39	0.0369	13.0174	0.480239	379.79	C1orf43	chromosome 1 open reading frame 43
56172	7.32e-37	1.32e-38	0.0425	-12.9944	-0.552731	381.92	ANKH	ANKH inorganic pyrophosphate transport regulator
80833	8.26e-37	1.49e-38	0.0598	12.9848	0.776749	1004.1	APOL3	apolipoprotein L3
990	1.02e-36	1.85e-38	0.1809	12.9681	2.34608	90.88	CDC6	cell division cycle 6
106479023	1.05e-36	1.92e-38	0.1166	12.9656	1.51189	18.89	H3P4	H3 histone pseudogene 4
6733	1.9e-36	3.47e-38	0.0495	-12.92	-0.639724	1520.1	SRPK2	SRSF protein kinase 2
91351	1.93e-36	3.54e-38	0.1313	12.9185	1.6958	16681.8	DDX60L	DExD/H-box 60 like
8609	2.4e-36	4.41e-38	0.0591	-12.9017	-0.762287	738.68	KLF7	KLF transcription factor 7
105374071	2.41e-36	4.45e-38	0.1012	12.9008	1.30562	496.12	LOC105374071	uncharacterized LOC105374071
92092	2.47e-36	4.58e-38	0.0867	12.8986	1.11841	44.57	ZC3HAV1L	zinc finger CCCH-type containing, antiviral 1 like
4704	2.76e-36	5.13e-38	0.0431	12.8899	0.555308	446.71	NDUFA9	NADH:ubiquinone oxidoreductase subunit A9
100505869	2.79e-36	5.2e-38	0.158	12.8889	2.03624	76.12	CFAP58-DT	CFAP58 divergent transcript
101927891	3.35e-36	6.27e-38	0.1474	12.8744	1.89805	19.73	PKN2-AS1	PKN2 antisense RNA 1
55022	3.41e-36	6.4e-38	0.1693	-12.8728	-2.17924	159.37	PID1	phosphotyrosine interaction domain containing 1
105376505	3.68e-36	6.93e-38	0.2136	12.8667	2.74801	101.57	LOC105376505	uncharacterized LOC105376505
23607	4.63e-36	8.75e-38	0.0794	12.8487	1.01959	1613.13	CD2AP	CD2 associated protein
84953	4.87e-36	9.24e-38	0.1324	-12.8445	-1.70059	110.87	MICALCL	replaced by ID 9645
107984312	5.38e-36	1.02e-37	0.1232	-12.8365	-1.58083	59.45	LOC107984312
191585	5.9e-36	1.13e-37	0.1322	-12.8291	-1.69662	77.82	PLAC4	placenta enriched 4
952	7.63e-36	1.46e-37	0.1108	12.8088	1.41928	738.04	CD38	CD38 molecule
388753	1.16e-35	2.23e-37	0.0701	12.7759	0.895783	121.69	COA6	cytochrome c oxidase assembly factor 6
55690	1.41e-35	2.72e-37	0.0463	-12.7608	-0.590659	414.77	PACS1	phosphofurin acidic cluster sorting protein 1
84897	1.56e-35	3.03e-37	0.0218	-12.7523	-0.277484	1064.86	TBRG1	transforming growth factor beta regulator 1
368	1.75e-35	3.4e-37	0.1211	-12.7432	-1.54318	25.38	ABCC6	ATP binding cassette subfamily C member 6
9493	1.9e-35	3.7e-37	0.095	12.7367	1.20969	134.58	KIF23	kinesin family member 23
10627	2.15e-35	4.2e-37	0.0616	12.7267	0.783663	3176.97	MYL12A	myosin light chain 12A
23586	2.18e-35	4.28e-37	0.1328	12.7253	1.69	8242.9	RIGI	RNA sensor RIG-I
107986524	2.74e-35	5.39e-37	0.0495	-12.7073	-0.628919	101.09	LOC107986524	uncharacterized LOC107986524
731424	3.33e-35	6.58e-37	0.1869	12.6916	2.37189	98.59	MIR3945HG	MIR3945 host gene
753	3.47e-35	6.87e-37	0.0451	-12.6883	-0.57263	868.76	LDLRAD4	low density lipoprotein receptor class A domain containing 4
5686	4.1e-35	8.15e-37	0.0448	12.6749	0.56824	664.81	PSMA5	proteasome 20S subunit alpha 5
11234	4.4e-35	8.78e-37	0.0325	12.669	0.411117	626.82	HPS5	HPS5 biogenesis of lysosomal organelles complex 2 subunit 2
26207	4.95e-35	9.9e-37	0.0452	-12.6596	-0.57269	428.23	PITPNC1	phosphatidylinositol transfer protein cytoplasmic 1
100132417	5.75e-35	1.15e-36	0.1652	12.6475	2.08901	221.04	FCGR1CP	Fc gamma receptor Ic, pseudogene
6477	7.01e-35	1.41e-36	0.0397	-12.6318	-0.501754	470.23	SIAH1	siah E3 ubiquitin protein ligase 1
26118	8.45e-35	1.71e-36	0.0723	12.6168	0.911893	4574.89	WSB1	WD repeat and SOCS box containing 1
4236	1.03e-34	2.09e-36	0.039	12.6007	0.490903	257.38	MFAP1	microfibril associated protein 1
55281	1.23e-34	2.5e-36	0.1233	12.5868	1.55152	574.78	TMEM140	transmembrane protein 140
2618	1.24e-34	2.52e-36	0.0443	12.586	0.557388	474.47	GART	phosphoribosylglycinamide formyltransferase, phosphoribosylglycinamide synthetase, phosphoribosylaminoimidazole synthetase
105375924	1.4e-34	2.87e-36	0.156	12.5757	1.96207	48.72	LOC105375924	uncharacterized LOC105375924
158405	1.44e-34	2.96e-36	0.1174	12.5734	1.47567	745.71	KIAA1958	KIAA1958
51131	1.5e-34	3.08e-36	0.0813	12.5702	1.02239	619.35	PHF11	PHD finger protein 11
143686	1.55e-34	3.21e-36	0.0825	-12.5669	-1.03679	3991.21	SESN3	sestrin 3
1997	1.73e-34	3.58e-36	0.0679	12.5583	0.852099	4239.03	ELF1	E74 like ETS transcription factor 1
634	2.48e-34	5.15e-36	0.133	12.5295	1.667	369.45	CEACAM1	CEA cell adhesion molecule 1
27348	2.84e-34	5.91e-36	0.1151	12.5185	1.4406	649.56	TOR1B	torsin family 1 member B
4616	3.17e-34	6.62e-36	0.1048	12.5096	1.31072	129.47	GADD45B	growth arrest and DNA damage inducible beta
5893	3.35e-34	7.02e-36	0.0306	-12.5049	-0.382286	249.11	RAD52	RAD52 homolog, DNA repair protein
9830	3.51e-34	7.39e-36	0.0615	12.5008	0.769199	603.94	TRIM14	tripartite motif containing 14
54625	3.61e-34	7.62e-36	0.1067	12.4984	1.33402	20476.2	PARP14	poly(ADP-ribose) polymerase family member 14
6672	3.62e-34	7.65e-36	0.0674	12.498	0.842576	7076.45	SP100	SP100 nuclear antigen
57823	3.94e-34	8.38e-36	0.1023	12.4908	1.27791	765.04	SLAMF7	SLAM family member 7
8559	3.94e-34	8.4e-36	0.0261	-12.4907	-0.326253	1006.62	PRPF18	pre-mRNA processing factor 18
847	4.2e-34	8.96e-36	0.0745	-12.4855	-0.929639	1064.51	CAT	catalase
55905	4.68e-34	1e-35	0.0526	12.4765	0.656221	605.57	RNF114	ring finger protein 114
107987234	4.75e-34	1.02e-35	0.0614	-12.4751	-0.765564	90.67	LOC107987234	uncharacterized LOC107987234
10549	6.04e-34	1.3e-35	0.1202	12.4558	1.49731	155.47	PRDX4	peroxiredoxin 4
100532726	1.03e-33	2.24e-35	0.0704	12.4124	0.87355	63.36	NDUFC2-KCTD14	NDUFC2-KCTD14 readthrough
6164	1.04e-33	2.25e-35	0.0456	-12.4121	-0.566315	2267.53	RPL34	ribosomal protein L34
55748	1.09e-33	2.37e-35	0.0697	12.4077	0.864274	309.89	CNDP2	carnosine dipeptidase 2
80231	1.14e-33	2.49e-35	0.0926	12.4038	1.14866	806.52	TASL	TLR adaptor interacting with endolysosomal SLC15A4
107987112	1.33e-33	2.91e-35	0.173	-12.3913	-2.14425	27.06	LOC107987112	uncharacterized LOC107987112
105376037	1.34e-33	2.93e-35	0.1393	12.3908	1.72615	37.11	LOC105376037	uncharacterized LOC105376037
4683	1.37e-33	3.02e-35	0.0887	12.3884	1.09901	2765.62	NBN	nibrin
7536	1.68e-33	3.7e-35	0.0371	-12.3721	-0.459354	997.75	SF1	splicing factor 1
3430	2.09e-33	4.62e-35	0.1615	12.3542	1.99545	219.15	IFI35	interferon induced protein 35
1267	2.33e-33	5.17e-35	0.0713	12.3451	0.880597	149.35	CNP	2',3'-cyclic nucleotide 3' phosphodiesterase
644	2.64e-33	5.88e-35	0.0843	12.3349	1.04043	165.78	BLVRA	biliverdin reductase A
22938	3.28e-33	7.32e-35	0.0229	12.3172	0.281492	746.68	SNW1	SNW domain containing 1
6103	3.8e-33	8.52e-35	0.0704	-12.305	-0.86639	314.72	RPGR	retinitis pigmentosa GTPase regulator
105375061	4.33e-33	9.73e-35	0.0695	-12.2942	-0.853909	74.54	LOC105375061	uncharacterized LOC105375061
171024	5.47e-33	1.23e-34	0.1458	12.2751	1.78945	42.1	SYNPO2	synaptopodin 2
719	6.4e-33	1.45e-34	0.1298	12.2622	1.5916	203.86	C3AR1	complement C3a receptor 1
285758	7.27e-33	1.65e-34	0.1539	12.2516	1.88533	24.94	MROCKI	MARCKS cis regulating lncRNA promoter of cytokines and inflammation
440686	1.15e-32	2.61e-34	0.112	12.2141	1.36835	62	H3-7	H3.7 histone (putative)
246329	1.24e-32	2.82e-34	0.1064	12.2079	1.29941	43.01	STAC3	SH3 and cysteine rich domain 3
5701	1.28e-32	2.92e-34	0.0547	12.2051	0.6676	500.52	PSMC2	proteasome 26S subunit, ATPase 2
3428	1.49e-32	3.43e-34	0.0925	12.192	1.12783	6184.89	IFI16	interferon gamma inducible protein 16
8519	1.49e-32	3.43e-34	0.1569	12.1921	1.91264	812.26	IFITM1	interferon induced transmembrane protein 1
55809	1.49e-32	3.44e-34	0.0546	-12.1917	-0.665398	343.6	TRERF1	transcriptional regulating factor 1
667	1.66e-32	3.83e-34	0.0725	-12.1831	-0.883635	325.18	DST	dystonin
55026	1.72e-32	4e-34	0.1422	12.1795	1.73202	39.57	TMEM255A	transmembrane protein 255A
8548	1.74e-32	4.04e-34	0.0713	12.1785	0.868343	797.12	BLZF1	basic leucine zipper nuclear factor 1
2787	2e-32	4.66e-34	0.0766	12.167	0.931903	330.09	GNG5	G protein subunit gamma 5
116443	2.04e-32	4.76e-34	0.1158	12.1653	1.4084	138.3	GRIN3A	glutamate ionotropic receptor NMDA type subunit 3A
114769	2.06e-32	4.83e-34	0.0993	12.164	1.20836	1780.46	CARD16	caspase recruitment domain family member 16
51071	2.26e-32	5.32e-34	0.0365	12.1562	0.444236	204.08	DERA	deoxyribose-phosphate aldolase
54986	2.31e-32	5.45e-34	0.0431	-12.1542	-0.52393	277.86	ULK4	unc-51 like kinase 4
9935	2.36e-32	5.57e-34	0.1148	12.1524	1.39557	150.16	MAFB	MAF bZIP transcription factor B
54453	2.59e-32	6.14e-34	0.1425	12.1445	1.73101	271.59	RIN2	Ras and Rab interactor 2
272	2.92e-32	6.94e-34	0.0648	-12.1344	-0.786821	289.41	AMPD3	adenosine monophosphate deaminase 3
102724608	3.02e-32	7.18e-34	0.1488	12.1316	1.80479	47.96	LOC102724608	uncharacterized LOC102724608
101926994	3.14e-32	7.5e-34	0.1297	12.1281	1.57325	21.85	LOC101926994	uncharacterized LOC101926994
9636	3.95e-32	9.45e-34	0.2789	12.1091	3.37701	75.97	ISG15	ISG15 ubiquitin like modifier
3815	6.55e-32	1.57e-33	0.1106	-12.0673	-1.33511	15.57	KIT	KIT proto-oncogene, receptor tyrosine kinase
2123	7.29e-32	1.76e-33	0.087	12.0582	1.04909	3843.18	EVI2A	ecotropic viral integration site 2A
339883	8.88e-32	2.14e-33	0.0477	-12.0418	-0.57467	130.14	APRG1	APRG1 tumor suppressor candidate
5371	1.21e-31	2.93e-33	0.1291	12.0159	1.5508	46.98	PML	PML nuclear body scaffold
105370355	1.7e-31	4.13e-33	0.1923	11.9875	2.30538	56.28	LOC105370355	uncharacterized LOC105370355
9781	1.7e-31	4.14e-33	0.0613	-11.9873	-0.735025	571.32	RNF144A	ring finger protein 144A
163859	1.77e-31	4.31e-33	0.0462	11.984	0.553213	472.55	SDE2	SDE2 telomere maintenance homolog
105374179	1.89e-31	4.62e-33	0.0907	11.9782	1.08636	34.78	LOC105374179	uncharacterized LOC105374179
29116	2.1e-31	5.14e-33	0.0628	11.9694	0.751399	872.18	MYLIP	myosin regulatory light chain interacting protein
6891	2.14e-31	5.26e-33	0.0762	11.9674	0.911374	1585.05	TAP2	transporter 2, ATP binding cassette subfamily B member
684	2.28e-31	5.63e-33	0.1295	11.9619	1.54956	173.6	BST2	bone marrow stromal cell antigen 2
6241	2.33e-31	5.76e-33	0.1975	11.9599	2.36204	312.8	RRM2	ribonucleotide reductase regulatory subunit M2
993	2.61e-31	6.48e-33	0.2137	11.9502	2.55406	39.87	CDC25A	cell division cycle 25A
29097	2.82e-31	7.01e-33	0.0649	11.9436	0.775659	522.64	CNIH4	cornichon family AMPA receptor auxiliary protein 4
101928045	3.22e-31	8.03e-33	0.0548	-11.9323	-0.653921	91.29	LOC101928045	uncharacterized LOC101928045
79026	4e-31	9.98e-33	0.0712	-11.9142	-0.848296	14453.7	AHNAK	AHNAK nucleoprotein
81844	4.75e-31	1.19e-32	0.0596	11.8995	0.709048	949.42	TRIM56	tripartite motif containing 56
2960	4.88e-31	1.23e-32	0.0312	11.8971	0.371027	239.15	GTF2E1	general transcription factor IIE subunit 1
4775	5.25e-31	1.32e-32	0.0311	-11.8908	-0.370166	1384.62	NFATC3	nuclear factor of activated T cells 3
54734	6.06e-31	1.53e-32	0.1058	11.8786	1.25674	85.92	RAB39A	RAB39A, member RAS oncogene family
378	6.31e-31	1.6e-32	0.0557	11.875	0.661597	581.54	ARF4	ADP ribosylation factor 4
51639	6.75e-31	1.71e-32	0.0419	11.869	0.497175	289.4	SF3B6	splicing factor 3b subunit 6
6049	6.96e-31	1.77e-32	0.0321	11.8663	0.381402	838.23	RNF6	ring finger protein 6
51246	7.28e-31	1.86e-32	0.1081	11.8623	1.28235	388.93	SHISA5	shisa family member 5
23345	7.97e-31	2.04e-32	0.0684	-11.8545	-0.810844	5428.31	SYNE1	spectrin repeat containing nuclear envelope protein 1
838	8.74e-31	2.24e-32	0.1621	11.8466	1.92036	457.58	CASP5	caspase 5
23780	9.06e-31	2.33e-32	0.1064	11.8434	1.26014	825.48	APOL2	apolipoprotein L2
51657	9.6e-31	2.47e-32	0.0726	11.8383	0.859518	105.95	STYXL1	serine/threonine/tyrosine interacting like 1
151056	1.07e-30	2.77e-32	0.1694	-11.829	-2.00421	119.59	PLB1	phospholipase B1
197135	1.31e-30	3.39e-32	0.0609	11.812	0.719657	429.71	PATL2	PAT1 homolog 2
51386	1.34e-30	3.48e-32	0.0658	-11.8096	-0.777185	1090.28	EIF3L	eukaryotic translation initiation factor 3 subunit L
79134	1.55e-30	4.05e-32	0.1029	11.797	1.21338	326.17	TMEM185B	transmembrane protein 185B
128611	1.75e-30	4.58e-32	0.0566	-11.7866	-0.667592	612.96	ZNF831	zinc finger protein 831
4005	1.91e-30	5e-32	0.1086	11.7791	1.27923	568.72	LMO2	LIM domain only 2
9851	2.12e-30	5.56e-32	0.0382	-11.7702	-0.449724	177.54	KIAA0753	KIAA0753
79719	2.13e-30	5.6e-32	0.0251	11.7695	0.295778	438.09	AAGAB	alpha and gamma adaptin binding protein
5464	2.14e-30	5.64e-32	0.0701	11.769	0.824552	575.96	PPA1	inorganic pyrophosphatase 1
63967	2.19e-30	5.78e-32	0.1389	11.7669	1.63432	137.3	CLSPN	claspin
115004	2.25e-30	5.95e-32	0.0947	11.7645	1.11359	352.94	CGAS	cyclic GMP-AMP synthase
5698	2.91e-30	7.74e-32	0.0855	11.7423	1.00448	653.74	PSMB9	proteasome 20S subunit beta 9
80258	3.24e-30	8.62e-32	0.0894	-11.7331	-1.04924	62.31	EFHC2	EF-hand domain containing 2
3309	3.37e-30	8.98e-32	0.0958	11.7297	1.12368	959.34	HSPA5	heat shock protein family A (Hsp70) member 5
55839	4.11e-30	1.1e-31	0.1015	11.7126	1.18906	80.74	CENPN	centromere protein N
123879	4.18e-30	1.12e-31	0.0681	11.711	0.797989	100.44	DCUN1D3	defective in cullin neddylation 1 domain containing 3
107984945	4.19e-30	1.13e-31	0.1196	11.7105	1.40066	94.9	LOC107984945	replaced by ID 64744
55388	4.19e-30	1.13e-31	0.1548	11.7104	1.81311	64.37	MCM10	minichromosome maintenance 10 replication initiation factor
29071	4.53e-30	1.22e-31	0.0667	11.7034	0.780385	376.36	C1GALT1C1	C1GALT1 specific chaperone 1
107987299	5.41e-30	1.46e-31	0.061	11.6883	0.712761	108.26	LOC107987299	uncharacterized LOC107987299
105375235	6.08e-30	1.65e-31	0.0426	-11.6781	-0.49711	121.38	LOC105375235	uncharacterized LOC105375235
4520	6.34e-30	1.73e-31	0.0656	11.6743	0.765451	434.91	MTF1	metal regulatory transcription factor 1
51514	6.96e-30	1.9e-31	0.1339	11.6662	1.56234	137.57	DTL	denticleless E3 ubiquitin protein ligase homolog
6433	7.73e-30	2.11e-31	0.023	-11.657	-0.268361	423.22	SFSWAP	splicing factor SWAP
4277	8.96e-30	2.45e-31	0.0993	11.6443	1.15658	183.99	MICB	MHC class I polypeptide-related sequence B
23070	1.13e-29	3.11e-31	0.0942	11.6241	1.09481	775.09	CMTR1	cap methyltransferase 1
653319	1.13e-29	3.11e-31	0.1566	11.6239	1.81986	20.02	MATCAP1	microtubule associated tyrosine carboxypeptidase 1
54020	1.38e-29	3.8e-31	0.0602	11.6069	0.69895	140.14	SLC37A1	solute carrier family 37 member 1
554282	1.42e-29	3.93e-31	0.1107	11.6041	1.28496	27.83	FAM72C	family with sequence similarity 72 member C
6741	1.51e-29	4.18e-31	0.0633	11.5988	0.733747	837.9	SSB	small RNA binding exonuclease protection factor La
1141	1.62e-29	4.49e-31	0.0728	11.5926	0.843374	1229.39	CHRNB2	cholinergic receptor nicotinic beta 2 subunit
23236	1.76e-29	4.89e-31	0.087	-11.5853	-1.00827	151.8	PLCB1	phospholipase C beta 1
54879	1.9e-29	5.31e-31	0.0309	11.5782	0.357668	317.17	ST7L	suppression of tumorigenicity 7 like
2959	1.99e-29	5.56e-31	0.0439	11.5744	0.507648	702.54	GTF2B	general transcription factor IIB
51479	2.14e-29	6e-31	0.0712	11.5678	0.824198	1064.53	ANKFY1	ankyrin repeat and FYVE domain containing 1
1230	2.19e-29	6.16e-31	0.1219	11.5655	1.41035	1589.76	CCR1	C-C motif chemokine receptor 1
118788	2.19e-29	6.15e-31	0.0916	11.5656	1.05963	2745.38	PIK3AP1	phosphoinositide-3-kinase adaptor protein 1
55122	2.62e-29	7.4e-31	0.0905	11.5497	1.04556	291.75	AKIRIN2	akirin 2
100289061	2.64e-29	7.47e-31	0.1641	11.5489	1.89502	72.33	ADAMTSL4-AS2	ADAMTSL4 antisense RNA 2
7265	2.64e-29	7.46e-31	0.0291	11.5491	0.335586	394.46	TTC1	tetratricopeptide repeat domain 1
105370178	2.65e-29	7.53e-31	0.119	11.5483	1.37479	152.54	LOC105370178	uncharacterized LOC105370178
10616	2.65e-29	7.54e-31	0.0948	11.5482	1.0944	166.73	RBCK1	RANBP2-type and C3HC4-type zinc finger containing 1
114908	2.8e-29	8e-31	0.0991	11.543	1.14377	9270.17	TMEM123	transmembrane protein 123
57095	2.87e-29	8.21e-31	0.1142	-11.5409	-1.31751	944.53	PITHD1	PITH domain containing 1
399474	3.31e-29	9.5e-31	0.101	-11.5283	-1.16431	247.94	TMEM200B	transmembrane protein 200B
2181	3.46e-29	9.95e-31	0.0716	11.5243	0.825534	909.99	ACSL3	acyl-CoA synthetase long chain family member 3
25778	4.25e-29	1.22e-30	0.0285	-11.5065	-0.327453	340.55	DSTYK	dual serine/threonine and tyrosine protein kinase
401612	4.57e-29	1.32e-30	0.0779	-11.5001	-0.895958	56.41	SLC25A53	solute carrier family 25 member 53
57835	5.34e-29	1.55e-30	0.0498	11.4863	0.571729	71.3	SLC4A5	solute carrier family 4 member 5
728888	5.57e-29	1.62e-30	0.0426	-11.4825	-0.489	214.59	NPIPB11	nuclear pore complex interacting protein family member B11
51030	5.59e-29	1.63e-30	0.053	11.4819	0.608597	450.76	TVP23B	trans-golgi network vesicle protein 23 homolog B
9649	6.03e-29	1.76e-30	0.0519	-11.4752	-0.595518	82.84	RALGPS1	Ral GEF with PH domain and SH3 binding motif 1
23503	6.37e-29	1.86e-30	0.0748	11.4703	0.858169	474.48	ZFYVE26	zinc finger FYVE-type containing 26
2210	6.91e-29	2.02e-30	0.1521	11.4631	1.744	551.05	FCGR1BP	Fc gamma receptor Ib, pseudogene
699	7.24e-29	2.12e-30	0.173	11.4589	1.98257	288.2	BUB1	BUB1 mitotic checkpoint serine/threonine kinase
8455	8.54e-29	2.51e-30	0.0376	-11.4443	-0.430086	299.17	ATRN	attractin
102465801	8.7e-29	2.56e-30	0.0859	11.4425	0.983348	30.73	MIR7703	microRNA 7703
57674	9.68e-29	2.86e-30	0.1	11.4331	1.14378	14955.2	RNF213	ring finger protein 213
105373366	9.78e-29	2.89e-30	0.0873	-11.432	-0.9976	41.93	IDS2	uncharacterized IDS2
105373117	1.11e-28	3.28e-30	0.0476	-11.4212	-0.543997	320.44	LOC105373117
57600	1.14e-28	3.4e-30	0.0568	11.418	0.6491	400.38	FNIP2	folliculin interacting protein 2
22862	1.17e-28	3.49e-30	0.0511	11.4157	0.58387	1746.74	FNDC3A	fibronectin type III domain containing 3A
48	1.28e-28	3.81e-30	0.1339	11.408	1.52784	2396.93	ACO1	aconitase 1
25909	1.39e-28	4.15e-30	0.0443	-11.4006	-0.505284	2510.6	AHCTF1	AT-hook containing transcription factor 1
9871	1.39e-28	4.15e-30	0.07	11.4007	0.798036	368.85	SEC24D	SEC24 homolog D, COPII coat complex component
10635	1.4e-28	4.2e-30	0.1223	11.3995	1.39461	62.42	RAD51AP1	RAD51 associated protein 1
2909	1.7e-28	5.12e-30	0.0411	-11.3824	-0.467672	357.44	ARHGAP35	Rho GTPase activating protein 35
79801	1.76e-28	5.31e-30	0.1923	11.3792	2.18839	116.6	SHCBP1	SHC binding and spindle associated 1
79901	1.79e-28	5.43e-30	0.1087	-11.3773	-1.23627	277.43	CYBRD1	cytochrome b reductase 1
153020	2.06e-28	6.24e-30	0.0923	11.3651	1.04861	323.57	RASGEF1B	RasGEF domain family member 1B
107984302	2.33e-28	7.09e-30	0.1269	11.354	1.44067	69.62	LOC107984302	uncharacterized LOC107984302
10720	2.35e-28	7.14e-30	0.202	-11.3533	-2.29318	66.58	UGT2B11	UDP glucuronosyltransferase family 2 member B11
9517	2.47e-28	7.52e-30	0.1003	11.3488	1.1379	2931.71	SPTLC2	serine palmitoyltransferase long chain base subunit 2
349136	2.47e-28	7.55e-30	0.0947	11.3484	1.07447	54.08	WDR86	WD repeat domain 86
1349	2.61e-28	7.98e-30	0.0506	11.3435	0.573785	484.16	COX7B	cytochrome c oxidase subunit 7B
26270	2.66e-28	8.16e-30	0.1762	11.3416	1.99832	48.53	FBXO6	F-box protein 6
54957	2.87e-28	8.82e-30	0.0472	11.3349	0.534877	193.92	TXNL4B	thioredoxin like 4B
10098	3.12e-28	9.6e-30	0.128	-11.3274	-1.45041	946.87	TSPAN5	tetraspanin 5
4600	3.57e-28	1.1e-29	0.1221	11.3153	1.38151	1794.44	MX2	MX dynamin like GTPase 2
107303344	3.58e-28	1.11e-29	0.0602	11.3148	0.681342	994.04	SETDB2-PHF11	SETDB2-PHF11 readthrough
2207	3.59e-28	1.11e-29	0.1054	11.3144	1.19248	1106.29	FCER1G	Fc epsilon receptor Ig
64131	3.6e-28	1.12e-29	0.0516	-11.314	-0.583596	147.96	XYLT1	xylosyltransferase 1
283571	3.81e-28	1.19e-29	0.0545	-11.3088	-0.616374	124.26	PROX2	prospero homeobox 2
441108	3.92e-28	1.22e-29	0.0929	11.3061	1.05083	94.81	IRF1-AS1	IRF1 antisense RNA 1
9	4.13e-28	1.29e-29	0.0488	11.3015	0.551665	169.11	NAT1	N-acetyltransferase 1
51230	4.24e-28	1.33e-29	0.0279	-11.299	-0.31545	809.18	PHF20	PHD finger protein 20
4001	4.24e-28	1.33e-29	0.1089	11.2988	1.23058	1159.35	LMNB1	lamin B1
6753	4.25e-28	1.34e-29	0.1181	11.2983	1.33483	46.09	SSTR3	somatostatin receptor 3
3417	4.96e-28	1.56e-29	0.0557	11.2847	0.628596	522.53	IDH1	isocitrate dehydrogenase (NADP(+)) 1
26505	5.64e-28	1.78e-29	0.0501	-11.2731	-0.564724	115.6	CNNM3	cyclin and CBS domain divalent metal cation transport mediator 3
7726	6.43e-28	2.04e-29	0.0747	11.2613	0.841776	140.9	TRIM26	tripartite motif containing 26
116028	7.4e-28	2.35e-29	0.1234	11.2488	1.38811	39.71	RMI2	RecQ mediated genome instability 2
79600	7.92e-28	2.52e-29	0.0612	-11.2426	-0.688441	136.99	TCTN1	tectonic family member 1
3301	7.97e-28	2.54e-29	0.0862	11.2419	0.969327	2041.31	DNAJA1	DnaJ heat shock protein family (Hsp40) member A1
105378120	8.54e-28	2.73e-29	0.0742	-11.2356	-0.833323	130.85	LOC105378120	uncharacterized LOC105378120
10170	8.67e-28	2.77e-29	0.1282	11.2341	1.44044	615.32	DHRS9	dehydrogenase/reductase 9
107986950	9.91e-28	3.18e-29	0.1042	11.2221	1.16968	32.67	LOC107986950	uncharacterized LOC107986950
390067	9.93e-28	3.19e-29	0.163	11.2218	1.8291	14.46	OR52H1	olfactory receptor family 52 subfamily H member 1
5683	9.96e-28	3.2e-29	0.0562	11.2213	0.63061	773.41	PSMA2	proteasome 20S subunit alpha 2
112268420	1.02e-27	3.29e-29	0.0963	11.2189	1.08064	81.61	LOC112268420
58472	1.18e-27	3.8e-29	0.0942	11.2063	1.05596	916.62	SQOR	sulfide quinone oxidoreductase
55603	1.18e-27	3.82e-29	0.1211	11.2058	1.35714	1599.81	TENT5A	terminal nucleotidyltransferase 5A
101928140	1.32e-27	4.27e-29	0.1281	-11.196	-1.43443	20.72	PTPRK-AS1	PTPRK antisense RNA 1
4343	1.32e-27	4.28e-29	0.1531	11.1958	1.7142	164.1	MOV10	Mov10 RISC complex RNA helicase
11172	1.39e-27	4.51e-29	0.1133	11.191	1.26764	23.76	INSL6	insulin like 6
150472	1.43e-27	4.67e-29	0.0711	11.1881	0.795589	671.53	ZNG1B	Zn regulated GTPase metalloprotein activator 1B
9724	1.5e-27	4.9e-29	0.0279	11.1838	0.312045	265.32	UTP14C	UTP14C small subunit processome component
105372521	1.59e-27	5.19e-29	0.1097	-11.1785	-1.22577	29.06	LOC105372521	uncharacterized LOC105372521
60489	1.61e-27	5.28e-29	0.0771	11.1771	0.861884	445.44	APOBEC3G	apolipoprotein B mRNA editing enzyme catalytic subunit 3G
3018	1.61e-27	5.3e-29	0.2016	11.1768	2.25338	92.9	H2BC3	H2B clustered histone 3
55032	1.72e-27	5.67e-29	0.0506	11.1707	0.565093	783.68	SLC35A5	solute carrier family 35 member A5
2923	1.75e-27	5.76e-29	0.0568	11.1693	0.63423	1153.42	PDIA3	protein disulfide isomerase family A member 3
130074	1.9e-27	6.28e-29	0.0315	-11.1617	-0.35149	257.09	FAM168B	family with sequence similarity 168 member B
51493	2.15e-27	7.13e-29	0.0724	11.1504	0.807571	321.57	RTCB	RNA 2',3'-cyclic phosphate and 5'-OH ligase
104968399	2.32e-27	7.7e-29	0.0637	11.1436	0.710044	864.7	MYL12-AS1	MYL12A and MYL12B antisense RNA 1
372	2.8e-27	9.33e-29	0.033	11.1264	0.367168	893.05	ARCN1	archain 1
107987174	3.19e-27	1.07e-28	0.0736	-11.1146	-0.817491	80.91	LOC107987174
51016	3.55e-27	1.19e-28	0.0601	11.105	0.667713	93.55	EMC9	ER membrane protein complex subunit 9
7227	3.56e-27	1.19e-28	0.0496	-11.1045	-0.550931	655.14	TRPS1	transcriptional repressor GATA binding 1
105369609	3.73e-27	1.25e-28	0.0836	11.1003	0.92747	76.32	PARP11-AS1	PARP11 antisense RNA 1
474354	3.98e-27	1.34e-28	0.069	-11.0943	-0.765911	133.95	LRRC18	leucine rich repeat containing 18
6883	4.06e-27	1.37e-28	0.0447	11.0924	0.495565	209.86	TAF12	TATA-box binding protein associated factor 12
23601	4.19e-27	1.41e-28	0.1811	11.0894	2.00882	177.34	CLEC5A	C-type lectin domain containing 5A
79573	4.31e-27	1.46e-28	0.0351	-11.0867	-0.389545	989.41	TTC13	tetratricopeptide repeat domain 13
23394	4.31e-27	1.46e-28	0.0285	-11.0864	-0.315416	1369.48	ADNP	activity dependent neuroprotector homeobox
10476	4.37e-27	1.48e-28	0.0408	11.0851	0.452529	410.96	ATP5PD	ATP synthase peripheral stalk subunit d
57096	4.49e-27	1.53e-28	0.1131	-11.0825	-1.25325	54.94	RPGRIP1	RPGR interacting protein 1
64432	4.76e-27	1.62e-28	0.0192	-11.0771	-0.212429	742.75	MRPS25	mitochondrial ribosomal protein S25
1953	4.76e-27	1.62e-28	0.079	-11.0769	-0.875032	70.9	MEGF6	multiple EGF like domains 6
9976	4.97e-27	1.7e-28	0.1036	11.0729	1.14758	2219.03	CLEC2B	C-type lectin domain family 2 member B
3820	5.07e-27	1.73e-28	0.0818	-11.071	-0.906009	443.82	KLRB1	killer cell lectin like receptor B1
57669	5.45e-27	1.87e-28	0.1028	11.0643	1.13695	370.8	EPB41L5	erythrocyte membrane protein band 4.1 like 5
8204	5.51e-27	1.9e-28	0.0674	11.063	0.745677	1579.17	NRIP1	nuclear receptor interacting protein 1
29110	5.68e-27	1.96e-28	0.0661	11.0602	0.730794	1268.04	TBK1	TANK binding kinase 1
161742	8.03e-27	2.77e-28	0.1136	-11.029	-1.25254	71.03	SPRED1	sprouty related EVH1 domain containing 1
6921	8.69e-27	3e-28	0.0474	11.0216	0.521898	213.31	ELOC	elongin C
1602	9.04e-27	3.13e-28	0.1153	-11.0179	-1.26991	60.88	DACH1	dachshund family transcription factor 1
151790	9.23e-27	3.2e-28	0.1033	-11.016	-1.13755	74.82	WDR49	WD repeat domain 49
2681	9.42e-27	3.27e-28	0.1426	-11.0139	-1.57035	60.01	GGTA1	glycoprotein alpha-galactosyltransferase 1 (inactive)
54558	9.69e-27	3.38e-28	0.1025	-11.0112	-1.12837	83.22	SPATA6	spermatogenesis associated 6
107984209	1.01e-26	3.51e-28	0.1338	-11.0076	-1.47331	12.46	LOC107984209	uncharacterized LOC107984209
167465	1.02e-26	3.57e-28	0.1667	11.0061	1.8343	46.31	ZNF366	zinc finger protein 366
152926	1.14e-26	3.98e-28	0.0793	10.9963	0.87158	1920.12	PPM1K	protein phosphatase, Mg2+/Mn2+ dependent 1K
5111	1.17e-26	4.11e-28	0.1016	10.9935	1.11685	446.84	PCNA	proliferating cell nuclear antigen
1111	1.21e-26	4.26e-28	0.1376	10.9901	1.51228	119.15	CHEK1	checkpoint kinase 1
1066	1.23e-26	4.33e-28	0.1793	10.9888	1.97033	108.33	CES1	carboxylesterase 1
120227	1.28e-26	4.51e-28	0.0393	-10.985	-0.431472	360.99	CYP2R1	cytochrome P450 family 2 subfamily R member 1
54476	1.32e-26	4.65e-28	0.0337	-10.9823	-0.369581	463.69	RNF216	ring finger protein 216
157570	1.43e-26	5.05e-28	0.163	10.9748	1.7888	86.8	ESCO2	establishment of sister chromatid cohesion N-acetyltransferase 2
387119	1.49e-26	5.3e-28	0.0543	-10.9705	-0.595757	1423.47	CEP85L	centrosomal protein 85 like
597	1.56e-26	5.53e-28	0.1285	10.9666	1.40875	1317.38	BCL2A1	BCL2 related protein A1
78991	1.64e-26	5.83e-28	0.0487	-10.9618	-0.534246	77.86	PCYOX1L	prenylcysteine oxidase 1 like
6595	1.73e-26	6.16e-28	0.0227	-10.9568	-0.249225	998.16	SMARCA2	SWI/SNF related, matrix associated, actin dependent regulator of chromatin, subfamily a, member 2
9792	2.31e-26	8.27e-28	0.0491	-10.9302	-0.536734	270.58	SERTAD2	SERTA domain containing 2
9812	2.73e-26	9.78e-28	0.0368	-10.9149	-0.401215	178.16	DELE1	DAP3 binding cell death enhancer 1
102724428	3.01e-26	1.08e-27	0.1061	10.906	1.15761	30.7	LOC102724428	salt inducible kinase 1B (putative)
105373836	3.13e-26	1.13e-27	0.1108	10.9021	1.20769	56.74	LOC105373836	uncharacterized LOC105373836
5168	3.27e-26	1.18e-27	0.1173	10.898	1.27872	46.02	ENPP2	ectonucleotide pyrophosphatase/phosphodiesterase 2
10730	3.8e-26	1.37e-27	0.0347	10.8841	0.377624	2116.66	YME1L1	YME1 like 1 ATPase
5932	3.85e-26	1.39e-27	0.0641	10.883	0.697341	397.55	RBBP8	RB binding protein 8, endonuclease
834	3.91e-26	1.42e-27	0.0936	10.8813	1.01805	3759.48	CASP1	caspase 1
6138	4.48e-26	1.62e-27	0.0403	-10.8688	-0.438238	2532.79	RPL15	ribosomal protein L15
7332	4.62e-26	1.68e-27	0.0499	10.8658	0.541812	371.68	UBE2L3	ubiquitin conjugating enzyme E2 L3
1979	4.65e-26	1.69e-27	0.035	-10.8651	-0.379984	1129.27	EIF4EBP2	eukaryotic translation initiation factor 4E binding protein 2
100534612	4.83e-26	1.76e-27	0.0476	-10.8614	-0.516499	51.41	C1QTNF3-AMACR	C1QTNF3-AMACR readthrough (NMD candidate)
773	4.91e-26	1.79e-27	0.1458	10.8598	1.58346	13.94	CACNA1A	calcium voltage-gated channel subunit alpha1 A
23184	5.16e-26	1.89e-27	0.0397	10.855	0.430817	340.11	MESD	mesoderm development LRP chaperone
102724008	5.21e-26	1.91e-27	0.1437	10.8538	1.55963	25.09	LOC102724008	uncharacterized LOC102724008
23597	5.21e-26	1.91e-27	0.1037	10.8538	1.12601	842.14	ACOT9	acyl-CoA thioesterase 9
730101	5.39e-26	1.98e-27	0.2669	10.8506	2.8961	41.71	LOC730101	uncharacterized LOC730101
107075116	5.45e-26	2.01e-27	0.0793	-10.8494	-0.860498	44.7	MIR3142HG	MIR3142 host gene
11040	5.46e-26	2.02e-27	0.0846	10.8491	0.917401	392.89	PIM2	Pim-2 proto-oncogene, serine/threonine kinase
116449	5.94e-26	2.2e-27	0.1137	-10.8412	-1.23293	11.45	CLNK	cytokine dependent hematopoietic cell linker
54877	6.08e-26	2.25e-27	0.0922	10.8389	0.999726	1944.08	ZCCHC2	zinc finger CCHC-type containing 2
23604	6.88e-26	2.55e-27	0.1283	-10.8274	-1.38957	192.27	DAPK2	death associated protein kinase 2
105378085	6.97e-26	2.59e-27	0.1736	10.826	1.87988	54.09	LOC105378085	uncharacterized LOC105378085
3568	7.99e-26	2.97e-27	0.1996	-10.8134	-2.15878	124.71	IL5RA	interleukin 5 receptor subunit alpha
96764	8.01e-26	2.99e-27	0.0398	10.813	0.430129	580.54	TGS1	trimethylguanosine synthase 1
9587	8.16e-26	3.05e-27	0.077	10.8112	0.83199	96.4	MAD2L1BP	MAD2L1 binding protein
101928235	8.33e-26	3.12e-27	0.1215	10.8091	1.31325	24.47	PIK3R5-DT	PIK3R5 divergent transcript
105377267	8.87e-26	3.32e-27	0.2055	-10.8032	-2.21984	88.63	LOC105377267	uncharacterized LOC105377267
285237	8.96e-26	3.37e-27	0.0598	10.8021	0.645555	647.67	C3orf38	chromosome 3 open reading frame 38
573	1.05e-25	3.95e-27	0.1172	-10.7874	-1.26411	1048.92	BAG1	BAG cochaperone 1
729678	1.15e-25	4.32e-27	0.0725	10.779	0.781306	121.74	LINC00847	long intergenic non-protein coding RNA 847
79571	1.15e-25	4.33e-27	0.045	10.7788	0.484866	303.39	GCC1	GRIP and coiled-coil domain containing 1
105377587	1.18e-25	4.45e-27	0.184	10.7763	1.9833	24.25	LOC105377587	uncharacterized LOC105377587
57690	1.21e-25	4.57e-27	0.0468	-10.7739	-0.504611	569.88	TNRC6C	trinucleotide repeat containing adaptor 6C
25853	1.28e-25	4.87e-27	0.1346	-10.7681	-1.44977	5562.26	DCAF12	DDB1 and CUL4 associated factor 12
27249	1.29e-25	4.92e-27	0.0519	10.7671	0.55892	953.08	MMADHC	metabolism of cobalamin associated D
9187	1.29e-25	4.93e-27	0.049	-10.767	-0.527496	286.57	SLC24A1	solute carrier family 24 member 1
107984200	1.32e-25	5.02e-27	0.0674	10.7654	0.72575	85.79	LOC107984200	uncharacterized LOC107984200
445372	1.44e-25	5.51e-27	0.0688	10.7567	0.739899	255.36	TRIM6-TRIM34	TRIM6-TRIM34 readthrough
51455	1.66e-25	6.36e-27	0.0283	-10.7435	-0.304296	712.8	REV1	REV1 DNA directed polymerase
26228	1.69e-25	6.48e-27	0.0939	10.7417	1.0088	458.38	STAP1	signal transducing adaptor family member 1
9749	1.94e-25	7.45e-27	0.0965	10.7288	1.03544	1146.83	PHACTR2	phosphatase and actin regulator 2
8836	1.99e-25	7.66e-27	0.1995	10.7263	2.13956	71.58	GGH	gamma-glutamyl hydrolase
57105	1.99e-25	7.67e-27	0.1038	-10.7262	-1.11344	213.42	CYSLTR2	cysteinyl leukotriene receptor 2
55857	2.12e-25	8.17e-27	0.0342	-10.7204	-0.366693	267.1	KIZ	kizuna centrosomal protein
57405	2.14e-25	8.28e-27	0.1454	10.7191	1.55863	25.81	SPC25	SPC25 component of NDC80 kinetochore complex
51002	2.21e-25	8.55e-27	0.0581	10.7162	0.622524	169.12	TPRKB	TP53RK binding protein
101928323	2.22e-25	8.61e-27	0.039	-10.7155	-0.41781	104.58	ZBTB47-AS1	ZBTB47 and NKTR antisense RNA 1
56252	2.48e-25	9.62e-27	0.036	-10.7052	-0.385876	751.82	YLPM1	YLP motif containing 1
55818	2.51e-25	9.76e-27	0.0317	-10.7039	-0.339396	1251.71	KDM3A	lysine demethylase 3A
23136	2.59e-25	1.01e-26	0.0869	10.7009	0.929708	374.94	EPB41L3	erythrocyte membrane protein band 4.1 like 3
51703	2.69e-25	1.05e-26	0.0346	10.6972	0.370554	633.89	ACSL5	acyl-CoA synthetase long chain family member 5
388795	2.69e-25	1.05e-26	0.0504	-10.6971	-0.539141	124.52	EFCAB8	EF-hand calcium binding domain 8
220134	2.74e-25	1.07e-26	0.199	10.6951	2.12793	39.08	SKA1	spindle and kinetochore associated complex subunit 1
7915	2.85e-25	1.12e-26	0.0911	-10.6914	-0.974012	333.87	ALDH5A1	aldehyde dehydrogenase 5 family member A1
5934	3.3e-25	1.3e-26	0.0493	-10.6776	-0.526667	4448.92	RBL2	RB transcriptional corepressor like 2
55332	3.37e-25	1.33e-26	0.0803	10.6754	0.856899	213.79	DRAM1	DNA damage regulated autophagy modulator 1
5634	3.5e-25	1.38e-26	0.0653	10.6718	0.696384	245.9	PRPS2	phosphoribosyl pyrophosphate synthetase 2
6228	3.84e-25	1.52e-26	0.0555	-10.663	-0.591861	4260.92	RPS23	ribosomal protein S23
768211	4.05e-25	1.6e-26	0.0755	-10.658	-0.804147	270.9	RELL1	RELT like 1
100529261	4.4e-25	1.74e-26	0.0385	10.65	0.409702	196.83	CHURC1-FNTB	CHURC1-FNTB readthrough
643641	4.42e-25	1.75e-26	0.0382	-10.6494	-0.406567	209.15	ZNF862	zinc finger protein 862
3077	4.91e-25	1.95e-26	0.0993	10.6395	1.05653	106.09	HFE	homeostatic iron regulator
983	4.92e-25	1.96e-26	0.1826	10.6392	1.94271	123.31	CDK1	cyclin dependent kinase 1
79960	5.04e-25	2.01e-26	0.0314	-10.6365	-0.334324	652.63	JADE1	jade family PHD finger 1
84132	5.04e-25	2.01e-26	0.0472	10.6366	0.502038	198.59	USP42	ubiquitin specific peptidase 42
10673	5.27e-25	2.11e-26	0.1417	10.6323	1.50642	2944.86	TNFSF13B	TNF superfamily member 13b
23198	5.28e-25	2.12e-26	0.0433	-10.6319	-0.460888	2490.99	PSME4	proteasome activator subunit 4
200942	5.28e-25	2.12e-26	0.1747	10.6318	1.85774	41.3	KLHDC8B	kelch domain containing 8B
55286	5.63e-25	2.26e-26	0.0907	-10.6257	-0.963237	27.69	C4orf19	chromosome 4 open reading frame 19
105371816	5.72e-25	2.3e-26	0.0849	-10.624	-0.902265	50.55	LOC105371816
107985980	6.33e-25	2.55e-26	0.0911	-10.6144	-0.967125	123.56	LOC107985980	uncharacterized LOC107985980
101928152	7.35e-25	2.97e-26	0.078	10.6004	0.827349	301.85	LOC101928152	replaced by ID 101928173
100132612	7.58e-25	3.07e-26	0.117	-10.5973	-1.23947	41.21	LINC02312	long intergenic non-protein coding RNA 2312
9420	7.82e-25	3.17e-26	0.1817	-10.5942	-1.92466	35.15	CYP7B1	cytochrome P450 family 7 subfamily B member 1
440138	8.07e-25	3.28e-26	0.0299	10.5911	0.316933	368.3	ALG11	ALG11 alpha-1,2-mannosyltransferase
101928816	8.57e-25	3.48e-26	0.0769	10.5854	0.814113	182.07	LOC101928816	uncharacterized LOC101928816
9156	8.78e-25	3.57e-26	0.1768	10.583	1.87128	62.95	EXO1	exonuclease 1
79056	8.98e-25	3.66e-26	0.1416	10.5807	1.49828	365.62	PRRG4	proline rich and Gla domain 4
10130	9.3e-25	3.8e-26	0.1005	10.5772	1.06259	842.66	PDIA6	protein disulfide isomerase family A member 6
92906	9.74e-25	3.99e-26	0.113	10.5727	1.1949	983.45	HNRNPLL	heterogeneous nuclear ribonucleoprotein L like
9736	9.98e-25	4.09e-26	0.0328	-10.5704	-0.346222	6511.75	USP34	ubiquitin specific peptidase 34
102723927	1.03e-24	4.24e-26	0.1164	-10.5669	-1.23047	21.52	LINC01238	long intergenic non-protein coding RNA 1238
11130	1.05e-24	4.33e-26	0.1835	10.5649	1.93819	59.28	ZWINT	ZW10 interacting kinetochore protein
11118	1.06e-24	4.35e-26	0.0487	10.5645	0.513983	1635.75	BTN3A2	butyrophilin subfamily 3 member A2
51744	1.09e-24	4.49e-26	0.0728	-10.5616	-0.768648	274.63	CD244	CD244 molecule
2309	1.11e-24	4.58e-26	0.1049	-10.5598	-1.10751	3431.19	FOXO3	forkhead box O3
1347	1.16e-24	4.81e-26	0.0572	10.5551	0.60349	443.95	COX7A2	cytochrome c oxidase subunit 7A2
463	1.19e-24	4.92e-26	0.0669	-10.553	-0.706397	78.24	ZFHX3	zinc finger homeobox 3
3185	1.2e-24	4.96e-26	0.0381	10.5523	0.402158	812.14	HNRNPF	heterogeneous nuclear ribonucleoprotein F
9674	1.23e-24	5.1e-26	0.074	10.5497	0.780966	1221.84	KIAA0040	KIAA0040
375287	1.31e-24	5.46e-26	0.1005	10.5432	1.05986	228.38	RBM43	RNA binding motif protein 43
105378968	1.33e-24	5.54e-26	0.1232	-10.5419	-1.29827	10.97	LOC105378968
567	1.33e-24	5.53e-26	0.0565	10.5419	0.596009	68832.6	B2M	beta-2-microglobulin
200316	1.44e-24	6.03e-26	0.0666	10.5339	0.701561	94.21	APOBEC3F	apolipoprotein B mRNA editing enzyme catalytic subunit 3F
836	1.45e-24	6.06e-26	0.0643	10.5335	0.677803	847.78	CASP3	caspase 3
85444	1.66e-24	6.95e-26	0.0749	10.5205	0.787557	200.54	LRRCC1	leucine rich repeat and coiled-coil centrosomal protein 1
25932	1.68e-24	7.07e-26	0.0754	10.5189	0.792818	865.99	CLIC4	chloride intracellular channel 4
22849	1.69e-24	7.12e-26	0.0942	10.5182	0.990709	225.27	CPEB3	cytoplasmic polyadenylation element binding protein 3
3656	1.84e-24	7.76e-26	0.0814	10.5101	0.855354	63.77	IRAK2	interleukin 1 receptor associated kinase 2
7172	2.21e-24	9.35e-26	0.0669	10.4925	0.702126	301.07	TPMT	thiopurine S-methyltransferase
105378443	2.24e-24	9.47e-26	0.0963	10.4913	1.01003	1343.67	LOC105378443	uncharacterized LOC105378443
7494	2.26e-24	9.56e-26	0.1582	10.4904	1.65918	1792.07	XBP1	X-box binding protein 1
4218	2.43e-24	1.03e-25	0.0743	10.4832	0.778458	250.3	RAB8A	RAB8A, member RAS oncogene family
9487	2.51e-24	1.06e-25	0.0786	-10.4802	-0.82425	142.66	PIGL	phosphatidylinositol glycan anchor biosynthesis class L
105377973	2.62e-24	1.11e-25	0.1107	10.4759	1.15956	23.32	LOC105377973
144535	3.02e-24	1.29e-25	0.1629	10.4623	1.70385	88.74	CFAP54	cilia and flagella associated protein 54
84861	3.07e-24	1.31e-25	0.0564	-10.4608	-0.590007	141.41	KLHL22	kelch like family member 22
105378299	3.4e-24	1.45e-25	0.0646	-10.4507	-0.675478	117.66	LOC105378299	uncharacterized LOC105378299
6146	3.88e-24	1.66e-25	0.0496	-10.4381	-0.51822	1760.7	RPL22	ribosomal protein L22
10671	4.1e-24	1.76e-25	0.0406	10.4327	0.423795	181.28	DCTN6	dynactin subunit 6
107985221	4.46e-24	1.91e-25	0.1118	10.4246	1.16539	26.13	LOC107985221	uncharacterized LOC107985221
23111	4.48e-24	1.93e-25	0.0683	10.424	0.711913	630.33	SPART	spartin
55165	4.6e-24	1.98e-25	0.1907	10.4213	1.98706	86.86	CEP55	centrosomal protein 55
2634	4.68e-24	2.02e-25	0.09	10.4197	0.93763	4721.77	GBP2	guanylate binding protein 2
10929	5.02e-24	2.17e-25	0.0513	-10.4127	-0.534211	501.42	SRSF8	serine and arginine rich splicing factor 8
84961	5.34e-24	2.31e-25	0.0414	-10.4067	-0.430402	556.12	FBXL20	F-box and leucine rich repeat protein 20
3836	5.4e-24	2.34e-25	0.0342	-10.4056	-0.355855	1276.73	KPNA1	karyopherin subunit alpha 1
55872	5.98e-24	2.59e-25	0.2157	10.3958	2.2426	35.91	PBK	PDZ binding kinase
64645	6.68e-24	2.9e-25	0.0439	10.385	0.4555	831.43	MFSD14A	major facilitator superfamily domain containing 14A
1649	6.94e-24	3.02e-25	0.0915	10.3812	0.949478	165.1	DDIT3	DNA damage inducible transcript 3
84248	7.03e-24	3.06e-25	0.0584	10.3799	0.60664	1062.07	FYTTD1	forty-two-three domain containing 1
219988	7.68e-24	3.35e-25	0.0842	10.3712	0.873046	370.49	PATL1	PAT1 homolog 1, processing body mRNA decay factor
103	7.7e-24	3.36e-25	0.0827	10.3709	0.857317	4004.32	ADAR	adenosine deaminase RNA specific
8335	7.87e-24	3.45e-25	0.2166	10.3686	2.24563	27.71	H2AC4	H2A clustered histone 4
133	8.01e-24	3.51e-25	0.1529	10.3668	1.5856	176.12	ADM	adrenomedullin
53840	8.43e-24	3.7e-25	0.0682	10.3617	0.706493	258.71	TRIM34	tripartite motif containing 34
10721	8.92e-24	3.93e-25	0.1477	10.3561	1.5299	248.02	POLQ	DNA polymerase theta
55871	8.92e-24	3.93e-25	0.0589	10.3561	0.609775	417.41	ZNG1A	Zn regulated GTPase metalloprotein activator 1A
400960	1e-23	4.41e-25	0.0977	10.345	1.0112	166.52	PCBP1-AS1	PCBP1 antisense RNA 1
147339	1.11e-23	4.91e-25	0.0679	10.3347	0.701528	1000.73	C18orf25	chromosome 18 open reading frame 25
55120	1.21e-23	5.36e-25	0.059	10.3263	0.609157	437.8	FANCL	FA complementation group L
10437	1.26e-23	5.58e-25	0.1172	10.3225	1.2103	1127.99	IFI30	IFI30 lysosomal thiol reductase
653464	1.27e-23	5.64e-25	0.1023	10.3214	1.05589	436.02	SRGAP2C	SLIT-ROBO Rho GTPase activating protein 2C
100128627	1.35e-23	5.99e-25	0.1101	10.3157	1.13581	15.03	CDC42P3	CDC42 pseudogene 3
80215	1.41e-23	6.27e-25	0.0576	-10.3112	-0.594414	185.23	RUNX1-IT1	RUNX1 intronic transcript 1
56829	1.41e-23	6.28e-25	0.0812	10.311	0.837665	3877.76	ZC3HAV1	zinc finger CCCH-type containing, antiviral 1
25943	1.45e-23	6.47e-25	0.0546	-10.3081	-0.562379	139.37	DNAAF9	dynein axonemal assembly factor 9
5276	1.5e-23	6.71e-25	0.1475	-10.3047	-1.51965	16.45	SERPINI2	serpin family I member 2
286059	1.58e-23	7.08e-25	0.1537	-10.2996	-1.58304	43.34	LOC286059	TNF receptor superfamily member 10d pseudogene
81894	1.7e-23	7.63e-25	0.0632	10.2924	0.650058	363.76	SLC25A28	solute carrier family 25 member 28
490	1.92e-23	8.62e-25	0.06	-10.2806	-0.617187	2887.73	ATP2B1	ATPase plasma membrane Ca2+ transporting 1
654	2.03e-23	9.13e-25	0.1501	10.2751	1.5428	266.04	BMP6	bone morphogenetic protein 6
11010	2.11e-23	9.48e-25	0.0652	-10.2714	-0.669574	2180.33	GLIPR1	GLI pathogenesis related 1
54187	2.15e-23	9.7e-25	0.0652	10.2692	0.669349	118.04	NANS	N-acetylneuraminate synthase
4710	2.24e-23	1.01e-24	0.0493	10.2654	0.505644	230.08	NDUFB4	NADH:ubiquinone oxidoreductase subunit B4
6197	2.41e-23	1.09e-24	0.0452	-10.2581	-0.46398	3062.23	RPS6KA3	ribosomal protein S6 kinase A3
9837	2.48e-23	1.12e-24	0.1381	10.255	1.4162	30.29	GINS1	GINS complex subunit 1
6224	2.53e-23	1.15e-24	0.0451	-10.2529	-0.462068	2986.12	RPS20	ribosomal protein S20
85403	2.54e-23	1.15e-24	0.0342	10.2527	0.350506	384.84	EAF1	ELL associated factor 1
23660	2.55e-23	1.16e-24	0.0342	10.2519	0.351113	211.05	ZKSCAN5	zinc finger with KRAB and SCAN domains 5
4998	2.57e-23	1.17e-24	0.18	10.2512	1.84514	34.36	ORC1	origin recognition complex subunit 1
375056	2.61e-23	1.19e-24	0.0546	10.2495	0.559463	1796.27	MIA3	MIA SH3 domain ER export factor 3
100996712	2.62e-23	1.2e-24	0.1101	10.249	1.12867	114.43	SRGAP2D	SLIT-ROBO Rho GTPase activating protein 2D (pseudogene)
79837	2.62e-23	1.2e-24	0.0453	10.2489	0.46435	172.22	PIP4K2C	phosphatidylinositol-5-phosphate 4-kinase type 2 gamma
107984043	2.81e-23	1.28e-24	0.0715	10.2421	0.731874	41.48	LOC107984043	formin-2-like
9050	2.92e-23	1.34e-24	0.1237	10.238	1.2667	956.19	PSTPIP2	proline-serine-threonine phosphatase interacting protein 2
219539	3.2e-23	1.47e-24	0.1687	10.2291	1.72574	12.95	YPEL4	yippee like 4
55176	3.21e-23	1.48e-24	0.0387	-10.2286	-0.395755	183.51	SEC61A2	SEC61 translocon subunit alpha 2
10866	3.45e-23	1.59e-24	0.0646	10.2216	0.660803	1175.27	HCP5	HLA complex P5
7272	3.73e-23	1.72e-24	0.1457	10.2139	1.48846	112.77	TTK	TTK protein kinase
143630	3.82e-23	1.76e-24	0.1583	10.2114	1.61654	15.37	UBQLNL	ubiquilin like
728769	3.94e-23	1.82e-24	0.0904	10.2082	0.922744	60.59	SCAMP1-AS1	SCAMP1 antisense RNA 1
3707	3.95e-23	1.83e-24	0.0429	-10.2079	-0.437472	1162.54	ITPKB	inositol-trisphosphate 3-kinase B
55234	3.97e-23	1.84e-24	0.0217	10.2073	0.221447	929.17	SMU1	SMU1 DNA replication regulator and spliceosomal factor
388403	3.99e-23	1.85e-24	0.0491	-10.2067	-0.5016	417.78	YPEL2	yippee like 2
8665	4.29e-23	1.99e-24	0.0371	-10.1994	-0.378856	625.63	EIF3F	eukaryotic translation initiation factor 3 subunit F
55303	4.37e-23	2.03e-24	0.0649	10.1976	0.661682	4471.13	GIMAP4	GTPase, IMAP family member 4
11006	4.71e-23	2.2e-24	0.1112	10.19	1.13359	51.74	LILRB4	leukocyte immunoglobulin like receptor B4
105370651	4.8e-23	2.24e-24	0.1172	-10.1881	-1.19434	91.58	LOC105370651	uncharacterized LOC105370651
1269	4.93e-23	2.31e-24	0.098	-10.1853	-0.99812	80.92	CNR2	cannabinoid receptor 2
166379	5.12e-23	2.4e-24	0.0632	10.1816	0.64385	63.27	BBS12	Bardet-Biedl syndrome 12
105377971	5.17e-23	2.42e-24	0.069	-10.1805	-0.701956	72.36	LOC105377971	uncharacterized LOC105377971
105369402	5.28e-23	2.48e-24	0.1444	10.1783	1.46967	139.14	LOC105369402	uncharacterized LOC105369402
102288414	5.3e-23	2.49e-24	0.055	10.1778	0.559926	65.26	C11orf98	chromosome 11 open reading frame 98
3161	5.59e-23	2.63e-24	0.1502	10.1726	1.52811	139.91	HMMR	hyaluronan mediated motility receptor
3604	5.91e-23	2.78e-24	0.1249	-10.167	-1.26979	36.96	TNFRSF9	TNF receptor superfamily member 9
204851	6.22e-23	2.93e-24	0.0431	-10.1619	-0.438147	2459.89	HIPK1	homeodomain interacting protein kinase 1
114899	6.35e-23	3e-24	0.0477	-10.1597	-0.484801	109.77	C1QTNF3	C1q and TNF related 3
55355	6.46e-23	3.06e-24	0.2011	10.1578	2.04308	31.72	HJURP	Holliday junction recognition protein
1915	6.57e-23	3.11e-24	0.0621	-10.1561	-0.630712	36541.6	EEF1A1	eukaryotic translation elongation factor 1 alpha 1
10010	6.7e-23	3.18e-24	0.0882	10.154	0.895685	2870.24	TANK	TRAF family member associated NFKB activator
55692	7.36e-23	3.5e-24	0.0436	-10.1447	-0.441842	413.15	LUC7L	LUC7 like
11212	7.41e-23	3.53e-24	0.0304	10.1439	0.308515	427.58	PLPBP	pyridoxal phosphate binding protein
11133	7.72e-23	3.68e-24	0.1084	10.1398	1.0994	21.84	KPTN	kaptin, actin binding protein
79075	8.34e-23	3.98e-24	0.1333	10.1321	1.35029	42.91	DSCC1	DNA replication and sister chromatid cohesion 1
219771	8.53e-23	4.08e-24	0.0443	-10.1298	-0.448897	576.38	CCNY	cyclin Y
105369161	8.59e-23	4.11e-24	0.041	-10.129	-0.415779	314.85	LOC105369161	uncharacterized LOC105369161
105374836	8.6e-23	4.12e-24	0.0594	10.1287	0.601158	71.2	LOC105374836	uncharacterized LOC105374836
338811	9.69e-23	4.65e-24	0.1127	10.1169	1.14023	138.34	TAFA2	TAFA chemokine like family member 2
79616	9.79e-23	4.71e-24	0.1684	-10.1157	-1.70335	83.28	CCNJL	cyclin J like
5214	9.79e-23	4.71e-24	0.0815	10.1157	0.824502	99.38	PFKP	phosphofructokinase, platelet
100506142	1.07e-22	5.15e-24	0.0609	-10.1069	-0.61548	91.38	RHOQ-AS1	RHOQ antisense RNA 1
285762	1.16e-22	5.6e-24	0.1296	10.0986	1.30861	21.9	LOC285762	uncharacterized LOC285762
4644	1.16e-22	5.62e-24	0.0391	-10.0983	-0.39468	1304.27	MYO5A	myosin VA
963	1.17e-22	5.65e-24	0.048	10.0978	0.484484	3650.49	CD53	CD53 molecule
4173	1.19e-22	5.77e-24	0.1376	10.0958	1.38904	201.76	MCM4	minichromosome maintenance complex component 4
105369299	1.3e-22	6.29e-24	0.1182	10.0872	1.19223	27.85	LOC105369299	uncharacterized LOC105369299
105376466	1.32e-22	6.39e-24	0.0841	-10.0857	-0.848584	27.06	MPP7-DT	MPP7 divergent transcript
5985	1.32e-22	6.41e-24	0.0481	10.0854	0.485009	213.37	RFC5	replication factor C subunit 5
102723761	1.38e-22	6.74e-24	0.1768	10.0804	1.78174	20.72	LINC02773	long intergenic non-protein coding RNA 2773
100505696	1.38e-22	6.75e-24	0.0341	-10.0804	-0.343919	387.6	SH3BP5-AS1	SH3BP5 antisense RNA 1
285116	1.47e-22	7.17e-24	0.051	-10.0745	-0.514019	288.79	AHCTF1P1	AT-hook containing transcription factor 1 pseudogene 1
110599590	1.53e-22	7.47e-24	0.1278	10.0703	1.28705	12.83	C5-OT1	C5 3' UTR overlapping transcript 1
8869	1.54e-22	7.52e-24	0.0436	10.0698	0.439222	419.73	ST3GAL5	ST3 beta-galactoside alpha-2,3-sialyltransferase 5
50862	1.66e-22	8.11e-24	0.0764	-10.0622	-0.768442	1047.56	RNF141	ring finger protein 141
112268237	1.71e-22	8.38e-24	0.1933	10.059	1.94479	17.18	LOC112268237
6129	1.71e-22	8.41e-24	0.0542	-10.0587	-0.545365	4894.66	RPL7	ribosomal protein L7
3431	1.87e-22	9.18e-24	0.0839	10.0501	0.843594	1608.91	SP110	SP110 nuclear body protein
7873	1.99e-22	9.83e-24	0.1351	10.0434	1.35679	220.12	MANF	mesencephalic astrocyte derived neurotrophic factor
1310	2.07e-22	1.02e-23	0.1273	-10.0396	-1.27786	316.13	COL19A1	collagen type XIX alpha 1 chain
3005	2.08e-22	1.03e-23	0.1176	10.0389	1.18078	147.63	H1-0	H1.0 linker histone
7516	2.1e-22	1.04e-23	0.1415	10.0378	1.42058	56.71	XRCC2	X-ray repair cross complementing 2
25859	2.3e-22	1.14e-23	0.1099	-10.0288	-1.10223	30.91	PART1	prostate androgen-regulated transcript 1
100294362	2.3e-22	1.14e-23	0.1167	10.0286	1.17047	249.51	RNF213-AS1	RNF213 antisense RNA 1
79892	2.31e-22	1.14e-23	0.0398	10.0283	0.398707	1207.22	MCMBP	minichromosome maintenance complex binding protein
7514	2.32e-22	1.15e-23	0.0735	10.0277	0.73662	5203.57	XPO1	exportin 1
9881	2.33e-22	1.16e-23	0.0928	10.0271	0.930014	3902.69	TRANK1	tetratricopeptide repeat and ankyrin repeat containing 1
147007	2.42e-22	1.21e-23	0.0334	10.0229	0.334645	234.57	TMEM199	transmembrane protein 199
728407	2.56e-22	1.28e-23	0.0298	-10.0174	-0.298043	156.72	PARGP1	poly(ADP-ribose) glycohydrolase pseudogene 1
3419	2.77e-22	1.38e-23	0.0636	10.0095	0.636215	219.18	IDH3A	isocitrate dehydrogenase (NAD(+)) 3 catalytic subunit alpha
65059	3.12e-22	1.56e-23	0.0674	-9.99751	-0.674026	80.9	RAPH1	Ras association (RalGDS/AF-6) and pleckstrin homology domains 1
27010	3.19e-22	1.6e-23	0.0474	-9.99517	-0.47346	428.76	TPK1	thiamin pyrophosphokinase 1
101928173	3.24e-22	1.62e-23	0.0853	9.99368	0.852229	54.83	LINC01943	long intergenic non-protein coding RNA 1943
5716	3.35e-22	1.69e-23	0.0412	9.99004	0.41156	255.56	PSMD10	proteasome 26S subunit, non-ATPase 10
3837	3.56e-22	1.79e-23	0.0721	9.98412	0.719589	2815.55	KPNB1	karyopherin subunit beta 1
541471	3.76e-22	1.89e-23	0.0738	9.97843	0.736302	310.68	MIR4435-2HG	MIR4435-2 host gene
105373557	3.96e-22	2e-23	0.0851	9.97318	0.849081	48.75	SOCAR	serous ovarian cancer associated RNA
105379282	3.98e-22	2.01e-23	0.0829	-9.97259	-0.826573	31.15	LOC105379282
7803	4.14e-22	2.09e-23	0.1121	9.96854	1.11762	994.7	PTP4A1	protein tyrosine phosphatase 4A1
8763	4.52e-22	2.29e-23	0.0817	9.95973	0.813728	4254.82	CD164	CD164 molecule
401509	4.59e-22	2.33e-23	0.079	-9.95797	-0.787134	58.25	ZNF658B	zinc finger protein 658B (pseudogene)
101928988	5.08e-22	2.58e-23	0.1451	-9.94788	-1.44381	18.56	LOC101928988	uncharacterized LOC101928988
6402	5.33e-22	2.71e-23	0.0879	9.94294	0.874439	10397.8	SELL	selectin L
79932	5.37e-22	2.74e-23	0.1024	9.94191	1.01799	697.96	KIAA0319L	KIAA0319 like
78996	5.37e-22	2.74e-23	0.0907	9.94189	0.90219	1183.15	CYREN	cell cycle regulator of NHEJ
64215	5.47e-22	2.79e-23	0.0686	9.9399	0.681533	349.72	DNAJC1	DnaJ heat shock protein family (Hsp40) member C1
55967	5.64e-22	2.88e-23	0.048	9.93672	0.47652	274.4	NDUFA12	NADH:ubiquinone oxidoreductase subunit A12
7266	5.71e-22	2.92e-23	0.0332	9.93547	0.32989	516.36	DNAJC7	DnaJ heat shock protein family (Hsp40) member C7
6737	5.98e-22	3.06e-23	0.099	9.93064	0.982911	449.87	TRIM21	tripartite motif containing 21
23317	6.02e-22	3.08e-23	0.0672	9.92993	0.667481	2560.41	DNAJC13	DnaJ heat shock protein family (Hsp40) member C13
22987	6.02e-22	3.09e-23	0.1181	-9.92979	-1.17263	11.73	SV2C	synaptic vesicle glycoprotein 2C
414152	6.27e-22	3.22e-23	0.1147	9.92559	1.13875	139.94	C10orf105	chromosome 10 open reading frame 105
728833	6.91e-22	3.55e-23	0.1028	9.91579	1.01974	39.63	FAM72D	family with sequence similarity 72 member D
3010	6.94e-22	3.57e-23	0.1538	9.91521	1.52531	14.09	H1-6	H1.6 linker histone, cluster member
3013	7.1e-22	3.67e-23	0.1197	9.91271	1.18639	41.51	H2AC7	H2A clustered histone 7
84925	7.16e-22	3.7e-23	0.0662	-9.91182	-0.656212	319.6	SLC49A4	solute carrier family 49 member 4
10491	7.22e-22	3.73e-23	0.0733	-9.9109	-0.726012	205.61	CRTAP	cartilage associated protein
23392	7.49e-22	3.88e-23	0.0276	9.90703	0.273304	1517.39	ECPAS	Ecm29 proteasome adaptor and scaffold
23268	7.54e-22	3.91e-23	0.0549	-9.9063	-0.543604	70.43	DNMBP	dynamin binding protein
80021	7.57e-22	3.93e-23	0.0651	9.90579	0.644878	404.6	TMEM62	transmembrane protein 62
79663	7.98e-22	4.15e-23	0.0511	-9.90039	-0.505563	357.7	HSPBAP1	HSPB1 associated protein 1
150094	8.28e-22	4.31e-23	0.1125	9.89652	1.11372	22.53	SIK1	salt inducible kinase 1
157313	8.45e-22	4.41e-23	0.1731	9.89428	1.71262	69.73	CDCA2	cell division cycle associated 2
6947	8.45e-22	4.41e-23	0.1575	9.89433	1.55871	169.8	TCN1	transcobalamin 1
8914	8.79e-22	4.59e-23	0.1008	9.89023	0.997259	69.06	TIMELESS	timeless circadian regulator
143872	9.19e-22	4.81e-23	0.1328	9.8856	1.31248	220.56	ARHGAP42	Rho GTPase activating protein 42
6133	9.4e-22	4.92e-23	0.0596	-9.88323	-0.589319	4067.48	RPL9	ribosomal protein L9
2591	9.72e-22	5.1e-23	0.0945	9.87972	0.933878	703.34	GALNT3	polypeptide N-acetylgalactosaminyltransferase 3
7248	1.01e-21	5.31e-23	0.0365	-9.87563	-0.36026	308.1	TSC1	TSC complex subunit 1
65125	1.04e-21	5.46e-23	0.0681	-9.87289	-0.672333	3043.75	WNK1	WNK lysine deficient protein kinase 1
105375943	1.1e-21	5.78e-23	0.1494	9.86711	1.47418	20.05	LOC105375943	uncharacterized LOC105375943
63901	1.13e-21	5.93e-23	0.059	9.86449	0.582287	2243.06	FAM111A	FAM111 trypsin like peptidase A
51232	1.17e-21	6.15e-23	0.0598	-9.8609	-0.589651	228.66	CRIM1	cysteine rich transmembrane BMP regulator 1
105372697	1.18e-21	6.24e-23	0.1294	-9.85951	-1.276	13.33	LOC105372697	uncharacterized LOC105372697
1163	1.21e-21	6.38e-23	0.1031	9.85714	1.01671	47.74	CKS1B	CDC28 protein kinase regulatory subunit 1B
3665	1.23e-21	6.53e-23	0.2358	9.85494	2.32375	68.78	IRF7	interferon regulatory factor 7
10225	1.32e-21	7e-23	0.0623	-9.84793	-0.613642	1437.12	CD96	CD96 molecule
2970	1.34e-21	7.1e-23	0.0367	-9.84641	-0.361689	968.9	GTF2IP1	general transcription factor IIi pseudogene 1
6446	1.35e-21	7.19e-23	0.0988	-9.84514	-0.973012	519.31	SGK1	serum/glucocorticoid regulated kinase 1
5052	1.39e-21	7.4e-23	0.0724	9.84225	0.712669	527.23	PRDX1	peroxiredoxin 1
7286	1.41e-21	7.51e-23	0.1368	9.84078	1.3466	34.04	TUFT1	tuftelin 1
8736	1.49e-21	7.95e-23	0.0835	9.83505	0.820879	92.65	MYOM1	myomesin 1
6941	1.49e-21	7.98e-23	0.1425	9.83466	1.40101	76.43	TCF19	transcription factor 19
55635	1.5e-21	8.03e-23	0.1602	9.83407	1.57583	72.17	DEPDC1	DEP domain containing 1
105373654	1.52e-21	8.14e-23	0.0516	-9.83269	-0.507586	937.57	ARHGAP15-AS1	ARHGAP15 antisense RNA 1
2969	1.62e-21	8.67e-23	0.0261	-9.82639	-0.256588	1108.42	GTF2I	general transcription factor IIi
57459	1.71e-21	9.19e-23	0.0411	-9.82048	-0.40331	221.25	GATAD2B	GATA zinc finger domain containing 2B
105370569	1.72e-21	9.23e-23	0.0547	-9.82004	-0.53669	130.01	LOC105370569	uncharacterized LOC105370569
10178	1.76e-21	9.46e-23	0.086	-9.81757	-0.844411	356.35	TENM1	teneurin transmembrane protein 1
5128	1.78e-21	9.56e-23	0.0642	9.81647	0.630484	2203.78	CDK17	cyclin dependent kinase 17
10129	1.86e-21	1e-22	0.0881	-9.81157	-0.864199	1699.52	FRY	FRY microtubule binding protein
107984984	1.95e-21	1.05e-22	0.0623	-9.80662	-0.610934	115.64	LOC107984984
57168	1.99e-21	1.07e-22	0.0914	9.80475	0.896563	28.47	ASPHD2	aspartate beta-hydroxylase domain containing 2
22919	2.02e-21	1.09e-22	0.027	9.80293	0.264901	850.91	MAPRE1	microtubule associated protein RP/EB family member 1
25921	2.04e-21	1.1e-22	0.0314	9.80197	0.307708	503.36	ZDHHC5	zinc finger DHHC-type palmitoyltransferase 5
9768	2.08e-21	1.13e-22	0.1771	9.79983	1.73537	59.13	PCLAF	PCNA clamp associated factor
100129550	2.09e-21	1.13e-22	0.073	-9.79934	-0.715613	61.4	LINC02035	long intergenic non-protein coding RNA 2035
105371082	2.24e-21	1.22e-22	0.1391	9.792	1.36191	98.46	LOC105371082	uncharacterized LOC105371082
105378967	2.29e-21	1.24e-22	0.0954	-9.78984	-0.933909	18.56	LOC105378967	replaced by ID 112574
55790	2.35e-21	1.28e-22	0.074	-9.78708	-0.72455	541.92	CSGALNACT1	chondroitin sulfate N-acetylgalactosaminyltransferase 1
5796	2.37e-21	1.29e-22	0.1088	-9.78589	-1.0649	150.14	PTPRK	protein tyrosine phosphatase receptor type K
23629	2.48e-21	1.35e-22	0.0651	-9.7814	-0.636325	75.45	BRD7P3	bromodomain containing 7 pseudogene 3
642819	2.6e-21	1.42e-22	0.0674	-9.7762	-0.658937	101.97	ZNF487	zinc finger protein 487
23205	2.62e-21	1.44e-22	0.067	9.77533	0.654796	103.84	ACSBG1	acyl-CoA synthetase bubblegum family member 1
105377299	2.82e-21	1.55e-22	0.0738	-9.76797	-0.720698	105.68	LOC105377299	uncharacterized LOC105377299
2867	2.92e-21	1.61e-22	0.1536	9.76407	1.50009	874.61	FFAR2	free fatty acid receptor 2
79783	3.35e-21	1.84e-22	0.1061	-9.75019	-1.03485	15.69	SUGCT	succinyl-CoA:glutarate-CoA transferase
7752	3.38e-21	1.86e-22	0.0903	9.74906	0.880654	413.07	ZNF200	zinc finger protein 200
29781	3.45e-21	1.9e-22	0.1383	9.74707	1.34849	85.47	NCAPH2	non-SMC condensin II complex subunit H2
118987	3.46e-21	1.91e-22	0.049	-9.74649	-0.477119	865.02	PDZD8	PDZ domain containing 8
90594	3.55e-21	1.96e-22	0.0686	-9.74378	-0.668003	218.45	ZNF439	zinc finger protein 439
8342	3.64e-21	2.01e-22	0.2313	9.74118	2.25299	51.21	H2BC14	H2B clustered histone 14
84888	3.68e-21	2.04e-22	0.0642	9.73992	0.625208	1313.03	SPPL2A	signal peptide peptidase like 2A
93978	3.69e-21	2.04e-22	0.129	9.73956	1.25678	69.46	CLEC6A	C-type lectin domain containing 6A
283254	3.71e-21	2.06e-22	0.0649	9.73886	0.632519	42.14	HARBI1	harbinger transposase derived 1
23608	3.73e-21	2.07e-22	0.1187	-9.73823	-1.15578	10669.2	MKRN1	makorin ring finger protein 1
8573	3.76e-21	2.09e-22	0.0382	-9.7372	-0.371686	283.5	CASK	calcium/calmodulin dependent serine protein kinase
10961	3.78e-21	2.11e-22	0.0635	9.73654	0.618225	393.29	ERP29	endoplasmic reticulum protein 29
339487	3.82e-21	2.13e-22	0.0409	9.7354	0.398623	358.72	ZBTB8OS	zinc finger and BTB domain containing 8 opposite strand
639	4e-21	2.23e-22	0.0801	9.73074	0.779444	461.74	PRDM1	PR/SET domain 1
160428	4.06e-21	2.27e-22	0.1478	9.7291	1.43829	80.08	ALDH1L2	aldehyde dehydrogenase 1 family member L2
5243	4.06e-21	2.27e-22	0.068	-9.72886	-0.661095	223.58	ABCB1	ATP binding cassette subfamily B member 1
64151	4.15e-21	2.32e-22	0.108	9.72659	1.05049	357.98	NCAPG	non-SMC condensin I complex subunit G
6429	4.17e-21	2.34e-22	0.0367	9.72583	0.356771	440.72	SRSF4	serine and arginine rich splicing factor 4
245973	4.59e-21	2.58e-22	0.0984	9.71601	0.956197	309.87	ATP6V1C2	ATPase H+ transporting V1 subunit C2
130026	4.63e-21	2.6e-22	0.0779	-9.71504	-0.756552	247.12	ICA1L	islet cell autoantigen 1 like
9498	4.74e-21	2.67e-22	0.0554	-9.71256	-0.537834	128.15	SLC4A8	solute carrier family 4 member 8
890	5.1e-21	2.87e-22	0.1332	9.705	1.29244	191.93	CCNA2	cyclin A2
11065	5.17e-21	2.91e-22	0.1873	9.70345	1.8174	16.88	UBE2C	ubiquitin conjugating enzyme E2 C
5110	5.24e-21	2.96e-22	0.0478	9.702	0.463899	656.07	PCMT1	protein-L-isoaspartate (D-aspartate) O-methyltransferase
144455	5.29e-21	2.99e-22	0.1823	9.70095	1.76843	30.25	E2F7	E2F transcription factor 7
137872	5.35e-21	3.02e-22	0.0727	-9.69967	-0.705111	47.92	ADHFE1	alcohol dehydrogenase iron containing 1
6675	5.54e-21	3.14e-22	0.1467	9.69591	1.42221	367.74	UAP1	UDP-N-acetylglucosamine pyrophosphorylase 1
100526664	5.59e-21	3.17e-22	0.0486	-9.69474	-0.471328	1555.92	LY75-CD302	LY75-CD302 readthrough
55626	5.59e-21	3.17e-22	0.0607	9.69476	0.588622	194.64	AMBRA1	autophagy and beclin 1 regulator 1
7204	5.85e-21	3.33e-22	0.0452	-9.68999	-0.437949	427.32	TRIO	trio Rho guanine nucleotide exchange factor
355	5.93e-21	3.37e-22	0.1111	9.68856	1.07664	1546.75	FAS	Fas cell surface death receptor
1164	6.28e-21	3.58e-22	0.113	9.6826	1.09367	78.99	CKS2	CDC28 protein kinase regulatory subunit 2
5690	6.3e-21	3.59e-22	0.0555	9.68216	0.537081	169.47	PSMB2	proteasome 20S subunit beta 2
6729	6.72e-21	3.83e-22	0.0579	9.67542	0.559835	894.88	SRP54	signal recognition particle 54
7182	7.31e-21	4.18e-22	0.0186	-9.66667	-0.179689	918.21	NR2C2	nuclear receptor subfamily 2 group C member 2
221079	7.31e-21	4.18e-22	0.0864	9.66651	0.835248	1074.18	ARL5B	ADP ribosylation factor like GTPase 5B
386597	7.35e-21	4.21e-22	0.1551	9.66587	1.49913	29.37	GRASLND	glycosaminoglycan regulatory associated long non-coding RNA
55139	7.39e-21	4.24e-22	0.0491	-9.66522	-0.474239	381.05	ANKZF1	ankyrin repeat and zinc finger peptidyl tRNA hydrolase 1
105369865	7.71e-21	4.42e-22	0.0998	9.66078	0.964418	13.41	PPP1R12A-AS1	PPP1R12A antisense RNA 1
3148	8.08e-21	4.64e-22	0.0876	9.65584	0.846063	983.76	HMGB2	high mobility group box 2
11119	8.2e-21	4.72e-22	0.0551	9.6542	0.531684	3716.9	BTN3A1	butyrophilin subfamily 3 member A1
3735	8.75e-21	5.04e-22	0.0608	9.64741	0.586766	821.55	KARS1	lysyl-tRNA synthetase 1
9601	9e-21	5.19e-22	0.1459	9.64435	1.40721	389.08	PDIA4	protein disulfide isomerase family A member 4
22834	9.27e-21	5.35e-22	0.0494	-9.64125	-0.47653	1363.87	ZNF652	zinc finger protein 652
80004	9.41e-21	5.44e-22	0.0408	-9.63963	-0.393594	249.6	ESRP2	epithelial splicing regulatory protein 2
11329	9.67e-21	5.59e-22	0.0301	-9.63674	-0.290289	3077.55	STK38	serine/threonine kinase 38
25938	9.69e-21	5.61e-22	0.0409	-9.63637	-0.394522	588.59	HEATR5A	HEAT repeat containing 5A
613037	9.78e-21	5.67e-22	0.0435	-9.63533	-0.419613	103.37	NPIPB13	nuclear pore complex interacting protein family, member B13
150468	9.89e-21	5.75e-22	0.135	9.63399	1.30088	54.05	CKAP2L	cytoskeleton associated protein 2 like
7150	1.01e-20	5.88e-22	0.0601	9.63155	0.578395	1171.87	TOP1	DNA topoisomerase I
23635	1.05e-20	6.09e-22	0.0621	-9.62809	-0.597985	549.01	SSBP2	single stranded DNA binding protein 2
3106	1.09e-20	6.34e-22	0.0699	9.62395	0.672481	9518.41	HLA-B	major histocompatibility complex, class I, B
54507	1.1e-20	6.41e-22	0.1643	9.62269	1.58079	295.52	ADAMTSL4	ADAMTS like 4
10392	1.1e-20	6.43e-22	0.0711	9.62243	0.684621	196.96	NOD1	nucleotide binding oligomerization domain containing 1
105372903	1.17e-20	6.82e-22	0.0947	9.61631	0.910401	25.39	LOC105372903	uncharacterized LOC105372903
90381	1.25e-20	7.3e-22	0.1857	9.60933	1.78444	18.83	TICRR	TOPBP1 interacting checkpoint and replication regulator
80129	1.25e-20	7.34e-22	0.1366	-9.60874	-1.31209	43.06	CCDC170	coiled-coil domain containing 170
64343	1.39e-20	8.15e-22	0.076	9.59806	0.729844	667.52	AZI2	5-azacytidine induced 2
4649	1.43e-20	8.37e-22	0.0397	-9.59527	-0.381084	1019	MYO9A	myosin IXA
51075	1.48e-20	8.69e-22	0.0381	9.59144	0.365709	316.97	TMX2	thioredoxin related transmembrane protein 2
100093631	1.57e-20	9.21e-22	0.044	-9.58535	-0.422202	973.39	GTF2IP4	general transcription factor IIi pseudogene 4
3600	1.58e-20	9.33e-22	0.0851	9.58411	0.815346	202.2	IL15	interleukin 15
64781	1.59e-20	9.41e-22	0.0478	-9.58323	-0.457823	457.03	CERK	ceramide kinase
197358	1.65e-20	9.72e-22	0.0534	-9.57986	-0.511987	519.7	NLRC3	NLR family CARD domain containing 3
4086	1.68e-20	9.92e-22	0.1037	9.57771	0.993406	46.85	SMAD1	SMAD family member 1
643977	1.75e-20	1.04e-21	0.0935	9.57321	0.894717	149.56	FLJ32255	uncharacterized LOC643977
51061	1.76e-20	1.04e-21	0.1212	9.57285	1.16058	449.54	TXNDC11	thioredoxin domain containing 11
26157	1.81e-20	1.07e-21	0.0616	9.56977	0.58945	1038.56	GIMAP2	GTPase, IMAP family member 2
8351	1.82e-20	1.08e-21	0.1303	9.56891	1.24679	98.29	H3C4	H3 clustered histone 4
84674	1.87e-20	1.11e-21	0.0793	9.56596	0.758942	273.06	CARD6	caspase recruitment domain family member 6
22918	2.04e-20	1.21e-21	0.11	-9.55711	-1.0513	1180.26	CD93	CD93 molecule
4774	2.08e-20	1.24e-21	0.0917	-9.55475	-0.876588	136.12	NFIA	nuclear factor I A
7153	2.1e-20	1.25e-21	0.147	9.55347	1.40422	544.16	TOP2A	DNA topoisomerase II alpha
22974	2.1e-20	1.26e-21	0.1548	9.55338	1.47892	132.08	TPX2	TPX2 microtubule nucleation factor
23621	2.27e-20	1.36e-21	0.0423	-9.54514	-0.403989	95.84	BACE1	beta-secretase 1
57460	2.34e-20	1.4e-21	0.1187	-9.54206	-1.13229	18.79	PPM1H	protein phosphatase, Mg2+/Mn2+ dependent 1H
57826	2.38e-20	1.43e-21	0.0724	9.54004	0.691087	766.2	RAP2C	RAP2C, member of RAS oncogene family
27161	2.44e-20	1.47e-21	0.0458	-9.53733	-0.437121	764.3	2002-08-01	argonaute RISC catalytic component 2
653390	2.46e-20	1.48e-21	0.0445	-9.53647	-0.424701	379.1	RRN3P2	RRN3 pseudogene 2
22930	2.53e-20	1.52e-21	0.0343	9.53365	0.327166	1023.96	RAB3GAP1	RAB3 GTPase activating protein catalytic subunit 1
677829	2.58e-20	1.55e-21	0.0954	-9.53123	-0.909457	86.38	SNORA49	small nucleolar RNA, H/ACA box 49
4175	2.75e-20	1.66e-21	0.0957	9.52461	0.911569	298.62	MCM6	minichromosome maintenance complex component 6
8344	2.77e-20	1.67e-21	0.1691	9.52372	1.61092	26.48	H2BC6	H2B clustered histone 6
51566	2.79e-20	1.68e-21	0.056	9.52304	0.532895	429.88	ARMCX3	armadillo repeat containing X-linked 3
6390	2.91e-20	1.75e-21	0.0542	9.51863	0.515849	316.3	SDHB	succinate dehydrogenase complex iron sulfur subunit B
132720	2.94e-20	1.78e-21	0.1038	9.51723	0.987819	212.81	FAM241A	family with sequence similarity 241 member A
440345	3.01e-20	1.82e-21	0.0479	-9.51458	-0.455831	336.36	NPIPB4	nuclear pore complex interacting protein family member B4
29904	3.06e-20	1.86e-21	0.072	-9.51274	-0.684614	105.4	EEF2K	eukaryotic elongation factor 2 kinase
401397	3.21e-20	1.95e-21	0.0524	9.50782	0.498438	124.06	SMIM30	small integral membrane protein 30
23480	3.26e-20	1.98e-21	0.0978	9.50597	0.92967	224.37	SEC61G	SEC61 translocon subunit gamma
9978	3.36e-20	2.04e-21	0.0458	9.50296	0.435051	397.55	RBX1	ring-box 1
105371529	3.41e-20	2.07e-21	0.1174	-9.50129	-1.11559	28.59	LOC105371529	uncharacterized LOC105371529
10747	3.59e-20	2.19e-21	0.0411	-9.49558	-0.39014	112.63	MASP2	MBL associated serine protease 2
105371507	3.68e-20	2.25e-21	0.0812	-9.49287	-0.770764	29.11	LOC105371507	uncharacterized LOC105371507
7620	3.68e-20	2.25e-21	0.054	-9.49281	-0.512155	111.1	ZNF69	zinc finger protein 69
55187	3.73e-20	2.28e-21	0.0251	-9.49125	-0.237837	1557.53	VPS13D	vacuolar protein sorting 13 homolog D
3480	3.73e-20	2.28e-21	0.0938	-9.49129	-0.890289	265.62	IGF1R	insulin like growth factor 1 receptor
23164	4.22e-20	2.59e-21	0.0495	-9.47824	-0.468726	495.22	MPRIP	myosin phosphatase Rho interacting protein
64750	4.25e-20	2.6e-21	0.036	-9.47748	-0.340919	640.55	SMURF2	SMAD specific E3 ubiquitin protein ligase 2
643314	4.58e-20	2.81e-21	0.0429	-9.46945	-0.406116	218.47	KIAA0754	replaced by ID 23499
285025	4.68e-20	2.88e-21	0.0963	-9.46712	-0.91177	414.91	CCDC141	coiled-coil domain containing 141
483	4.74e-20	2.92e-21	0.0673	9.46565	0.637178	388.44	ATP1B3	ATPase Na+/K+ transporting subunit beta 3
101928373	4.79e-20	2.95e-21	0.097	-9.46452	-0.918355	56.54	LOC101928373	uncharacterized LOC101928373
110091775	4.93e-20	3.04e-21	0.0675	-9.46138	-0.638402	140.59	CFAP298-TCP10L	CFAP298-TCP10L readthrough
51060	5.15e-20	3.18e-21	0.0335	9.45667	0.316339	467.65	TXNDC12	thioredoxin domain containing 12
285074	5.27e-20	3.25e-21	0.0392	-9.45429	-0.370852	232.38	ANAPC1P2	ANAPC1 pseudogene 2
23446	5.33e-20	3.29e-21	0.0914	9.45295	0.863541	898.97	SLC44A1	solute carrier family 44 member 1
107987044	5.43e-20	3.36e-21	0.1379	9.45081	1.30351	24.68	LOC107987044
64782	5.43e-20	3.37e-21	0.0786	9.45071	0.743104	86.78	AEN	apoptosis enhancing nuclease
23594	5.44e-20	3.37e-21	0.1398	9.45043	1.32107	34.25	ORC6	origin recognition complex subunit 6
102724297	5.5e-20	3.42e-21	0.1114	9.44915	1.05269	38.46	CCR5AS	CCR5 antisense RNA
100506157	5.59e-20	3.48e-21	0.0987	9.44735	0.932824	43.68	SRP54-AS1	SRP54 antisense RNA 1
63916	5.7e-20	3.55e-21	0.0721	9.44517	0.681259	387.72	ELMO2	engulfment and cell motility 2
5929	6.08e-20	3.79e-21	0.0216	9.43829	0.203489	513.22	RBBP5	RB binding protein 5, histone lysine methyltransferase complex subunit
1595	6.22e-20	3.88e-21	0.0768	9.4359	0.724256	266.69	CYP51A1	cytochrome P450 family 51 subfamily A member 1
114004351	6.25e-20	3.9e-21	0.0291	-9.43531	-0.274156	125.28	PARGP1-AGAP4	PARGP1-AGAP4 readthrough
9319	6.32e-20	3.95e-21	0.2069	9.43404	1.95153	24.87	TRIP13	thyroid hormone receptor interactor 13
26271	6.49e-20	4.06e-21	0.109	9.43104	1.02825	180.4	FBXO5	F-box protein 5
23071	6.49e-20	4.06e-21	0.049	9.43113	0.462483	966.57	ERP44	endoplasmic reticulum protein 44
3716	6.52e-20	4.08e-21	0.0264	-9.43041	-0.248776	4551.53	JAK1	Janus kinase 1
837	6.65e-20	4.17e-21	0.0968	9.42819	0.912572	2922.55	CASP4	caspase 4
2768	6.73e-20	4.23e-21	0.093	-9.42679	-0.876912	48.73	GNA12	G protein subunit alpha 12
100130557	6.74e-20	4.24e-21	0.0429	-9.4265	-0.404143	91.38	NFYC-AS1	NFYC antisense RNA 1
79047	7.19e-20	4.53e-21	0.1176	-9.41964	-1.10769	17.02	KCTD15	potassium channel tetramerization domain containing 15
57577	7.22e-20	4.55e-21	0.0648	-9.41913	-0.610478	231	CCDC191	coiled-coil domain containing 191
10221	7.48e-20	4.71e-21	0.1195	9.41538	1.12546	344.86	TRIB1	tribbles pseudokinase 1
57169	7.63e-20	4.82e-21	0.102	9.41312	0.960168	2204.07	ZNFX1	zinc finger NFX1-type containing 1
84838	7.94e-20	5.02e-21	0.097	9.40886	0.912305	66.81	ZNF496	zinc finger protein 496
8894	7.99e-20	5.05e-21	0.0452	9.40809	0.425293	909.7	EIF2S2	eukaryotic translation initiation factor 2 subunit beta
3320	8.02e-20	5.08e-21	0.1182	9.40758	1.11178	3079.46	HSP90AA1	heat shock protein 90 alpha family class A member 1
91404	8.23e-20	5.21e-21	0.0778	9.40477	0.731922	734.78	SESTD1	SEC14 and spectrin domain containing 1
9377	8.24e-20	5.23e-21	0.0678	9.40453	0.63802	164.38	COX5A	cytochrome c oxidase subunit 5A
51726	8.24e-20	5.23e-21	0.1024	9.40437	0.963111	422.68	DNAJB11	DnaJ heat shock protein family (Hsp40) member B11
91010	8.54e-20	5.43e-21	0.0795	-9.40054	-0.747719	135.77	FMNL3	formin like 3
5890	8.57e-20	5.45e-21	0.0361	9.40004	0.339111	260.23	RAD51B	RAD51 paralog B
9550	8.92e-20	5.68e-21	0.0498	9.39572	0.467843	762.22	ATP6V1G1	ATPase H+ transporting V1 subunit G1
4121	9.27e-20	5.91e-21	0.1056	9.39162	0.991992	2350.91	MAN1A1	mannosidase alpha class 1A member 1
79986	9.33e-20	5.95e-21	0.2187	9.39084	2.05416	47.8	ZNF702P	zinc finger protein 702, pseudogene
1071	1.01e-19	6.47e-21	0.1533	9.38209	1.438	19.2	CETP	cholesteryl ester transfer protein
387103	1.04e-19	6.64e-21	0.1542	9.37925	1.4459	17.87	CENPW	centromere protein W
51534	1.05e-19	6.75e-21	0.0443	9.3776	0.415128	586.58	VTA1	vesicle trafficking 1
79733	1.08e-19	6.95e-21	0.2158	9.37457	2.0227	24.39	E2F8	E2F transcription factor 8
51574	1.08e-19	6.95e-21	0.0476	9.37445	0.446062	594.3	LARP7	La ribonucleoprotein 7, transcriptional regulator
64174	1.09e-19	7e-21	0.1249	-9.37373	-1.17053	172.9	DPEP2	dipeptidase 2
8767	1.1e-19	7.05e-21	0.106	9.37298	0.993363	369.59	RIPK2	receptor interacting serine/threonine kinase 2
112268051	1.13e-19	7.28e-21	0.0955	-9.3696	-0.894832	45.44	LOC112268051
56255	1.14e-19	7.31e-21	0.0607	-9.36911	-0.568695	1166.49	TMX4	thioredoxin related transmembrane protein 4
2171	1.17e-19	7.56e-21	0.1105	9.36567	1.03498	45.21	FABP5	fatty acid binding protein 5
3949	1.19e-19	7.71e-21	0.1073	9.36357	1.00427	38.77	LDLR	low density lipoprotein receptor
57519	1.21e-19	7.82e-21	0.0651	-9.36207	-0.609194	130.25	STARD9	StAR related lipid transfer domain containing 9
100129940	1.22e-19	7.88e-21	0.1564	9.36119	1.46438	24.58	HMGA2-AS1	HMGA2 antisense RNA 1
23174	1.24e-19	8.01e-21	0.0469	-9.35947	-0.43926	156.93	ZCCHC14	zinc finger CCHC-type containing 14
10553	1.33e-19	8.6e-21	0.0709	9.35197	0.662954	312.41	HTATIP2	HIV-1 Tat interactive protein 2
23358	1.35e-19	8.78e-21	0.0317	-9.34987	-0.296292	3358.21	USP24	ubiquitin specific peptidase 24
23380	1.38e-19	8.98e-21	0.1114	9.34748	1.04112	335.68	SRGAP2	SLIT-ROBO Rho GTPase activating protein 2
7444	1.42e-19	9.21e-21	0.0639	9.34471	0.596869	1210.09	VRK2	VRK serine/threonine kinase 2
2237	1.43e-19	9.28e-21	0.1421	9.34397	1.32747	84.78	FEN1	flap structure-specific endonuclease 1
6196	1.48e-19	9.67e-21	0.1067	-9.33965	-0.996759	22.12	RPS6KA2	ribosomal protein S6 kinase A2
9710	1.51e-19	9.84e-21	0.0439	-9.33781	-0.409618	158.73	GARRE1	granule associated Rac and RHOG effector 1
113402	1.52e-19	9.92e-21	0.0578	9.33689	0.539219	425.66	SFT2D1	SFT2 domain containing 1
3601	1.53e-19	1e-20	0.1144	9.33583	1.06779	32.83	IL15RA	interleukin 15 receptor subunit alpha
10615	1.54e-19	1.01e-20	0.1653	9.3353	1.54359	90.62	SPAG5	sperm associated antigen 5
55102	1.71e-19	1.12e-20	0.0329	-9.3242	-0.307212	1429.61	ATG2B	autophagy related 2B
23015	1.71e-19	1.12e-20	0.0673	-9.32404	-0.62724	890.83	GOLGA8A	golgin A8 family member A
5594	1.74e-19	1.14e-20	0.0466	-9.32232	-0.434503	3070.76	MAPK1	mitogen-activated protein kinase 1
94120	1.76e-19	1.16e-20	0.093	9.32048	0.866587	397.99	SYTL3	synaptotagmin like 3
22861	1.78e-19	1.17e-20	0.0828	-9.31961	-0.77137	535.02	NLRP1	NLR family pyrin domain containing 1
107987084	1.85e-19	1.22e-20	0.1535	-9.31529	-1.43014	20.81	LOC107987084	uncharacterized LOC107987084
8031	1.88e-19	1.24e-20	0.0901	-9.31365	-0.83911	14756.9	NCOA4	nuclear receptor coactivator 4
5429	1.89e-19	1.25e-20	0.0316	9.31253	0.294646	466.92	POLH	DNA polymerase eta
140711	1.92e-19	1.27e-20	0.0691	9.31095	0.643551	360.88	TLDC2	TBC/LysM-associated domain containing 2
105374808	1.97e-19	1.3e-20	0.0857	-9.30826	-0.79796	58.83	LOC105374808	replaced by ID 10505
64778	1.97e-19	1.3e-20	0.0811	9.30797	0.754617	2450.89	FNDC3B	fibronectin type III domain containing 3B
161145	2.08e-19	1.37e-20	0.1147	9.30236	1.06716	54.11	TMEM229B	transmembrane protein 229B
5125	2.13e-19	1.41e-20	0.0689	-9.29946	-0.64102	142.65	PCSK5	proprotein convertase subtilisin/kexin type 5
105376467	2.2e-19	1.46e-20	0.0789	-9.29601	-0.733905	36.62	LOC105376467	replaced by ID 143098
10863	2.28e-19	1.51e-20	0.0874	-9.29227	-0.811827	645.71	ADAM28	ADAM metallopeptidase domain 28
107985769	2.31e-19	1.54e-20	0.0832	-9.29053	-0.772706	22.94	LOC107985769	uncharacterized LOC107985769
100533789	2.33e-19	1.55e-20	0.1021	-9.28936	-0.948425	38.1	LRRC37A8P	leucine rich repeat containing 37 member A8, pseudogene
647135	2.35e-19	1.56e-20	0.1069	9.28864	0.993029	527.64	SRGAP2B	SLIT-ROBO Rho GTPase activating protein 2B
9110	2.64e-19	1.76e-20	0.0364	9.27601	0.337817	528.13	MTMR4	myotubularin related protein 4
79973	2.78e-19	1.86e-20	0.092	9.27029	0.852862	47.25	ZNF442	zinc finger protein 442
5936	2.83e-19	1.89e-20	0.0287	-9.26851	-0.265591	420.42	RBM4	RNA binding motif protein 4
673	2.93e-19	1.96e-20	0.0377	-9.26473	-0.349443	1197.61	BRAF	B-Raf proto-oncogene, serine/threonine kinase
7403	2.97e-19	1.99e-20	0.0986	9.26303	0.912879	1585.01	KDM6A	lysine demethylase 6A
9276	3.03e-19	2.03e-20	0.0479	9.2607	0.443586	1676.93	COPB2	COPI coat complex subunit beta 2
105369354	3.21e-19	2.15e-20	0.0551	-9.25472	-0.509634	98.85	LOC105369354	uncharacterized LOC105369354
57205	3.26e-19	2.19e-20	0.0434	9.25289	0.401353	727.96	ATP10D	ATPase phospholipid transporting 10D (putative)
343171	3.3e-19	2.22e-20	0.211	-9.25134	-1.95242	36.52	OR2W3	olfactory receptor family 2 subfamily W member 3
57654	3.32e-19	2.23e-20	0.0401	-9.25064	-0.371201	199.54	UVSSA	UV stimulated scaffold protein A
3512	3.36e-19	2.26e-20	0.2009	9.2493	1.85797	9325.36	JCHAIN	joining chain of multimeric IgA and IgM
222256	3.36e-19	2.26e-20	0.098	-9.24933	-0.906471	27.39	CDHR3	cadherin related family member 3
317772	3.52e-19	2.38e-20	0.1262	9.24397	1.16617	48.24	H2AC21	H2A clustered histone 21
57488	3.7e-19	2.5e-20	0.0391	-9.23857	-0.361295	1574.73	ESYT2	extended synaptotagmin 2
10220	3.76e-19	2.54e-20	0.0466	-9.23676	-0.430171	149.16	GDF11	growth differentiation factor 11
7184	3.84e-19	2.6e-20	0.1516	9.23435	1.4002	4285.22	HSP90B1	heat shock protein 90 beta family member 1
200315	3.86e-19	2.61e-20	0.1603	9.23369	1.48062	571.44	APOBEC3A	apolipoprotein B mRNA editing enzyme catalytic subunit 3A
400941	3.87e-19	2.62e-20	0.1696	9.23354	1.56643	19.22	LINC00487	long intergenic non-protein coding RNA 487
6790	3.97e-19	2.69e-20	0.0917	9.23061	0.846173	173.82	AURKA	aurora kinase A
829	4.29e-19	2.91e-20	0.052	9.22226	0.479426	4277.2	CAPZA1	capping actin protein of muscle Z-line subunit alpha 1
10207	5.19e-19	3.52e-20	0.0663	-9.20177	-0.609855	512.85	PATJ	PATJ crumbs cell polarity complex component
84071	5.28e-19	3.59e-20	0.0524	-9.19976	-0.482447	105.29	ARMC2	armadillo repeat containing 2
5051	5.36e-19	3.64e-20	0.053	-9.19809	-0.487946	147.63	PAFAH2	platelet activating factor acetylhydrolase 2
105373033	5.62e-19	3.83e-20	0.2685	9.19285	2.4684	46.75	LOC105373033	uncharacterized LOC105373033
29968	5.65e-19	3.85e-20	0.1396	9.19218	1.28278	51.71	PSAT1	phosphoserine aminotransferase 1
113218500	5.76e-19	3.93e-20	0.063	9.18995	0.579182	10887.7	MIR10393	microRNA 10393
80183	5.83e-19	3.98e-20	0.0856	-9.18847	-0.786363	597.48	RUBCNL	rubicon like autophagy enhancer
84274	5.88e-19	4.02e-20	0.0561	9.18754	0.515243	137.29	COQ5	coenzyme Q5, methyltransferase
6904	6.12e-19	4.18e-20	0.0415	-9.18321	-0.380844	173.29	TBCD	tubulin folding cofactor D
84163	6.38e-19	4.37e-20	0.0437	-9.17858	-0.40138	85.37	GTF2IRD2	GTF2I repeat domain containing 2
3737	7.3e-19	5e-20	0.146	9.16395	1.3379	30.92	KCNA2	potassium voltage-gated channel subfamily A member 2
3084	7.5e-19	5.15e-20	0.2876	-9.16091	-2.63453	29.16	NRG1	neuregulin 1
57181	7.56e-19	5.19e-20	0.0593	-9.15993	-0.543449	814.07	SLC39A10	solute carrier family 39 member 10
824	7.57e-19	5.2e-20	0.0497	9.15969	0.455439	1627.32	CAPN2	calpain 2
1017	7.66e-19	5.27e-20	0.0738	9.15827	0.675871	81.21	CDK2	cyclin dependent kinase 2
284273	7.77e-19	5.35e-20	0.0404	-9.15669	-0.369768	465.84	PTGR3	prostaglandin reductase 3
493	7.84e-19	5.4e-20	0.0537	-9.15566	-0.492075	821.43	ATP2B4	ATPase plasma membrane Ca2+ transporting 4
1824	8.17e-19	5.64e-20	0.1696	-9.15103	-1.55237	250.23	DSC2	desmocollin 2
100129203	8.38e-19	5.79e-20	0.0881	-9.14827	-0.806102	35.59	LOC100129203	uncharacterized LOC100129203
100132154	8.54e-19	5.9e-20	0.214	9.14609	1.95708	22.85	LOC100132154	ankyrin repeat domain 30B pseudogene
5817	8.66e-19	6e-20	0.1141	-9.14442	-1.04295	34.83	PVR	PVR cell adhesion molecule
3939	8.84e-19	6.12e-20	0.0691	9.14216	0.631282	1103.18	LDHA	lactate dehydrogenase A
10802	8.87e-19	6.15e-20	0.0937	9.14164	0.856765	660.44	SEC24A	SEC24 homolog A, COPII coat complex component
101927770	8.87e-19	6.16e-20	0.0563	-9.14156	-0.515031	85.79	LOC101927770	uncharacterized LOC101927770
10902	9.21e-19	6.4e-20	0.0449	-9.13741	-0.410204	199.03	BRD8	bromodomain containing 8
643394	9.3e-19	6.47e-20	0.1129	9.13625	1.03109	33.46	SPINK9	serine peptidase inhibitor Kazal type 9
105379752	9.38e-19	6.53e-20	0.0585	-9.13521	-0.534601	204.65	LOC105379752
54443	9.68e-19	6.74e-20	0.1168	9.13168	1.0669	135.12	ANLN	anillin, actin binding protein
389114	9.92e-19	6.91e-20	0.1224	-9.12899	-1.11758	16.05	ZNF662	zinc finger protein 662
2107	9.98e-19	6.97e-20	0.0369	9.12817	0.337012	933.13	ETF1	eukaryotic translation termination factor 1
11004	1e-18	7.02e-20	0.197	9.12735	1.7979	32.94	KIF2C	kinesin family member 2C
105375019	1.02e-18	7.16e-20	0.0724	9.12517	0.660658	32.75	LOC105375019	uncharacterized LOC105375019
10483	1.03e-18	7.2e-20	0.0571	9.12461	0.521151	527.34	SEC23B	SEC23 homolog B, COPII coat complex component
8969	1.04e-18	7.3e-20	0.1737	9.12312	1.5843	66.08	H2AC11	H2A clustered histone 11
23167	1.04e-18	7.31e-20	0.0503	9.12292	0.459122	2030.9	EFR3A	EFR3 homolog A
134637	1.11e-18	7.79e-20	0.0756	-9.11609	-0.688766	270.23	ADAT2	adenosine deaminase tRNA specific 2
5800	1.16e-18	8.13e-20	0.0679	9.11145	0.618544	353.64	PTPRO	protein tyrosine phosphatase receptor type O
64795	1.17e-18	8.23e-20	0.0647	-9.11017	-0.589528	2451.36	RMND5A	required for meiotic nuclear division 5 homolog A
9057	1.28e-18	8.98e-20	0.0392	-9.1006	-0.357082	574.37	SLC7A6	solute carrier family 7 member 6
123036	1.29e-18	9.1e-20	0.0768	-9.09925	-0.698408	2639.92	TC2N	tandem C2 domains, nuclear
65056	1.29e-18	9.13e-20	0.0709	9.09885	0.645046	3733.62	GPBP1	GC-rich promoter binding protein 1
54205	1.3e-18	9.15e-20	0.0752	9.09857	0.683824	768.02	CYCS	cytochrome c, somatic
27257	1.37e-18	9.68e-20	0.0445	9.09248	0.404393	138.02	LSM1	LSM1 homolog, mRNA degradation associated
121268	1.39e-18	9.86e-20	0.1128	9.09048	1.0253	12.54	RHEBL1	RHEB like 1
6125	1.43e-18	1.01e-19	0.0659	-9.08736	-0.599217	3194.23	RPL5	ribosomal protein L5
105376626	1.48e-18	1.05e-19	0.0943	-9.08384	-0.857045	18.45	LOC105376626	uncharacterized LOC105376626
574406	1.49e-18	1.06e-19	0.1061	9.08299	0.964029	414	ADAMTSL4-AS1	ADAMTSL4 antisense RNA 1
10410	1.5e-18	1.07e-19	0.2156	9.08185	1.95832	162.75	IFITM3	interferon induced transmembrane protein 3
89857	1.54e-18	1.09e-19	0.05	9.07954	0.454208	774.68	KLHL6	kelch like family member 6
51759	1.54e-18	1.09e-19	0.1078	-9.0792	-0.978484	1185.54	C9orf78	chromosome 9 open reading frame 78
105378647	1.54e-18	1.1e-19	0.0908	9.07893	0.824381	27.74	LOC105378647	uncharacterized LOC105378647
107986482	1.57e-18	1.12e-19	0.1847	9.0771	1.67619	15.26	LOC107986482	uncharacterized LOC107986482
79413	1.59e-18	1.13e-19	0.0951	-9.0754	-0.863245	21.25	ZBED2	zinc finger BED-type containing 2
100526836	1.69e-18	1.21e-19	0.212	9.06863	1.9223	1318.93	BLOC1S5-TXNDC5	BLOC1S5-TXNDC5 readthrough (NMD candidate)
6128	1.69e-18	1.21e-19	0.0586	-9.06851	-0.531317	3727.15	RPL6	ribosomal protein L6
101927354	1.75e-18	1.25e-19	0.128	9.06481	1.15985	43.14	LINC03016	long intergenic non-protein coding RNA 3016
11009	1.77e-18	1.27e-19	0.0783	-9.06308	-0.709537	105.33	IL24	interleukin 24
4574	1.79e-18	1.28e-19	0.064	-9.06212	-0.579581	151.81	TRNS1	tRNA-Ser
105372092	1.81e-18	1.3e-19	0.115	-9.06046	-1.04197	39.21	LOC105372092	uncharacterized LOC105372092
54962	1.83e-18	1.31e-19	0.0797	9.05939	0.721934	74.55	TIPIN	TIMELESS interacting protein
91607	1.83e-18	1.31e-19	0.0493	9.05943	0.447032	878.94	SLFN11	schlafen family member 11
102725509	1.85e-18	1.33e-19	0.0785	9.05765	0.711034	34.6	LINC01232	long intergenic non-protein coding RNA 1232
8336	1.97e-18	1.42e-19	0.1745	9.05093	1.57921	50.16	H2AC17	H2A clustered histone 17
10765	2.02e-18	1.45e-19	0.0287	-9.04825	-0.259452	440.95	KDM5B	lysine demethylase 5B
11238	2.07e-18	1.49e-19	0.0499	-9.04545	-0.451759	165.23	CA5B	carbonic anhydrase 5B
80003	2.12e-18	1.53e-19	0.0439	-9.0429	-0.396757	226.36	PCNX2	pecanex 2
53	2.17e-18	1.57e-19	0.1101	9.0399	0.995265	38.3	ACP2	acid phosphatase 2, lysosomal
58500	2.2e-18	1.59e-19	0.0475	-9.03858	-0.429605	74.13	ZNF250	zinc finger protein 250
81567	2.27e-18	1.64e-19	0.2171	9.03474	1.9615	1293.6	TXNDC5	thioredoxin domain containing 5
8348	2.29e-18	1.65e-19	0.2392	9.03401	2.16073	38.53	H2BC17	H2B clustered histone 17
4783	2.35e-18	1.7e-19	0.1265	9.03091	1.14214	531.05	NFIL3	nuclear factor, interleukin 3 regulated
4430	2.39e-18	1.74e-19	0.141	-9.0288	-1.27326	16.96	MYO1B	myosin IB
115201	2.48e-18	1.8e-19	0.0545	9.02485	0.491672	182.27	ATG4A	autophagy related 4A cysteine peptidase
100527943	2.55e-18	1.85e-19	0.0708	9.02156	0.638919	269.51	TGIF2-RAB5IF	TGIF2-RAB5IF readthrough
332	2.87e-18	2.09e-19	0.2132	9.00869	1.92039	29.73	BIRC5	baculoviral IAP repeat containing 5
169693	2.89e-18	2.11e-19	0.1958	9.00763	1.76393	55.52	TMEM252	transmembrane protein 252
56895	3.12e-18	2.27e-19	0.0561	-8.99933	-0.50472	166.3	AGPAT4	1-acylglycerol-3-phosphate O-acyltransferase 4
23397	3.15e-18	2.3e-19	0.1057	8.99799	0.951215	60.48	NCAPH	non-SMC condensin I complex subunit H
7188	3.18e-18	2.32e-19	0.0585	-8.99695	-0.526454	917.58	TRAF5	TNF receptor associated factor 5
374443	3.47e-18	2.53e-19	0.0642	-8.98737	-0.577287	1280.78	LOC374443	C-type lectin domain family 2 member D pseudogene
6507	3.51e-18	2.57e-19	0.111	8.9859	0.997647	42.6	SLC1A3	solute carrier family 1 member 3
105370546	3.53e-18	2.58e-19	0.0592	8.98534	0.532319	58.13	LOC105370546	uncharacterized LOC105370546
2186	3.6e-18	2.63e-19	0.0287	-8.98308	-0.258072	2911.56	BPTF	bromodomain PHD finger transcription factor
4753	3.64e-18	2.67e-19	0.1186	-8.98163	-1.06545	487.36	NELL2	neural EGFL like 2
8356	3.66e-18	2.69e-19	0.2561	8.98081	2.29956	34.71	H3C12	H3 clustered histone 12
107985780	3.84e-18	2.82e-19	0.0783	-8.97571	-0.70321	47.6	LOC107985780
158293	3.9e-18	2.87e-19	0.0355	8.97365	0.318661	540.88	FAM120AOS	family with sequence similarity 120A opposite strand
440353	3.9e-18	2.87e-19	0.047	-8.9736	-0.422107	152.79	NPIPB12	nuclear pore complex interacting protein family member B12
10923	3.97e-18	2.92e-19	0.0971	8.97173	0.871345	2392.91	SUB1	SUB1 regulator of transcription
27258	4.14e-18	3.05e-19	0.0629	8.96693	0.563586	280.54	LSM3	LSM3 homolog, U6 small nuclear RNA and mRNA degradation associated
8473	4.2e-18	3.1e-19	0.0297	-8.96524	-0.266004	7553.19	OGT	O-linked N-acetylglucosamine (GlcNAc) transferase
54797	4.28e-18	3.16e-19	0.0495	8.96309	0.443317	75.84	MED18	mediator complex subunit 18
891	4.3e-18	3.18e-19	0.1274	8.9624	1.14206	142.47	CCNB1	cyclin B1
25977	4.31e-18	3.18e-19	0.0393	8.96214	0.352224	541.76	NECAP1	NECAP endocytosis associated 1
2650	4.34e-18	3.21e-19	0.057	8.96119	0.510592	405.55	GCNT1	glucosaminyl (N-acetyl) transferase 1
79157	4.46e-18	3.3e-19	0.0334	8.95815	0.299596	282.2	MFSD11	major facilitator superfamily domain containing 11
199221	4.51e-18	3.34e-19	0.2496	8.95682	2.23533	22.74	DZIP1L	DAZ interacting zinc finger protein 1 like
57589	4.57e-18	3.39e-19	0.0363	8.95516	0.325519	1893.06	RIC1	RIC1 homolog, RAB6A GEF complex partner 1
26099	4.68e-18	3.47e-19	0.0577	8.95261	0.516906	93.76	SZRD1	SUZ RNA binding domain containing 1
7532	4.82e-18	3.58e-19	0.0541	8.94916	0.483776	787.52	YWHAG	tyrosine 3-monooxygenase/tryptophan 5-monooxygenase activation protein gamma
55106	4.87e-18	3.62e-19	0.1041	8.94798	0.931715	748.84	SLFN12	schlafen family member 12
55289	5.23e-18	3.89e-19	0.1583	8.94	1.41503	25.55	ACOXL	acyl-CoA oxidase like
55969	5.23e-18	3.89e-19	0.0711	8.93991	0.635719	271.72	RAB5IF	RAB5 interacting factor
578	5.33e-18	3.98e-19	0.1335	8.93766	1.19341	83.17	BAK1	BCL2 antagonist/killer 1
2308	5.44e-18	4.06e-19	0.0581	-8.93527	-0.519554	968.76	FOXO1	forkhead box O1
64393	5.52e-18	4.12e-19	0.0575	-8.93364	-0.513689	591.15	ZMAT3	zinc finger matrin-type 3
629	5.53e-18	4.13e-19	0.1153	8.93337	1.02959	25.93	CFB	complement factor B
79712	5.58e-18	4.17e-19	0.0411	-8.93224	-0.367079	626.44	GTDC1	glycosyltransferase like domain containing 1
2213	5.59e-18	4.19e-19	0.1108	8.93196	0.989379	303.61	FCGR2B	Fc gamma receptor IIb
529	5.67e-18	4.25e-19	0.0552	8.9303	0.493064	547.05	ATP6V1E1	ATPase H+ transporting V1 subunit E1
3500	5.71e-18	4.28e-19	0.3525	8.92939	3.14758	789.42	IGHG1	immunoglobulin heavy constant gamma 1 (G1m marker)
57862	5.77e-18	4.34e-19	0.0331	8.92804	0.295115	448.57	ZNF410	zinc finger protein 410
8345	6.43e-18	4.83e-19	0.1983	8.91609	1.76809	68.61	H2BC9	H2B clustered histone 9
1389	6.45e-18	4.85e-19	0.0475	-8.91566	-0.423738	794.68	CREBL2	cAMP responsive element binding protein like 2
100996318	6.5e-18	4.89e-19	0.1651	8.91472	1.47197	366.85	LOC100996318	uncharacterized LOC100996318
84329	6.51e-18	4.9e-19	0.0728	-8.91445	-0.648867	170.96	HVCN1	hydrogen voltage gated channel 1
112597	6.59e-18	4.97e-19	0.0961	8.91291	0.85674	132.11	CYTOR	cytoskeleton regulator RNA
91614	6.67e-18	5.03e-19	0.1218	-8.91158	-1.08529	11.9	DEPDC7	DEP domain containing 7
91694	7.21e-18	5.45e-19	0.0607	8.90273	0.540221	298.71	LONRF1	LON peptidase N-terminal domain and ring finger 1
1603	7.24e-18	5.47e-19	0.0519	8.90221	0.462241	462.38	DAD1	defender against cell death 1
1666	7.35e-18	5.56e-19	0.0512	8.9005	0.45542	1208.88	DECR1	2,4-dienoyl-CoA reductase 1
2935	7.78e-18	5.89e-19	0.104	-8.894	-0.92493	4444.86	GSPT1	G1 to S phase transition 1
23564	7.92e-18	6.01e-19	0.1016	8.89191	0.903606	52.6	DDAH2	dimethylarginine dimethylaminohydrolase 2
23600	8.15e-18	6.18e-19	0.0606	-8.8887	-0.539065	46.96	AMACR	alpha-methylacyl-CoA racemase
90321	8.3e-18	6.3e-19	0.036	8.88663	0.319788	446.37	ZNF766	zinc finger protein 766
10643	8.36e-18	6.36e-19	0.0775	8.88564	0.688208	138.82	IGF2BP3	insulin like growth factor 2 mRNA binding protein 3
105370401	8.43e-18	6.41e-19	0.1103	8.88464	0.979868	102.16	TRD-AS1	TRD antisense RNA 1
100996724	8.92e-18	6.79e-19	0.0533	-8.87833	-0.473279	256.13	PDE4DIPP2	PDE4DIP pseudogene 2
144811	9.01e-18	6.86e-19	0.0922	8.87707	0.81832	153.15	LACC1	laccase domain containing 1
472	9.26e-18	7.06e-19	0.0558	-8.87394	-0.495212	15924.5	ATM	ATM serine/threonine kinase
169841	9.97e-18	7.61e-19	0.0415	-8.86563	-0.368168	133.05	ZNF169	zinc finger protein 169
55800	1.01e-17	7.73e-19	0.1488	8.8638	1.31857	14.21	SCN3B	sodium voltage-gated channel beta subunit 3
5720	1.02e-17	7.82e-19	0.0611	8.86256	0.541178	1180.06	PSME1	proteasome activator subunit 1
4238	1.09e-17	8.31e-19	0.038	8.85582	0.336255	756.16	MFAP3	microfibril associated protein 3
389643	1.12e-17	8.55e-19	0.1667	8.85255	1.47577	86.85	NUGGC	nuclear GTPase, germinal center associated
22936	1.13e-17	8.65e-19	0.1287	8.85131	1.13927	483.81	ELL2	elongation factor for RNA polymerase II 2
101927854	1.14e-17	8.72e-19	0.1423	-8.85045	-1.25922	63.55	THRB-AS2	THRB antisense RNA 2
143888	1.15e-17	8.87e-19	0.0727	8.84855	0.643625	144.18	POGLUT3	protein O-glucosyltransferase 3
6637	1.16e-17	8.95e-19	0.0621	8.8475	0.549013	354.51	SNRPG	small nuclear ribonucleoprotein polypeptide G
23347	1.19e-17	9.16e-19	0.096	8.84497	0.848761	42116.6	SMCHD1	structural maintenance of chromosomes flexible hinge domain containing 1
11251	1.19e-17	9.19e-19	0.17	-8.84451	-1.5033	21.32	PTGDR2	prostaglandin D2 receptor 2
56935	1.22e-17	9.42e-19	0.0896	8.84177	0.792098	113.76	SMCO4	single-pass membrane protein with coiled-coil domains 4
84138	1.23e-17	9.46e-19	0.0332	-8.84136	-0.293646	392.97	SLC7A6OS	solute carrier family 7 member 6 opposite strand
2760	1.23e-17	9.48e-19	0.0757	8.84113	0.668852	333.24	GM2A	ganglioside GM2 activator
10589	1.24e-17	9.6e-19	0.1119	8.83966	0.989553	63.48	DRAP1	DR1 associated protein 1
101928386	1.25e-17	9.65e-19	0.1072	-8.83912	-0.947645	13.52	LOC101928386	uncharacterized LOC101928386
100132247	1.31e-17	1.01e-18	0.0502	-8.83375	-0.443871	183.54	NPIPB5	nuclear pore complex interacting protein family member B5
100528062	1.31e-17	1.01e-18	0.041	-8.83377	-0.362187	117.67	ARMCX5-GPRASP2	ARMCX5-GPRASP2 readthrough
11177	1.33e-17	1.03e-18	0.0861	8.83148	0.760739	4117.87	BAZ1A	bromodomain adjacent to zinc finger domain 1A
105374989	1.42e-17	1.1e-18	0.1097	-8.82439	-0.967833	15.09	LOC105374989	uncharacterized LOC105374989
23117	1.42e-17	1.1e-18	0.0516	-8.82425	-0.454984	214.87	NPIPB3	nuclear pore complex interacting protein family member B3
2570	1.46e-17	1.13e-18	0.0967	8.82139	0.853227	58.33	GABRR2	gamma-aminobutyric acid type A receptor subunit rho2
389203	1.53e-17	1.19e-18	0.057	8.81575	0.502309	84.91	SMIM20	small integral membrane protein 20
90701	1.55e-17	1.2e-18	0.1588	8.81443	1.40013	392.96	SEC11C	SEC11 homolog C, signal peptidase complex subunit
9258	1.56e-17	1.21e-18	0.0632	-8.81365	-0.556891	247.75	MFHAS1	multifunctional ROCO family signaling regulator 1
122509	1.57e-17	1.22e-18	0.1682	8.81275	1.48232	19.3	IFI27L1	interferon alpha inducible protein 27 like 1
701	1.58e-17	1.23e-18	0.1535	8.81189	1.35294	119.75	BUB1B	BUB1 mitotic checkpoint serine/threonine kinase B
89790	1.61e-17	1.25e-18	0.1211	-8.80976	-1.06725	140.26	SIGLEC10	sialic acid binding Ig like lectin 10
105377499	1.61e-17	1.26e-18	0.12	8.8096	1.05748	197.94	LOC105377499	uncharacterized LOC105377499
2079	1.62e-17	1.27e-18	0.057	8.80865	0.501984	373.86	ERH	ERH mRNA splicing and mitosis factor
9133	1.62e-17	1.27e-18	0.1927	8.80866	1.69707	50.13	CCNB2	cyclin B2
55055	1.74e-17	1.36e-18	0.0682	8.80046	0.599914	222.98	ZWILCH	zwilch kinetochore protein
9232	1.76e-17	1.38e-18	0.1683	8.7991	1.4812	78.64	PTTG1	PTTG1 regulator of sister chromatid separation, securin
6940	1.78e-17	1.4e-18	0.0591	-8.79772	-0.520332	261.3	ZNF354A	zinc finger protein 354A
79633	1.8e-17	1.41e-18	0.1429	-8.79651	-1.25738	29.4	FAT4	FAT atypical cadherin 4
130872	1.9e-17	1.49e-18	0.035	-8.7901	-0.308024	1374.47	AHSA2P	activator of HSP90 ATPase homolog 2, pseudogene
5510	1.93e-17	1.52e-18	0.042	8.78808	0.369408	178.7	PPP1R7	protein phosphatase 1 regulatory subunit 7
3423	1.96e-17	1.54e-18	0.0643	-8.78656	-0.564891	763.69	IDS	iduronate 2-sulfatase
51111	1.99e-17	1.57e-18	0.0323	-8.78489	-0.284106	1107.04	KMT5B	lysine methyltransferase 5B
28896	2.05e-17	1.61e-18	0.2436	8.78141	2.13948	70.94	IGKV1D-33	immunoglobulin kappa variable 1D-33
107984658	2.05e-17	1.61e-18	0.0637	-8.78139	-0.559205	154.95	LOC107984658	uncharacterized LOC107984658
284757	2.08e-17	1.64e-18	0.1312	-8.77956	-1.15223	12.73	MIR646HG	MIR646 host gene
79139	2.1e-17	1.66e-18	0.0492	8.77833	0.431695	659.42	DERL1	derlin 1
5888	2.11e-17	1.67e-18	0.1507	8.77765	1.32273	29.14	RAD51	RAD51 recombinase
55863	2.14e-17	1.69e-18	0.0525	8.77612	0.460377	359.61	TMEM126B	transmembrane protein 126B
5557	2.15e-17	1.71e-18	0.0582	8.7751	0.511074	227.12	PRIM1	DNA primase subunit 1
105374845	2.18e-17	1.73e-18	0.0542	-8.77359	-0.475182	72.66	CHMP3-AS1	CHMP3 and RNF103 antisense RNA 1
283663	2.23e-17	1.77e-18	0.126	-8.77113	-1.10506	98.64	LINC00926	long intergenic non-protein coding RNA 926
23023	2.3e-17	1.83e-18	0.0682	-8.76735	-0.598073	498.69	TMCC1	transmembrane and coiled-coil domain family 1
100506985	2.32e-17	1.84e-18	0.0856	-8.76658	-0.750829	75.75	NCMAP-DT	NCMAP divergent transcript
374868	2.49e-17	1.98e-18	0.0317	-8.7583	-0.277342	733.2	ATP9B	ATPase phospholipid transporting 9B (putative)
6728	2.54e-17	2.02e-18	0.05	8.75612	0.437534	499.61	SRP19	signal recognition particle 19
29127	2.57e-17	2.05e-18	0.0926	8.75468	0.810858	185.37	RACGAP1	Rac GTPase activating protein 1
7295	2.65e-17	2.11e-18	0.075	8.75119	0.655966	451.26	TXN	thioredoxin
522	2.66e-17	2.13e-18	0.0689	8.75034	0.602661	230.46	ATP5PF	ATP synthase peripheral stalk subunit F6
9645	2.69e-17	2.15e-18	0.1249	-8.74913	-1.09248	658.27	MICAL2	microtubule associated monooxygenase, calponin and LIM domain containing 2
10179	2.73e-17	2.18e-18	0.0604	8.74752	0.52873	493.79	RBM7	RNA binding motif protein 7
9349	2.73e-17	2.19e-18	0.0665	-8.74728	-0.581883	2447.88	RPL23	ribosomal protein L23
115352	2.8e-17	2.25e-18	0.0793	-8.74424	-0.693289	560.31	FCRL3	Fc receptor like 3
25940	2.83e-17	2.27e-18	0.0697	8.74321	0.609219	163.78	FAM98A	family with sequence similarity 98 member A
4082	2.83e-17	2.27e-18	0.1253	8.74311	1.09577	1271.76	MARCKS	myristoylated alanine rich protein kinase C substrate
5757	2.88e-17	2.32e-18	0.0414	8.74077	0.362206	1962.35	PTMA	prothymosin alpha
143098	2.94e-17	2.36e-18	0.0585	-8.7387	-0.511526	631.15	MPP7	MAGUK p55 scaffold protein 7
105375077	2.99e-17	2.41e-18	0.0905	-8.73642	-0.79029	23.8	RUNX2-AS1	RUNX2 antisense RNA 1
51606	3e-17	2.41e-18	0.0395	8.73616	0.34517	315.42	ATP6V1H	ATPase H+ transporting V1 subunit H
105377972	3.1e-17	2.5e-18	0.126	8.73223	1.1002	12.53	LOC105377972	uncharacterized LOC105377972
101928214	3.35e-17	2.7e-18	0.0852	8.72327	0.743256	110.66	LOC101928214	uncharacterized LOC101928214
105374775	3.37e-17	2.72e-18	0.0664	-8.72251	-0.579517	61.65	LOC105374775	uncharacterized LOC105374775
728392	3.42e-17	2.76e-18	0.068	-8.72078	-0.59333	81.33	LOC728392	uncharacterized LOC728392
389524	3.42e-17	2.77e-18	0.049	-8.72069	-0.427087	102.28	GTF2IRD2B	GTF2I repeat domain containing 2B
8339	3.44e-17	2.78e-18	0.175	8.72018	1.52587	109.77	H2BC8	H2B clustered histone 8
2649	3.51e-17	2.84e-18	0.1147	-8.7176	-1.00016	30.92	NR6A1	nuclear receptor subfamily 6 group A member 1
10020	3.53e-17	2.86e-18	0.0369	8.7168	0.321418	249.3	GNE	glucosamine (UDP-N-acetyl)-2-epimerase/N-acetylmannosamine kinase
64422	3.54e-17	2.88e-18	0.0786	8.71627	0.685125	1199.79	ATG3	autophagy related 3
220929	3.54e-17	2.87e-18	0.1106	8.71631	0.964158	583.7	ZNF438	zinc finger protein 438
1240	3.57e-17	2.9e-18	0.1161	8.71545	1.01198	130.73	CMKLR1	chemerin chemokine-like receptor 1
63875	3.7e-17	3.01e-18	0.0524	8.71117	0.456696	90.85	MRPL17	mitochondrial ribosomal protein L17
26092	3.87e-17	3.14e-18	0.0506	8.70615	0.440138	1475.45	TOR1AIP1	torsin 1A interacting protein 1
56913	3.88e-17	3.15e-18	0.0846	8.70578	0.736688	2766.44	C1GALT1	core 1 synthase, glycoprotein-N-acetylgalactosamine 3-beta-galactosyltransferase 1
100335030	3.94e-17	3.21e-18	0.1477	8.70377	1.28549	57.41	LOC100335030	FGFR1 oncogene partner 2 pseudogene
90355	3.96e-17	3.22e-18	0.0827	8.70328	0.719953	108.34	MACIR	macrophage immunometabolism regulator
105376070	3.97e-17	3.24e-18	0.108	-8.70277	-0.940103	17.32	LOC105376070	uncharacterized LOC105376070
81618	4.04e-17	3.3e-18	0.2069	8.7007	1.80026	109.52	ITM2C	integral membrane protein 2C
107986061	4.07e-17	3.33e-18	0.1278	8.69965	1.11159	20.68	LOC107986061	uncharacterized LOC107986061
105377691	4.11e-17	3.36e-18	0.1926	-8.69869	-1.67576	18.89	LOC105377691	uncharacterized LOC105377691
116369	4.24e-17	3.47e-18	0.1631	8.69505	1.41804	142.19	SLC26A8	solute carrier family 26 member 8
5350	4.5e-17	3.68e-18	0.0723	-8.68823	-0.628194	127.87	PLN	phospholamban
100131434	4.68e-17	3.83e-18	0.0598	-8.68365	-0.519395	44.6	EOLA1-DT	EOLA1 divergent transcript
114905	4.96e-17	4.07e-18	0.1428	8.67695	1.23933	108.31	C1QTNF7	C1q and TNF related 7
9665	5.06e-17	4.15e-18	0.0618	-8.67459	-0.536142	1866.39	MARF1	meiosis regulator and mRNA stability factor 1
83540	5.06e-17	4.15e-18	0.1563	8.6745	1.35597	87.16	NUF2	NUF2 component of NDC80 kinetochore complex
11080	5.11e-17	4.2e-18	0.1119	8.67321	0.970453	342.8	DNAJB4	DnaJ heat shock protein family (Hsp40) member B4
28935	5.12e-17	4.21e-18	0.278	8.67293	2.41068	58.07	IGKV1-27	immunoglobulin kappa variable 1-27
8418	5.28e-17	4.35e-18	0.0483	8.66936	0.418581	439.36	CMAHP	cytidine monophospho-N-acetylneuraminic acid hydroxylase, pseudogene
79786	5.37e-17	4.42e-18	0.0472	-8.66736	-0.408849	370.46	KLHL36	kelch like family member 36
57189	5.38e-17	4.43e-18	0.0525	-8.66709	-0.454631	648.81	DENND11	DENN domain containing 11
6629	5.52e-17	4.56e-18	0.0516	8.66388	0.447182	431.72	SNRPB2	small nuclear ribonucleoprotein polypeptide B2
375513	5.63e-17	4.65e-18	0.0673	-8.66164	-0.583261	167.69	GUSBP4	GUSB pseudogene 4
51304	5.66e-17	4.68e-18	0.0373	-8.66097	-0.322709	389.09	ZDHHC3	zinc finger DHHC-type palmitoyltransferase 3
440352	5.68e-17	4.7e-18	0.0984	-8.6604	-0.852218	43.86	SNX29P2	sorting nexin 29 pseudogene 2
8343	5.98e-17	4.95e-18	0.1635	8.65449	1.41534	60.72	H2BC7	H2B clustered histone 7
8357	5.99e-17	4.96e-18	0.1346	8.65419	1.16451	41.55	H3C10	H3 clustered histone 10
7433	6.14e-17	5.09e-18	0.1104	-8.65124	-0.955161	30.58	VIPR1	vasoactive intestinal peptide receptor 1
4147	6.27e-17	5.2e-18	0.0708	-8.64887	-0.611938	38.96	MATN2	matrilin 2
157983	6.32e-17	5.25e-18	0.1143	8.64778	0.98829	180.26	DOCK8-AS1	DOCK8 antisense RNA 1
5027	6.34e-17	5.27e-18	0.0768	8.64746	0.664208	251.39	P2RX7	purinergic receptor P2X 7
27071	6.61e-17	5.5e-18	0.0913	8.64254	0.788871	2461.22	DAPP1	dual adaptor of phosphotyrosine and 3-phosphoinositides 1
28442	6.63e-17	5.52e-18	0.2122	8.6421	1.83398	241.99	IGHV3-23	immunoglobulin heavy variable 3-23
105369783	6.87e-17	5.72e-18	0.062	-8.638	-0.535654	65.49	LOC105369783	uncharacterized LOC105369783
105377031	6.88e-17	5.73e-18	0.117	8.63776	1.01021	29.09	LINC02033	long intergenic non-protein coding RNA 2033
29761	7.05e-17	5.88e-18	0.0779	8.63482	0.672828	3691.73	USP25	ubiquitin specific peptidase 25
28933	7.07e-17	5.9e-18	0.2494	8.63442	2.1536	91.72	IGKV1-33	immunoglobulin kappa variable 1-33
23099	7.12e-17	5.95e-18	0.0297	8.63346	0.256346	349.28	ZBTB43	zinc finger and BTB domain containing 43
102724965	7.56e-17	6.32e-18	0.0937	8.62658	0.808232	35.71	LOC102724965	uncharacterized LOC102724965
135114	7.71e-17	6.46e-18	0.0961	8.62418	0.828656	490.33	HINT3	histidine triad nucleotide binding protein 3
6238	7.81e-17	6.54e-18	0.1321	8.62261	1.13897	245.18	RRBP1	ribosome binding protein 1
81542	7.9e-17	6.63e-18	0.0677	8.62119	0.584017	1041.17	TMX1	thioredoxin related transmembrane protein 1
57562	7.99e-17	6.7e-18	0.093	-8.61986	-0.801684	53.51	CEP126	centrosomal protein 126
4751	8.05e-17	6.76e-18	0.1888	8.61898	1.62759	30.39	NEK2	NIMA related kinase 2
5423	8.15e-17	6.85e-18	0.0802	8.61742	0.690753	450.19	POLB	DNA polymerase beta
4247	8.98e-17	7.55e-18	0.0649	8.60617	0.558491	512.72	MGAT2	alpha-1,6-mannosyl-glycoprotein 2-beta-N-acetylglucosaminyltransferase
308	9.35e-17	7.87e-18	0.0684	8.60152	0.588323	1556.07	ANXA5	annexin A5
134957	9.58e-17	8.06e-18	0.0578	-8.59866	-0.497373	1808.26	STXBP5	syntaxin binding protein 5
11123	1.04e-16	8.81e-18	0.0783	-8.58857	-0.672706	741.86	RCAN3	RCAN family member 3
8329	1.05e-16	8.86e-18	0.1731	8.58785	1.48646	35.27	H2AC13	H2A clustered histone 13
23220	1.07e-16	9.06e-18	0.0836	-8.58534	-0.71736	127.36	DTX4	deltex E3 ubiquitin ligase 4
105378419	1.1e-16	9.26e-18	0.1135	8.5828	0.974105	27.89	LOC105378419	uncharacterized LOC105378419
8775	1.15e-16	9.71e-18	0.134	8.57736	1.14907	70.03	NAPA	NSF attachment protein alpha
2733	1.17e-16	9.88e-18	0.0352	8.57538	0.301634	388.74	GLE1	GLE1 RNA export mediator
148156	1.18e-16	9.96e-18	0.0466	-8.57436	-0.399667	204.04	ZNF558	zinc finger protein 558
2074	1.24e-16	1.05e-17	0.0313	-8.56818	-0.268474	455.83	ERCC6	ERCC excision repair 6, chromatin remodeling factor
101929709	1.24e-16	1.05e-17	0.0752	8.56804	0.644272	95.76	RIPK2-DT	RIPK2 divergent transcript
107985279	1.26e-16	1.07e-17	0.1575	8.56617	1.34928	60.38	LOC107985279	uncharacterized LOC107985279
84628	1.35e-16	1.15e-17	0.1525	8.55828	1.30524	93.58	NTNG2	netrin G2
57000	1.35e-16	1.15e-17	0.1349	8.55772	1.1547	48.5	GSN-AS1	GSN antisense RNA 1
5028	1.39e-16	1.18e-17	0.0969	8.55454	0.828976	139.49	P2RY1	purinergic receptor P2Y1
7786	1.4e-16	1.19e-17	0.0358	-8.55404	-0.306569	157	MAP3K12	mitogen-activated protein kinase kinase kinase 12
84057	1.48e-16	1.26e-17	0.1171	8.54746	1.00106	27.38	MND1	meiotic nuclear divisions 1
7178	1.48e-16	1.26e-17	0.0467	-8.54689	-0.398764	14267	TPT1	tumor protein, translationally-controlled 1
100874337	1.5e-16	1.28e-17	0.1192	-8.54557	-1.01837	18	PLCB1-IT1	PLCB1 intronic transcript 1
2310	1.53e-16	1.31e-17	0.1013	-8.54312	-0.865311	217.7	FOXO3B	forkhead box O3B
51053	1.55e-16	1.32e-17	0.1043	8.54182	0.891018	172.95	GMNN	geminin DNA replication inhibitor
10099	1.55e-16	1.32e-17	0.0468	-8.54172	-0.399765	499.04	TSPAN3	tetraspanin 3
9936	1.55e-16	1.33e-17	0.0792	-8.54121	-0.676258	769.28	CD302	CD302 molecule
55677	1.58e-16	1.35e-17	0.0202	8.53906	0.172857	664.87	IWS1	interacts with SUPT6H, CTD assembly factor 1
112495	1.59e-16	1.36e-17	0.0691	8.53812	0.59039	230.55	GTF3C6	general transcription factor IIIC subunit 6
55691	1.59e-16	1.36e-17	0.0364	-8.53815	-0.311038	267.57	FRMD4A	FERM domain containing 4A
139716	1.59e-16	1.37e-17	0.0558	-8.5379	-0.476411	547.37	GAB3	GRB2 associated binding protein 3
1719	1.61e-16	1.38e-17	0.0943	8.53678	0.805165	301.33	DHFR	dihydrofolate reductase
2617	1.71e-16	1.47e-17	0.0617	8.52944	0.526565	394.93	GARS1	glycyl-tRNA synthetase 1
8332	1.73e-16	1.49e-17	0.2315	8.52796	1.97422	21.32	H2AC16	H2A clustered histone 16
10569	1.75e-16	1.51e-17	0.049	8.52637	0.417728	1243.84	SLU7	SLU7 homolog, splicing factor
9695	1.8e-16	1.55e-17	0.0729	8.52322	0.621611	1232.21	EDEM1	ER degradation enhancing alpha-mannosidase like protein 1
155038	1.81e-16	1.56e-17	0.0661	8.52275	0.563593	1077.79	GIMAP8	GTPase, IMAP family member 8
9643	1.81e-16	1.56e-17	0.0614	8.52228	0.523513	545.66	MORF4L2	mortality factor 4 like 2
112935892	1.81e-16	1.57e-17	0.12	8.52217	1.02254	23.84	LINC02605	long intergenic non-protein coding RNA 2605
56945	1.83e-16	1.58e-17	0.0407	8.52085	0.347124	205.29	MRPS22	mitochondrial ribosomal protein S22
969	1.88e-16	1.62e-17	0.085	8.51802	0.723923	411.98	CD69	CD69 molecule
22948	1.92e-16	1.66e-17	0.0447	8.51535	0.380806	990.82	CCT5	chaperonin containing TCP1 subunit 5
107986185	2.16e-16	1.87e-17	0.1595	8.5013	1.35595	20.61	LOC107986185	uncharacterized LOC107986185
4758	2.22e-16	1.93e-17	0.1062	8.49818	0.902557	124.82	NEU1	neuraminidase 1
30844	2.22e-16	1.92e-17	0.076	8.49825	0.646143	89.46	EHD4	EH domain containing 4
51449	2.26e-16	1.96e-17	0.0467	-8.4959	-0.396894	263.79	PCYOX1	prenylcysteine oxidase 1
3275	2.26e-16	1.96e-17	0.0559	-8.49591	-0.475061	2155.4	PRMT2	protein arginine methyltransferase 2
5140	2.29e-16	1.99e-17	0.055	-8.49434	-0.467592	1899.5	PDE3B	phosphodiesterase 3B
9582	2.29e-16	1.99e-17	0.1736	8.49424	1.47454	93.71	APOBEC3B	apolipoprotein B mRNA editing enzyme catalytic subunit 3B
225	2.3e-16	2e-17	0.0801	-8.49364	-0.679943	956.43	ABCD2	ATP binding cassette subfamily D member 2
102725082	2.32e-16	2.02e-17	0.0974	-8.49274	-0.827172	101.99	LOC102725082	uncharacterized LOC102725082
9732	2.44e-16	2.13e-17	0.1554	8.48644	1.31902	733.65	DOCK4	dedicator of cytokinesis 4
105369811	2.61e-16	2.28e-17	0.1114	8.47853	0.944188	19.21	LOC105369811	uncharacterized LOC105369811
28947	2.63e-16	2.3e-17	0.2002	8.47759	1.69736	205.14	IGKJ4	immunoglobulin kappa joining 4
1861	2.63e-16	2.3e-17	0.0594	8.47765	0.503703	245.84	TOR1A	torsin family 1 member A
400961	2.63e-16	2.3e-17	0.0674	-8.47735	-0.571704	83.83	PAIP2B	poly(A) binding protein interacting protein 2B
100506544	2.67e-16	2.34e-17	0.0909	8.47557	0.770724	27.17	L3MBTL2-AS1	L3MBTL2 antisense RNA 1
339448	2.76e-16	2.42e-17	0.0435	8.47173	0.368212	115.46	C1orf174	chromosome 1 open reading frame 174
10733	2.77e-16	2.42e-17	0.1387	8.47138	1.17461	121.43	PLK4	polo like kinase 4
54904	2.77e-16	2.43e-17	0.0292	-8.47134	-0.24737	2650.02	NSD3	nuclear receptor binding SET domain protein 3
10859	2.8e-16	2.46e-17	0.0833	8.46985	0.705571	218.04	LILRB1	leukocyte immunoglobulin like receptor B1
16	2.8e-16	2.46e-17	0.1152	8.46954	0.975816	187.81	AARS1	alanyl-tRNA synthetase 1
3978	2.88e-16	2.53e-17	0.0774	8.46652	0.655459	74.79	LIG1	DNA ligase 1
3326	2.9e-16	2.55e-17	0.0859	8.46563	0.727395	1792.54	HSP90AB1	heat shock protein 90 alpha family class B member 1
1793	2.9e-16	2.55e-17	0.1039	8.4655	0.879904	19.8	DOCK1	dedicator of cytokinesis 1
388512	2.91e-16	2.56e-17	0.0986	-8.46489	-0.834788	93.13	CLEC17A	C-type lectin domain containing 17A
3612	2.94e-16	2.6e-17	0.0626	8.46348	0.529823	389.24	IMPA1	inositol monophosphatase 1
54894	2.97e-16	2.62e-17	0.055	-8.4625	-0.465272	67.38	RNF43	ring finger protein 43
54543	3.03e-16	2.67e-17	0.05	-8.46002	-0.423078	502.72	TOMM7	translocase of outer mitochondrial membrane 7
9950	3.09e-16	2.73e-17	0.0338	8.45751	0.285837	508.64	GOLGA5	golgin A5
10987	3.23e-16	2.86e-17	0.0269	8.45219	0.227342	417.5	COPS5	COP9 signalosome subunit 5
23382	3.35e-16	2.97e-17	0.0348	-8.44786	-0.294382	193.77	AHCYL2	adenosylhomocysteinase like 2
57536	3.4e-16	3.02e-17	0.0451	-8.44598	-0.381292	187.44	KIAA1328	KIAA1328
6009	3.42e-16	3.03e-17	0.0449	8.44553	0.37954	345.93	RHEB	Ras homolog, mTORC1 binding
205	3.48e-16	3.08e-17	0.1013	8.44333	0.855207	17.56	AK4	adenylate kinase 4
28940	3.48e-16	3.09e-17	0.2815	8.44301	2.37677	58.79	IGKV1-12	immunoglobulin kappa variable 1-12
9060	3.53e-16	3.14e-17	0.0606	-8.44131	-0.511766	57.03	PAPSS2	3'-phosphoadenosine 5'-phosphosulfate synthase 2
138639	3.53e-16	3.14e-17	0.0574	-8.4412	-0.484827	76.6	PTPDC1	protein tyrosine phosphatase domain containing 1
4061	3.56e-16	3.17e-17	0.238	8.44012	2.00857	93.15	LY6E	lymphocyte antigen 6 family member E
28946	3.57e-16	3.18e-17	0.1899	8.43975	1.60311	208.19	IGKJ5	immunoglobulin kappa joining 5
9334	3.68e-16	3.27e-17	0.1034	8.43633	0.872322	1117.06	B4GALT5	beta-1,4-galactosyltransferase 5
10505	3.71e-16	3.3e-17	0.0643	-8.43527	-0.54233	92.62	SEMA4F	ssemaphorin 4F
5861	3.75e-16	3.35e-17	0.0675	8.43376	0.569646	1066.94	RAB1A	RAB1A, member RAS oncogene family
104	3.79e-16	3.38e-17	0.0596	-8.43262	-0.502416	209.89	ADARB1	adenosine deaminase RNA specific B1
105371441	3.8e-16	3.39e-17	0.0662	-8.43219	-0.558535	69.37	LOC105371441
58533	3.88e-16	3.47e-17	0.0568	8.42957	0.478565	1399.83	SNX6	sorting nexin 6
163255	3.95e-16	3.53e-17	0.0742	-8.42754	-0.625472	128.06	ZNF540	zinc finger protein 540
9787	4.02e-16	3.6e-17	0.1395	8.42537	1.17498	232.42	DLGAP5	DLG associated protein 5
5700	4.07e-16	3.65e-17	0.0351	8.42371	0.295581	290.1	PSMC1	proteasome 26S subunit, ATPase 1
23499	4.15e-16	3.72e-17	0.0416	-8.42151	-0.350608	6443.06	MACF1	microtubule actin crosslinking factor 1
1033	4.45e-16	3.99e-17	0.112	8.41315	0.942537	67.17	CDKN3	cyclin dependent kinase inhibitor 3
818	4.49e-16	4.03e-17	0.0731	-8.41207	-0.615129	282.19	CAMK2G	calcium/calmodulin dependent protein kinase II gamma
26249	4.63e-16	4.16e-17	0.0824	-8.40829	-0.692986	68.46	KLHL3	kelch like family member 3
64863	4.65e-16	4.18e-17	0.0668	8.40782	0.561238	502.16	METTL4	methyltransferase 4, N6-adenosine
7511	4.7e-16	4.23e-17	0.0582	8.40632	0.489277	328.34	XPNPEP1	X-prolyl aminopeptidase 1
100652865	4.7e-16	4.23e-17	0.09	-8.40633	-0.756943	15.27	LINC00539	long intergenic non-protein coding RNA 539
109623487	4.83e-16	4.35e-17	0.0868	-8.403	-0.729425	20.11	SNORD164	small nucleolar RNA, C/D box 164
116931	4.83e-16	4.36e-17	0.0811	8.4029	0.681622	136.7	MED12L	mediator complex subunit 12L
8360	4.88e-16	4.4e-17	0.1701	8.40173	1.4289	40.92	H4C4	H4 clustered histone 4
105374197	4.92e-16	4.45e-17	0.1797	-8.40048	-1.50965	14	LOC105374197	uncharacterized LOC105374197
8778	4.93e-16	4.46e-17	0.125	8.40021	1.04966	229.61	SIGLEC5	sialic acid binding Ig like lectin 5
8658	5.02e-16	4.54e-17	0.0322	-8.398	-0.27036	706.33	TNKS	tankyrase
22914	5.11e-16	4.62e-17	0.0877	-8.39589	-0.73673	875.97	KLRK1	killer cell lectin like receptor K1
114004397	5.11e-16	4.63e-17	0.0501	-8.39575	-0.420283	210.84	CA5BP1-CA5B	CA5BP1-CA5B readthrough
8879	5.14e-16	4.66e-17	0.0353	-8.39501	-0.296093	287.42	SGPL1	sphingosine-1-phosphate lyase 1
101927963	5.2e-16	4.72e-17	0.11	8.39357	0.923577	50.61	DENND3-AS1	DENND3 antisense RNA 1
133396	5.21e-16	4.73e-17	0.1773	8.39332	1.48854	27.02	IL31RA	interleukin 31 receptor A
4694	5.29e-16	4.8e-17	0.0535	8.39148	0.449109	327.79	NDUFA1	NADH:ubiquinone oxidoreductase subunit A1
93589	5.29e-16	4.81e-17	0.0865	-8.39122	-0.725952	46.64	CACNA2D4	calcium voltage-gated channel auxiliary subunit alpha2delta 4
9833	5.33e-16	4.85e-17	0.1075	8.39026	0.901648	125.4	MELK	maternal embryonic leucine zipper kinase
116448	5.52e-16	5.03e-17	0.1582	-8.3861	-1.32645	12.69	OLIG1	oligodendrocyte transcription factor 1
84678	5.64e-16	5.14e-17	0.0336	-8.38354	-0.28148	232.1	KDM2B	lysine demethylase 2B
59345	5.84e-16	5.32e-17	0.0884	8.3794	0.741024	1998.91	GNB4	G protein subunit beta 4
159091	5.89e-16	5.37e-17	0.074	8.37822	0.619978	131.8	PABIR3	PABIR family member 3
27338	5.95e-16	5.43e-17	0.1311	8.37692	1.09854	16.54	UBE2S	ubiquitin conjugating enzyme E2 S
9647	6.25e-16	5.71e-17	0.0962	-8.37108	-0.805488	149.43	PPM1F	protein phosphatase, Mg2+/Mn2+ dependent 1F
8809	6.34e-16	5.79e-17	0.1243	8.3694	1.04037	750.28	IL18R1	interleukin 18 receptor 1
100874069	6.34e-16	5.8e-17	0.1028	8.36915	0.860075	18.37	STK24-AS1	STK24 antisense RNA 1
645158	6.62e-16	6.06e-17	0.0986	8.36405	0.824461	29.57	CBX3P2	CBX3 pseudogene 2
128486	6.73e-16	6.16e-17	0.0625	-8.3621	-0.522293	41.85	FITM2	fat storage inducing transmembrane protein 2
55789	6.79e-16	6.23e-17	0.1567	8.36081	1.31031	62.2	DEPDC1B	DEP domain containing 1B
80124	7.17e-16	6.58e-17	0.0807	8.35443	0.674244	3343.34	VCPIP1	valosin containing protein interacting protein 1
221756	7.31e-16	6.71e-17	0.1178	8.3521	0.984044	44.96	SERPINB9P1	serpin family B member 9 pseudogene 1
107987043	7.33e-16	6.73e-17	0.0533	-8.35167	-0.444974	137.85	LOC107987043	uncharacterized LOC107987043
28948	7.57e-16	6.96e-17	0.1995	8.34777	1.66557	129.03	IGKJ3	immunoglobulin kappa joining 3
64801	7.67e-16	7.06e-17	0.0508	8.34605	0.423928	120.22	ARV1	ARV1 homolog, fatty acid homeostasis modulator
5641	7.69e-16	7.08e-17	0.1338	8.34576	1.11647	24.96	LGMN	legumain
25939	8.04e-16	7.4e-17	0.0663	8.34042	0.552678	3769.43	SAMHD1	SAM and HD domain containing deoxynucleoside triphosphate triphosphohydrolase 1
36	8.19e-16	7.55e-17	0.0555	-8.33806	-0.463066	240.1	ACADSB	acyl-CoA dehydrogenase short/branched chain
101927283	8.3e-16	7.66e-17	0.0854	8.33639	0.71164	93.17	LOC101927283	uncharacterized LOC101927283
8358	8.41e-16	7.77e-17	0.2379	8.33472	1.98306	90.71	H3C2	H3 clustered histone 2
1845	8.76e-16	8.09e-17	0.09	8.32994	0.749379	263.89	DUSP3	dual specificity phosphatase 3
102723955	8.88e-16	8.21e-17	0.1175	8.32813	0.978357	29.13	PDE4DIPP7	PDE4DIP pseudogene 7
4216	9.21e-16	8.52e-17	0.033	-8.32384	-0.27457	588.46	MAP3K4	mitogen-activated protein kinase kinase kinase 4
55014	9.42e-16	8.72e-17	0.0494	8.32097	0.411018	1246.07	STX17	syntaxin 17
6139	9.63e-16	8.92e-17	0.0538	-8.31831	-0.447242	1608.08	RPL17	ribosomal protein L17
84288	9.63e-16	8.93e-17	0.1147	8.31822	0.95438	117.11	EFCAB2	EF-hand calcium binding domain 2
29117	9.73e-16	9.02e-17	0.0472	8.31697	0.392148	1726.09	BRD7	bromodomain containing 7
81555	9.82e-16	9.12e-17	0.0549	8.31576	0.456466	428.26	YIPF5	Yip1 domain family member 5
10007	9.88e-16	9.18e-17	0.0608	8.3149	0.505503	147.27	GNPDA1	glucosamine-6-phosphate deaminase 1
11160	1e-15	9.31e-17	0.0338	8.31333	0.280894	246.68	ERLIN2	ER lipid raft associated 2
29799	1.03e-15	9.62e-17	0.0518	-8.30934	-0.430178	86.18	YPEL1	yippee like 1
64121	1.07e-15	9.97e-17	0.0634	8.30519	0.526226	373.22	RRAGC	Ras related GTP binding C
92	1.07e-15	9.99e-17	0.0573	-8.30492	-0.475762	250.41	ACVR2A	activin A receptor type 2A
5627	1.07e-15	9.99e-17	0.1546	-8.30485	-1.28386	74.86	PROS1	protein S
28949	1.07e-15	1e-16	0.1927	8.30445	1.59998	146.35	IGKJ2	immunoglobulin kappa joining 2
105377449	1.08e-15	1.01e-16	0.1161	8.30375	0.964348	97.46	LOC105377449
28950	1.1e-15	1.02e-16	0.2165	8.30209	1.79731	154.29	IGKJ1	immunoglobulin kappa joining 1
374470	1.1e-15	1.03e-16	0.0813	-8.3011	-0.675117	91.75	C12orf42	chromosome 12 open reading frame 42
26030	1.12e-15	1.04e-16	0.1294	-8.29959	-1.07436	153.41	PLEKHG3	pleckstrin homology and RhoGEF domain containing G3
6571	1.17e-15	1.09e-16	0.062	-8.29444	-0.514544	105.28	SLC18A2	solute carrier family 18 member A2
112268422	1.21e-15	1.14e-16	0.0774	8.28958	0.641839	261.5	LOC112268422
100528032	1.24e-15	1.16e-16	0.0899	-8.28697	-0.744842	1047.47	KLRC4-KLRK1	KLRC4-KLRK1 readthrough
100505475	1.24e-15	1.17e-16	0.1163	-8.2864	-0.963319	27.28	SYNE1-AS1	SYNE1 antisense RNA 1
160140	1.25e-15	1.17e-16	0.0622	-8.28594	-0.515632	654.03	C11orf65	chromosome 11 open reading frame 65
165631	1.29e-15	1.21e-16	0.0691	-8.28213	-0.572663	1071.07	PARP15	poly(ADP-ribose) polymerase family member 15
83752	1.29e-15	1.21e-16	0.0286	-8.28189	-0.237147	1211.06	LONP2	lon peptidase 2, peroxisomal
57545	1.29e-15	1.22e-16	0.1164	8.28158	0.96437	1529.98	CC2D2A	coiled-coil and C2 domain containing 2A
26024	1.32e-15	1.24e-16	0.072	8.27916	0.596421	38.61	PTCD1	pentatricopeptide repeat domain 1
8451	1.32e-15	1.25e-16	0.0405	-8.27862	-0.334935	954.12	CUL4A	cullin 4A
6119	1.34e-15	1.26e-16	0.0634	8.27714	0.524903	202.5	RPA3	replication protein A3
51274	1.37e-15	1.29e-16	0.0566	-8.27435	-0.468698	2358.48	KLF3	KLF transcription factor 3
4578	1.39e-15	1.31e-16	0.1413	-8.27267	-1.16855	13.1	TRNW	tRNA-Trp
51203	1.47e-15	1.39e-16	0.0972	8.26544	0.803097	490.31	NUSAP1	nucleolar and spindle associated protein 1
549	1.62e-15	1.53e-16	0.0408	-8.25394	-0.337172	679.19	AUH	AU RNA binding methylglutaconyl-CoA hydratase
158358	1.66e-15	1.57e-16	0.0355	-8.25127	-0.292781	1970.5	KIAA2026	KIAA2026
51503	1.66e-15	1.57e-16	0.0299	8.25127	0.247086	364.81	CWC15	CWC15 spliceosome associated protein homolog
6934	1.69e-15	1.6e-16	0.0975	8.24866	0.804078	113.48	TCF7L2	transcription factor 7 like 2
5996	1.69e-15	1.61e-16	0.1182	8.24841	0.974863	56.1	RGS1	regulator of G protein signaling 1
28450	1.7e-15	1.62e-16	0.2568	8.24767	2.11764	71.84	IGHV3-11	immunoglobulin heavy variable 3-11
105369723	1.72e-15	1.64e-16	0.1177	8.24607	0.970742	69.41	LINC02422	long intergenic non-protein coding RNA 2422
1112	1.73e-15	1.64e-16	0.0311	-8.24586	-0.256502	912.68	FOXN3	forkhead box N3
100499405	1.76e-15	1.67e-16	0.128	-8.2438	-1.05507	117.37	LINC00987	long intergenic non-protein coding RNA 987
50717	1.76e-15	1.67e-16	0.033	-8.24358	-0.272142	630.62	DCAF8	DDB1 and CUL4 associated factor 8
101927102	1.76e-15	1.67e-16	0.0511	8.24344	0.420862	45.72	ITFG1-AS1	ITFG1 antisense RNA 1
22934	1.76e-15	1.67e-16	0.1168	-8.24336	-0.963207	559.84	RPIA	ribose 5-phosphate isomerase A
1643	1.76e-15	1.68e-16	0.0946	8.24328	0.78018	76.33	DDB2	damage specific DNA binding protein 2
221895	1.92e-15	1.83e-16	0.101	-8.23294	-0.831168	1067.93	JAZF1	JAZF zinc finger 1
163259	1.94e-15	1.85e-16	0.1107	8.23147	0.911401	87.6	DENND2C	DENN domain containing 2C
55437	1.98e-15	1.89e-16	0.1426	-8.22865	-1.17375	6176.3	STRADB	STE20 related adaptor beta
101929591	2.04e-15	1.95e-16	0.0674	-8.22521	-0.554268	29.01	KIZ-AS1	KIZ antisense RNA 1
946	2.05e-15	1.96e-16	0.1121	-8.22442	-0.922323	32.02	SIGLEC6	sialic acid binding Ig like lectin 6
101927055	2.09e-15	2e-16	0.097	-8.22193	-0.797661	30.62	LOC101927055	uncharacterized LOC101927055
8631	2.11e-15	2.02e-16	0.0632	-8.22069	-0.519142	225.77	SKAP1	src kinase associated phosphoprotein 1
5664	2.15e-15	2.06e-16	0.0993	8.21866	0.81577	31.06	PSEN2	presenilin 2
18	2.16e-15	2.07e-16	0.0745	-8.21795	-0.61233	130.49	ABAT	4-aminobutyrate aminotransferase
445571	2.21e-15	2.12e-16	0.0706	8.21528	0.579982	404.66	ZNG1C	Zn regulated GTPase metalloprotein activator 1C
646658	2.24e-15	2.15e-16	0.1135	8.21338	0.932241	15.32	SYNDIG1L	synapse differentiation inducing 1 like
390036	2.32e-15	2.23e-16	0.1279	8.20907	1.04966	27.72	OR52K1	olfactory receptor family 52 subfamily K member 1
8355	2.35e-15	2.26e-16	0.2869	8.20756	2.3549	33.82	H3C8	H3 clustered histone 8
6874	2.35e-15	2.26e-16	0.0697	-8.20738	-0.57219	50.41	TAF4	TATA-box binding protein associated factor 4
811	2.51e-15	2.42e-16	0.1358	8.19921	1.11334	606.48	CALR	calreticulin
200030	2.52e-15	2.42e-16	0.0331	-8.19898	-0.271055	368.35	NBPF11	NBPF member 11
85465	2.62e-15	2.52e-16	0.0654	8.19418	0.536036	664.43	SELENOI	selenoprotein I
3	2.68e-15	2.59e-16	0.141	-8.19119	-1.15463	85.03	A2MP1	alpha-2-macroglobulin pseudogene 1
100526842	2.7e-15	2.6e-16	0.0421	-8.19043	-0.345188	1793.48	RPL17-C18orf32	RPL17-C18orf32 readthrough
5858	2.79e-15	2.7e-16	0.1262	-8.1862	-1.03296	1135.62	PZP	PZP alpha-2-macroglobulin like
8445	2.83e-15	2.73e-16	0.0689	-8.18462	-0.564143	1878.26	DYRK2	dual specificity tyrosine phosphorylation regulated kinase 2
3002	2.96e-15	2.87e-16	0.1472	8.17883	1.20353	444.1	GZMB	granzyme B
4893	3.04e-15	2.95e-16	0.0506	8.1755	0.413286	1157.06	NRAS	NRAS proto-oncogene, GTPase
4299	3.07e-15	2.97e-16	0.0824	8.17436	0.673589	2106.54	AFF1	ALF transcription elongation factor 1
64785	3.11e-15	3.02e-16	0.1237	8.17266	1.01116	25	GINS3	GINS complex subunit 3
55829	3.14e-15	3.05e-16	0.0825	8.17143	0.67428	180.03	SELENOS	selenoprotein S
28299	3.21e-15	3.11e-16	0.2255	8.1689	1.84222	216.53	IGKV1-5	immunoglobulin kappa variable 1-5
9404	3.21e-15	3.12e-16	0.0301	-8.16865	-0.245503	841.38	LPXN	leupaxin
22950	3.24e-15	3.15e-16	0.0318	8.16732	0.259978	345.51	SLC4A1AP	solute carrier family 4 member 1 adaptor protein
10276	3.25e-15	3.16e-16	0.1267	8.16697	1.03489	189.15	NET1	neuroepithelial cell transforming 1
29028	3.32e-15	3.23e-16	0.0683	8.16423	0.557979	912.12	ATAD2	ATPase family AAA domain containing 2
4921	3.34e-15	3.26e-16	0.1929	8.16348	1.57433	24.19	DDR2	discoidin domain receptor tyrosine kinase 2
474344	3.36e-15	3.28e-16	0.0571	8.16271	0.466486	1262.14	GIMAP6	GTPase, IMAP family member 6
105373824	3.61e-15	3.52e-16	0.1137	8.15409	0.926899	25.25	ANKRD44-DT	ANKRD44 divergent transcript
6207	3.61e-15	3.52e-16	0.0449	-8.15394	-0.365993	2493.37	RPS13	ribosomal protein S13
475	3.71e-15	3.62e-16	0.1311	8.15048	1.06848	27.8	ATOX1	antioxidant 1 copper chaperone
101929452	3.74e-15	3.65e-16	0.1052	-8.14954	-0.857597	15.43	LOC101929452	uncharacterized LOC101929452
102725228	3.77e-15	3.69e-16	0.0929	8.14846	0.756763	30.04	LOC102725228	uncharacterized LOC102725228
100310756	3.84e-15	3.75e-16	0.0947	8.14625	0.771394	17.29	LOC100310756	uncharacterized LOC100310756
283551	3.84e-15	3.76e-16	0.0701	-8.14617	-0.570973	99.97	LINC01588	long intergenic non-protein coding RNA 1588
23522	3.86e-15	3.78e-16	0.0425	-8.14541	-0.346263	382.38	KAT6B	lysine acetyltransferase 6B
90952	3.92e-15	3.84e-16	0.1585	8.14338	1.29081	20.74	ESAM	endothelial cell adhesion molecule
57539	4e-15	3.93e-16	0.0497	-8.14085	-0.404479	208.04	WDR35	WD repeat domain 35
25974	4.03e-15	3.96e-16	0.0711	8.13981	0.578825	119.67	MMACHC	metabolism of cobalamin associated C
83478	4.06e-15	3.98e-16	0.0693	-8.13909	-0.563978	322.62	ARHGAP24	Rho GTPase activating protein 24
51237	4.09e-15	4.02e-16	0.2989	8.13794	2.43232	69.29	MZB1	marginal zone B and B1 cell specific protein
139105	4.09e-15	4.03e-16	0.1474	-8.13777	-1.19989	126.37	BEND2	BEN domain containing 2
9497	4.12e-15	4.05e-16	0.0669	-8.13707	-0.544193	1428.82	SLC4A7	solute carrier family 4 member 7
29089	4.12e-15	4.05e-16	0.1594	8.13698	1.29686	36.98	UBE2T	ubiquitin conjugating enzyme E2 T
55512	4.12e-15	4.06e-16	0.1186	-8.13677	-0.964856	22.38	SMPD3	sphingomyelin phosphodiesterase 3
6398	4.13e-15	4.08e-16	0.1382	8.13626	1.12433	105.92	SECTM1	secreted and transmembrane 1
1880	4.27e-15	4.21e-16	0.0477	-8.13242	-0.388312	784.4	GPR183	G protein-coupled receptor 183
4085	4.37e-15	4.31e-16	0.1349	8.1295	1.09647	84.3	MAD2L1	mitotic arrest deficient 2 like 1
128346	4.45e-15	4.4e-16	0.0539	8.12701	0.437836	706.16	C1orf162	chromosome 1 open reading frame 162
7764	4.59e-15	4.54e-16	0.0445	-8.12321	-0.36186	2061.74	ZNF217	zinc finger protein 217
79682	4.84e-15	4.79e-16	0.1112	8.11677	0.902348	131.4	CENPU	centromere protein U
105377945	4.86e-15	4.81e-16	0.0486	-8.11618	-0.394116	362.16	LOC105377945	uncharacterized LOC105377945
49855	5.03e-15	4.98e-16	0.0512	8.11197	0.415181	924.04	SCAPER	S-phase cyclin A associated protein in the ER
8874	5.1e-15	5.05e-16	0.0305	-8.1102	-0.247442	432.56	ARHGEF7	Rho guanine nucleotide exchange factor 7
89884	5.1e-15	5.06e-16	0.0533	-8.11003	-0.431912	85	LHX4	LIM homeobox 4
84649	5.25e-15	5.21e-16	0.1539	-8.10644	-1.2475	149.75	DGAT2	diacylglycerol O-acyltransferase 2
7273	5.35e-15	5.31e-16	0.0473	-8.10421	-0.383448	9006.3	TTN	titin
678655	5.37e-15	5.33e-16	0.0785	8.10362	0.636157	46.12	CD27-AS1	CD27 antisense RNA 1
105370567	5.38e-15	5.35e-16	0.0539	-8.10328	-0.436671	108.59	LOC105370567	uncharacterized LOC105370567
9446	5.45e-15	5.43e-16	0.0506	8.10158	0.410124	384.09	GSTO1	glutathione S-transferase omega 1
10100	5.6e-15	5.58e-16	0.1009	-8.09814	-0.816832	306.67	TSPAN2	tetraspanin 2
83854	5.64e-15	5.61e-16	0.118	8.0974	0.955702	18.75	ANGPTL6	angiopoietin like 6
28444	5.64e-15	5.62e-16	0.2522	8.09723	2.04216	133.93	IGHV3-21	immunoglobulin heavy variable 3-21
221294	5.74e-15	5.73e-16	0.0607	-8.09492	-0.491256	264.01	NT5DC1	5'-nucleotidase domain containing 1
81533	5.75e-15	5.74e-16	0.0418	8.09481	0.338248	779.37	ITFG1	integrin alpha FG-GAP repeat containing 1
105378298	5.78e-15	5.78e-16	0.0885	-8.09397	-0.716617	18.32	LOC105378298	uncharacterized LOC105378298
79968	5.87e-15	5.87e-16	0.1039	8.09195	0.840731	234.19	WDR76	WD repeat domain 76
26190	6.21e-15	6.21e-16	0.0272	-8.08511	-0.219865	1257.8	FBXW2	F-box and WD repeat domain containing 2
56940	6.33e-15	6.34e-16	0.0408	-8.0826	-0.329583	358.6	DUSP22	dual specificity phosphatase 22
25942	6.41e-15	6.42e-16	0.0362	-8.08116	-0.292361	337.62	SIN3A	SIN3 transcription regulator family member A
55884	6.78e-15	6.79e-16	0.0564	8.07417	0.455452	225.98	WSB2	WD repeat and SOCS box containing 2
8676	6.79e-15	6.81e-16	0.1131	8.07394	0.913284	1210.84	STX11	syntaxin 11
143689	6.87e-15	6.9e-16	0.0938	8.07232	0.756994	75.18	PIWIL4	piwi like RNA-mediated gene silencing 4
101929623	7.06e-15	7.09e-16	0.0799	-8.0689	-0.644503	154.39	LINC01215	long intergenic non-protein coding RNA 1215
105371880	7.06e-15	7.1e-16	0.0927	-8.06883	-0.748342	20.61	LOC105371880	uncharacterized LOC105371880
5147	7.21e-15	7.25e-16	0.0341	8.06624	0.274735	132.77	PDE6D	phosphodiesterase 6D
26503	7.31e-15	7.36e-16	0.054	8.06447	0.435115	207.59	SLC17A5	solute carrier family 17 member 5
105369816	7.34e-15	7.39e-16	0.0872	-8.06385	-0.703387	84.38	LOC105369816	uncharacterized LOC105369816
64374	7.49e-15	7.55e-16	0.0917	8.06133	0.739355	63.98	SIL1	SIL1 nucleotide exchange factor
6907	7.53e-15	7.59e-16	0.077	-8.06069	-0.620851	217.44	TBL1X	transducin beta like 1 X-linked
160897	7.76e-15	7.83e-16	0.0821	8.05686	0.661703	412.89	GPR180	G protein-coupled receptor 180
55379	7.99e-15	8.07e-16	0.0856	8.05319	0.689154	347.19	LRRC59	leucine rich repeat containing 59
55208	8.06e-15	8.14e-16	0.0327	-8.05208	-0.263673	217.31	DCUN1D2	defective in cullin neddylation 1 domain containing 2
11343	8.24e-15	8.32e-16	0.1327	8.04933	1.0685	28.32	MGLL	monoglyceride lipase
100134229	8.24e-15	8.33e-16	0.1053	-8.04925	-0.847514	55.8	KDM7A-DT	KDM7A divergent transcript
55313	8.33e-15	8.43e-16	0.1007	-8.04781	-0.81056	1683.39	CPPED1	calcineurin like phosphoesterase domain containing 1
164668	8.42e-15	8.52e-16	0.1446	8.04648	1.16338	13.51	APOBEC3H	apolipoprotein B mRNA editing enzyme catalytic subunit 3H
1950	8.48e-15	8.6e-16	0.131	8.0454	1.05357	163.5	EGF	epidermal growth factor
3832	8.95e-15	9.07e-16	0.1315	8.03882	1.05677	341.28	KIF11	kinesin family member 11
2961	8.95e-15	9.08e-16	0.0374	8.03866	0.300279	362.52	GTF2E2	general transcription factor IIE subunit 2
100128191	9.12e-15	9.26e-16	0.06	8.0363	0.482509	36.56	TMPO-AS1	TMPO antisense RNA 1
200765	9.31e-15	9.46e-16	0.0479	-8.03367	-0.384898	147.39	TIGD1	tigger transposable element derived 1
9526	9.47e-15	9.63e-16	0.0835	8.03154	0.67044	79.07	MPDU1	mannose-P-dolichol utilization defect 1
10827	9.55e-15	9.71e-16	0.0305	8.03045	0.245112	401.54	FAM114A2	family with sequence similarity 114 member A2
55732	9.83e-15	1e-15	0.0483	8.02681	0.387922	349.46	C1orf112	chromosome 1 open reading frame 112
113277	9.9e-15	1.01e-15	0.0689	8.02585	0.553242	68.18	TMEM106A	transmembrane protein 106A
5523	9.97e-15	1.02e-15	0.0525	-8.02489	-0.421515	316.1	PPP2R3A	protein phosphatase 2 regulatory subunit B''alpha
101928268	1.08e-14	1.1e-15	0.0874	8.01519	0.700364	17.71	LOC101928268
7048	1.08e-14	1.11e-15	0.0403	-8.01449	-0.323078	2511.56	TGFBR2	transforming growth factor beta receptor 2
23321	1.09e-14	1.11e-15	0.0874	-8.01397	-0.700154	30.13	TRIM2	tripartite motif containing 2
101928331	1.09e-14	1.11e-15	0.1004	-8.01396	-0.804345	14.87	LOC101928331	uncharacterized LOC101928331
93622	1.09e-14	1.12e-15	0.0566	-8.01342	-0.453534	116.67	LOC93622	Morf4 family associated protein 1 like 1
148304	1.1e-14	1.12e-15	0.038	-8.01254	-0.304863	510.98	C1orf74	chromosome 1 open reading frame 74
285533	1.11e-14	1.13e-15	0.1123	8.01163	0.89999	201.53	RNF175	ring finger protein 175
27347	1.12e-14	1.14e-15	0.0605	-8.01045	-0.484984	537.23	STK39	serine/threonine kinase 39
284565	1.13e-14	1.15e-15	0.0393	-8.00929	-0.314646	347.76	NBPF15	NBPF member 15
10302	1.15e-14	1.18e-15	0.0317	8.00622	0.253649	157.28	SNAPC5	small nuclear RNA activating complex polypeptide 5
3383	1.25e-14	1.29e-15	0.1203	7.99585	0.961511	87.47	ICAM1	intercellular adhesion molecule 1
26043	1.28e-14	1.31e-15	0.0401	-7.99323	-0.320438	1129	UBXN7	UBX domain protein 7
23229	1.3e-14	1.33e-15	0.0545	-7.99157	-0.435765	187.7	ARHGEF9	Cdc42 guanine nucleotide exchange factor 9
92106	1.3e-14	1.34e-15	0.0649	-7.99101	-0.519011	2491.1	OXNAD1	oxidoreductase NAD binding domain containing 1
8368	1.34e-14	1.38e-15	0.1974	7.98754	1.57698	24.43	H4C13	H4 clustered histone 13
64083	1.38e-14	1.42e-15	0.0429	7.9841	0.342435	854.47	GOLPH3	golgi phosphoprotein 3
6782	1.4e-14	1.45e-15	0.1002	7.98147	0.800107	690.37	HSPA13	heat shock protein family A (Hsp70) member 13
55647	1.45e-14	1.49e-15	0.1479	7.9775	1.17995	40.11	RAB20	RAB20, member RAS oncogene family
388325	1.47e-14	1.52e-15	0.0733	7.97549	0.584557	275.97	SCIMP	SLP adaptor and CSK interacting membrane protein
8970	1.48e-14	1.52e-15	0.2079	7.97504	1.65821	60.4	H2BC11	H2B clustered histone 11
100507632	1.53e-14	1.58e-15	0.1288	7.97079	1.0264	28.93	LINC00968	long intergenic non-protein coding RNA 968
80010	1.53e-14	1.58e-15	0.0532	7.97076	0.424345	257.51	RMI1	RecQ mediated genome instability 1
387921	1.53e-14	1.58e-15	0.0543	7.97049	0.432673	539.15	NHLRC3	NHL repeat containing 3
107986065	1.54e-14	1.59e-15	0.0776	-7.96977	-0.618427	370.7	LOC107986065	uncharacterized LOC107986065
26499	1.55e-14	1.61e-15	0.1389	-7.96846	-1.10652	59.74	PLEK2	pleckstrin 2
28893	1.55e-14	1.61e-15	0.2477	7.96825	1.97413	154.61	IGKV1D-39	immunoglobulin kappa variable 1D-39
83759	1.57e-14	1.63e-15	0.0354	-7.96673	-0.282116	181.41	RBM4B	RNA binding motif protein 4B
10577	1.59e-14	1.65e-15	0.0897	7.96515	0.714112	367.84	NPC2	NPC intracellular cholesterol transporter 2
4830	1.59e-14	1.65e-15	0.1479	7.96509	1.17791	64.56	NME1	NME/NM23 nucleoside diphosphate kinase 1
100507321	1.61e-14	1.67e-15	0.045	-7.96392	-0.358224	400.21	ERVK13-1	endogenous retrovirus group K13 member 1
8992	1.62e-14	1.68e-15	0.0647	7.96266	0.51521	939.88	ATP6V0E1	ATPase H+ transporting V0 subunit e1
4171	1.64e-14	1.71e-15	0.1949	7.96103	1.55163	28.54	MCM2	minichromosome maintenance complex component 2
25780	1.64e-14	1.71e-15	0.0793	7.96072	0.631652	336.52	RASGRP3	RAS guanyl releasing protein 3
6641	1.66e-14	1.72e-15	0.0682	7.9598	0.543059	463.85	SNTB1	syntrophin beta 1
8634	1.66e-14	1.73e-15	0.0404	7.95913	0.321168	413.05	RTCA	RNA 3'-terminal phosphate cyclase
401152	1.67e-14	1.74e-15	0.0721	7.95835	0.574093	1298.4	C4orf3	chromosome 4 open reading frame 3
105369779	1.69e-14	1.76e-15	0.0966	7.95686	0.768607	15.95	CD63-AS1	CD63 antisense RNA 1
3667	1.7e-14	1.78e-15	0.0923	7.95596	0.734255	43.22	IRS1	insulin receptor substrate 1
55640	1.75e-14	1.83e-15	0.0993	7.95256	0.789819	90.13	FLVCR2	FLVCR heme transporter 2
85441	1.76e-14	1.84e-15	0.1763	7.95161	1.40161	81.53	HELZ2	helicase with zinc finger 2
3538	1.78e-14	1.86e-15	0.2883	7.95034	2.29231	506.25	IGLC2	immunoglobulin lambda constant 2
5925	1.79e-14	1.87e-15	0.058	7.94957	0.461471	1448.16	RB1	RB transcriptional corepressor 1
80045	1.83e-14	1.91e-15	0.1103	-7.94675	-0.876647	11.33	GPR157	G protein-coupled receptor 157
340371	1.84e-14	1.93e-15	0.0686	-7.94574	-0.545019	27.6	NRBP2	nuclear receptor binding protein 2
4907	1.84e-14	1.93e-15	0.0887	-7.9456	-0.704698	158.94	NT5E	5'-nucleotidase ecto
1211	1.85e-14	1.94e-15	0.0423	7.94514	0.336119	254.78	CLTA	clathrin light chain A
608	1.85e-14	1.94e-15	0.207	7.94502	1.64501	188.99	TNFRSF17	TNF receptor superfamily member 17
11169	1.85e-14	1.94e-15	0.0856	7.94487	0.679754	210.7	WDHD1	WD repeat and HMG-box DNA binding protein 1
30011	1.88e-14	1.98e-15	0.0322	-7.94271	-0.255858	779.75	SH3KBP1	SH3 domain containing kinase binding protein 1
3021	1.9e-14	2e-15	0.0835	7.94121	0.663352	6244.73	H3-3B	H3.3 histone B
7098	1.91e-14	2.01e-15	0.138	7.94055	1.09551	52.06	TLR3	toll like receptor 3
105374942	1.94e-14	2.04e-15	0.1027	-7.93883	-0.815608	19.78	LOC105374942	uncharacterized LOC105374942
26115	1.95e-14	2.05e-15	0.0633	-7.93814	-0.502808	243.21	TANC2	tetratricopeptide repeat, ankyrin repeat and coiled-coil containing 2
196264	1.97e-14	2.08e-15	0.0931	-7.93666	-0.738562	933.14	MPZL3	myelin protein zero like 3
113218503	2e-14	2.1e-15	0.0804	7.935	0.637935	46.7	MIR10399	microRNA 10399
2	2.02e-14	2.13e-15	0.118	-7.9334	-0.936391	1592.49	A2M	alpha-2-macroglobulin
100463486	2.07e-14	2.18e-15	0.0911	-7.93055	-0.722658	40.54	MTRNR2L8	MT-RNR2 like 8 (pseudogene)
4820	2.11e-14	2.23e-15	0.0418	-7.9279	-0.331407	5699.64	NKTR	natural killer cell triggering receptor
3514	2.17e-14	2.29e-15	0.2436	7.92433	1.9304	2773.62	IGKC	immunoglobulin kappa constant
9789	2.17e-14	2.3e-15	0.0903	7.92402	0.715212	409.69	SPCS2	signal peptidase complex subunit 2
24137	2.18e-14	2.3e-15	0.1611	7.92379	1.27669	41.05	KIF4A	kinesin family member 4A
642778	2.18e-14	2.31e-15	0.0475	-7.9234	-0.376229	62.96	NPIPA3	nuclear pore complex interacting protein family member A3
28930	2.21e-14	2.34e-15	0.253	7.92168	2.00404	203.91	IGKV1-39	immunoglobulin kappa variable 1-39
2585	2.24e-14	2.37e-15	0.0301	7.92026	0.238492	363.74	GALK2	galactokinase 2
65244	2.24e-14	2.38e-15	0.1464	7.91985	1.15983	155.15	SPATS2	spermatogenesis associated serine rich 2
4664	2.26e-14	2.4e-15	0.056	7.91849	0.443364	842.02	NAB1	NGFI-A binding protein 1
22848	2.27e-14	2.41e-15	0.0479	-7.91829	-0.378912	1621.47	AAK1	AP2 associated kinase 1
64092	2.27e-14	2.41e-15	0.1058	7.91823	0.838113	1006.17	SAMSN1	SAM domain, SH3 domain and nuclear localization signals 1
9541	2.29e-14	2.44e-15	0.0844	7.91673	0.668429	700.13	CIR1	corepressor interacting with RBPJ, CIR1
9697	2.35e-14	2.5e-15	0.141	7.91372	1.116	185.87	TRAM2	translocation associated membrane protein 2
107985595	2.35e-14	2.5e-15	0.1099	7.91347	0.869367	101.59	LOC107985595	uncharacterized LOC107985595
79694	2.42e-14	2.58e-15	0.1206	7.90974	0.9542	612.03	MANEA	mannosidase endo-alpha
100130357	2.46e-14	2.63e-15	0.0858	7.90742	0.678634	71.15	LOC100130357	uncharacterized LOC100130357
107985949	2.49e-14	2.65e-15	0.0595	-7.90626	-0.470087	675.08	LOC107985949	uncharacterized LOC107985949
387680	2.49e-14	2.66e-15	0.0569	7.90585	0.450132	595.42	WASHC2A	WASH complex subunit 2A
10000	2.51e-14	2.68e-15	0.0554	-7.90474	-0.437612	695.54	AKT3	AKT serine/threonine kinase 3
54899	2.59e-14	2.77e-15	0.0454	-7.90091	-0.358588	520.92	PXK	PX domain containing serine/threonine kinase like
10472	2.6e-14	2.78e-15	0.0581	-7.90058	-0.458774	681.89	ZBTB18	zinc finger and BTB domain containing 18
10952	2.67e-14	2.86e-15	0.1007	7.89691	0.794933	231.62	SEC61B	SEC61 translocon subunit beta
107985120	2.72e-14	2.92e-15	0.0629	-7.8944	-0.496488	82.16	LOC107985120
151246	2.74e-14	2.93e-15	0.1033	7.89372	0.815536	161.15	SGO2	shugoshin 2
23233	2.76e-14	2.95e-15	0.0443	-7.89284	-0.350004	208.24	EXOC6B	exocyst complex component 6B
27244	2.77e-14	2.97e-15	0.0474	-7.89222	-0.374053	428.46	SESN1	sestrin 1
55259	2.81e-14	3.02e-15	0.0724	-7.89027	-0.571483	85.86	DNAI7	dynein axonemal intermediate chain 7
2332	2.91e-14	3.13e-15	0.0788	7.88575	0.62176	1600.01	FMR1	fragile X messenger ribonucleoprotein 1
118426	3.03e-14	3.26e-15	0.0462	-7.88045	-0.363716	127.25	BORCS5	BLOC-1 related complex subunit 5
6170	3.03e-14	3.26e-15	0.049	-7.88045	-0.386072	3511.39	RPL39	ribosomal protein L39
23588	3.04e-14	3.27e-15	0.0401	-7.88021	-0.315645	673.22	KLHDC2	kelch domain containing 2
23657	3.04e-14	3.28e-15	0.1202	7.87986	0.947105	52.26	SLC7A11	solute carrier family 7 member 11
5479	3.08e-14	3.32e-15	0.1302	7.87836	1.02582	339.58	PPIB	peptidylprolyl isomerase B
112543491	3.1e-14	3.34e-15	0.0832	7.87746	0.655757	35.69	LOC112543491	linc-UFC1
81669	3.1e-14	3.34e-15	0.0271	-7.87737	-0.213661	637.4	CCNL2	cyclin L2
197131	3.14e-14	3.39e-15	0.0435	7.87572	0.342497	1859.78	UBR1	ubiquitin protein ligase E3 component n-recognin 1
221692	3.22e-14	3.48e-15	0.086	7.87238	0.677278	146.12	PHACTR1	phosphatase and actin regulator 1
10512	3.23e-14	3.49e-15	0.1224	-7.8721	-0.963901	109.35	SEMA3C	semaphorin 3C
55717	3.28e-14	3.54e-15	0.0311	-7.87008	-0.244754	925.16	WDR11	WD repeat domain 11
571	3.33e-14	3.6e-15	0.0902	7.86821	0.709923	6681.28	BACH1	BTB domain and CNC homolog 1
26523	3.36e-14	3.64e-15	0.0427	-7.86676	-0.335836	414.57	2001-08-01	argonaute RISC component 1
79989	3.55e-14	3.84e-15	0.1668	7.8599	1.31093	103.52	TTC26	tetratricopeptide repeat domain 26
3075	3.71e-14	4.02e-15	0.1748	7.85418	1.37328	52.01	CFH	complement factor H
27241	3.74e-14	4.05e-15	0.0458	-7.85322	-0.360041	357.22	BBS9	Bardet-Biedl syndrome 9
10552	3.77e-14	4.09e-15	0.0462	7.85206	0.362909	159.05	ARPC1A	actin related protein 2/3 complex subunit 1A
221178	3.89e-14	4.22e-15	0.0671	7.84809	0.526806	1919.95	SPATA13	spermatogenesis associated 13
107986949	4.06e-14	4.41e-15	0.0831	-7.84263	-0.651693	47.01	LOC107986949	uncharacterized LOC107986949
112267872	4.13e-14	4.49e-15	0.0406	-7.84041	-0.318422	144.23	LOC112267872
1315	4.18e-14	4.54e-15	0.0405	7.83896	0.317252	2050.35	COPB1	COPI coat complex subunit beta 1
54663	4.25e-14	4.63e-15	0.0765	-7.83657	-0.599349	3713.35	WDR74	WD repeat domain 74
27247	4.29e-14	4.67e-15	0.0502	7.83551	0.393469	152.65	NFU1	NFU1 iron-sulfur cluster scaffold
79699	4.32e-14	4.7e-15	0.0461	-7.83465	-0.360929	797.63	ZYG11B	zyg-11 family member B, cell cycle regulator
9818	4.36e-14	4.75e-15	0.0509	7.8334	0.398819	1105.58	NUP58	nucleoporin 58
3925	4.36e-14	4.76e-15	0.1405	7.83322	1.10021	375.31	STMN1	stathmin 1
102724615	4.47e-14	4.88e-15	0.0648	-7.83004	-0.50701	62.19	LOC102724615
54855	4.47e-14	4.89e-15	0.1134	-7.82982	-0.887758	14339.2	TENT5C	terminal nucleotidyltransferase 5C
898	4.5e-14	4.92e-15	0.1783	7.82901	1.3961	26.08	CCNE1	cyclin E1
10063	4.53e-14	4.95e-15	0.0701	7.82808	0.54875	87.54	COX17	cytochrome c oxidase copper chaperone COX17
401258	4.53e-14	4.96e-15	0.15	-7.82796	-1.17432	22.49	RAB44	RAB44, member RAS oncogene family
5463	4.61e-14	5.05e-15	0.0782	-7.82564	-0.611651	53.75	POU6F1	POU class 6 homeobox 1
80135	4.64e-14	5.08e-15	0.0483	7.82488	0.377809	478.54	RPF1	ribosome production factor 1 homolog
23335	4.64e-14	5.09e-15	0.0264	-7.82471	-0.206847	902.19	WDR7	WD repeat domain 7
729230	4.67e-14	5.12e-15	0.1099	7.82386	0.860178	1817.06	CCR2	C-C motif chemokine receptor 2
7541	4.79e-14	5.26e-15	0.0363	-7.82051	-0.28354	321.54	ZBTB14	zinc finger and BTB domain containing 14
10320	4.97e-14	5.46e-15	0.033	-7.81594	-0.257616	3571.54	IKZF1	IKAROS family zinc finger 1
222663	4.99e-14	5.49e-15	0.0445	-7.81524	-0.347749	63.15	SCUBE3	signal peptide, CUB domain and EGF like domain containing 3
25992	5e-14	5.5e-15	0.0601	-7.81494	-0.470025	107.3	SNED1	sushi, nidogen and EGF like domains 1
622	5e-14	5.5e-15	0.0745	-7.81495	-0.582165	72.8	BDH1	3-hydroxybutyrate dehydrogenase 1
26253	5.05e-14	5.55e-15	0.1376	7.81367	1.07538	1259.59	CLEC4E	C-type lectin domain family 4 member E
107985900	5.19e-14	5.72e-15	0.118	-7.81002	-0.92132	43.29	LOC107985900	uncharacterized LOC107985900
100423062	5.53e-14	6.09e-15	0.2734	7.80208	2.13338	97.34	IGLL5	immunoglobulin lambda like polypeptide 5
206412	5.56e-14	6.13e-15	0.0566	-7.80122	-0.441672	74.59	C6orf163	chromosome 6 open reading frame 163
107985193	5.59e-14	6.17e-15	0.1004	7.80039	0.783367	278.83	LOC107985193	uncharacterized LOC107985193
7480	5.75e-14	6.34e-15	0.1201	-7.79695	-0.936712	10.5	WNT10B	Wnt family member 10B
107985972	5.82e-14	6.43e-15	0.0856	-7.79521	-0.66757	38.78	LOC107985972	uncharacterized LOC107985972
3631	6.08e-14	6.72e-15	0.0346	-7.78966	-0.269717	1587.37	INPP4A	inositol polyphosphate-4-phosphatase type I A
105369748	6.22e-14	6.88e-15	0.1052	7.78675	0.81949	99.73	RPAP3-DT	RPAP3 divergent transcript
101928100	6.46e-14	7.14e-15	0.1042	-7.78194	-0.810887	362.87	KLRK1-AS1	KLRK1 antisense RNA 1
5154	6.47e-14	7.16e-15	0.1366	7.7816	1.06303	27.07	PDGFA	platelet derived growth factor subunit A
54676	6.81e-14	7.54e-15	0.1145	7.77506	0.890242	157.38	GTPBP2	GTP binding protein 2
221035	6.85e-14	7.6e-15	0.064	7.77413	0.497791	570.06	REEP3	receptor accessory protein 3
10090	6.86e-14	7.61e-15	0.0606	-7.77389	-0.470886	64.62	UST	uronyl 2-sulfotransferase
1608	7e-14	7.77e-15	0.0948	-7.7713	-0.736999	60.57	DGKG	diacylglycerol kinase gamma
102546294	7.24e-14	8.04e-15	0.131	7.76695	1.01715	12.33	FBXO38-DT	FBXO38 divergent transcript
59338	7.26e-14	8.06e-15	0.0761	-7.76664	-0.590691	729.46	PLEKHA1	pleckstrin homology domain containing A1
105374464	7.38e-14	8.2e-15	0.0806	-7.76441	-0.62548	104.41	LINC03063	long intergenic non-protein coding RNA 3063
150864	7.43e-14	8.26e-15	0.0745	-7.76354	-0.578019	501.32	FAM117B	family with sequence similarity 117 member B
283587	7.65e-14	8.52e-15	0.1285	7.75962	0.997032	21.86	HISLA	HIF1A stabilizing long noncoding RNA
746	7.68e-14	8.56e-15	0.1055	7.75907	0.818364	138.4	TMEM258	transmembrane protein 258
10376	7.69e-14	8.57e-15	0.1173	7.75884	0.909741	734.19	TUBA1B	tubulin alpha 1b
6166	7.71e-14	8.59e-15	0.0424	7.75849	0.32896	1079.03	RPL36AL	ribosomal protein L36a like
222255	7.87e-14	8.78e-15	0.0382	-7.75581	-0.29604	282.87	ATXN7L1	ataxin 7 like 1
347404	8.02e-14	8.95e-15	0.1151	7.7534	0.892602	91.94	LANCL3	LanC like family member 3
284749	8.08e-14	9.03e-15	0.148	-7.75226	-1.14697	14.1	LINC00494	long intergenic non-protein coding RNA 494
25941	8.24e-14	9.21e-15	0.0457	-7.7497	-0.354537	286.36	TPGS2	tubulin polyglutamylase complex subunit 2
105371084	8.31e-14	9.29e-15	0.1033	-7.74857	-0.800777	364.63	RSL1D1-DT	RSL1D1 divergent transcript
6478	8.54e-14	9.55e-15	0.11	-7.74512	-0.851945	1102.31	SIAH2	siah E3 ubiquitin protein ligase 2
57125	8.61e-14	9.64e-15	0.123	-7.7439	-0.952211	29.29	PLXDC1	plexin domain containing 1
4666	8.69e-14	9.73e-15	0.0391	-7.74276	-0.30286	2989.6	NACA	nascent polypeptide associated complex subunit alpha
145781	8.7e-14	9.75e-15	0.0434	7.74242	0.336245	285.67	GCOM1	GCOM1, MYZAP-POLR2M combined locus
101927538	8.91e-14	9.99e-15	0.0894	7.73939	0.691895	46.04	LOC101927538
4810	9e-14	1.01e-14	0.1214	-7.73804	-0.939347	85.05	NHS	NHS actin remodeling regulator
109864269	9.02e-14	1.01e-14	0.0494	7.73771	0.381975	102.13	MIR302CHG	miR-302/367 cluster host gene
22809	9.04e-14	1.02e-14	0.1073	7.73731	0.829887	14.25	ATF5	activating transcription factor 5
55353	9.36e-14	1.05e-14	0.1108	7.73277	0.856576	53.69	LAPTM4B	lysosomal protein transmembrane 4 beta
54971	9.48e-14	1.07e-14	0.0613	-7.73113	-0.473903	189.36	BANP	BTG3 associated nuclear protein
100302736	9.68e-14	1.09e-14	0.0558	7.72844	0.431256	256.86	TMED7-TICAM2	TMED7-TICAM2 readthrough
388962	9.89e-14	1.11e-14	0.1058	7.72557	0.817122	28.88	BOLA3	bolA family member 3
101928113	1e-13	1.13e-14	0.1295	7.72413	1.00063	12.22	ST3GAL5-AS1	ST3GAL5 antisense RNA 1 (head to head)
140688	1e-13	1.13e-14	0.0427	-7.72395	-0.330173	208.43	NOL4L	nucleolar protein 4 like
256987	1.03e-13	1.16e-14	0.0523	-7.72037	-0.403894	751.17	SERINC5	serine incorporator 5
7644	1.04e-13	1.17e-14	0.0652	-7.7188	-0.502949	2131.28	ZNF91	zinc finger protein 91
55856	1.04e-13	1.18e-14	0.0462	7.71854	0.356612	466.66	ACOT13	acyl-CoA thioesterase 13
10161	1.04e-13	1.18e-14	0.0739	7.71839	0.57032	1471.99	LPAR6	lysophosphatidic acid receptor 6
105371090	1.05e-13	1.19e-14	0.1146	-7.71741	-0.884482	297.06	LOC105371090	uncharacterized LOC105371090
93343	1.05e-13	1.19e-14	0.1477	7.71725	1.14015	20.15	MVB12A	multivesicular body subunit 12A
105376548	1.06e-13	1.2e-14	0.1821	-7.71578	-1.40483	10.34	LOC105376548	uncharacterized LOC105376548
105379327	1.07e-13	1.21e-14	0.1588	7.71476	1.2252	25.48	LOC105379327	uncharacterized LOC105379327
10890	1.07e-13	1.22e-14	0.056	7.71425	0.43196	1575.82	RAB10	RAB10, member RAS oncogene family
84265	1.08e-13	1.22e-14	0.0466	7.71397	0.359121	229.04	POLR3GL	RNA polymerase III subunit GL
7360	1.08e-13	1.22e-14	0.0465	7.71364	0.35834	961.55	UGP2	UDP-glucose pyrophosphorylase 2
28982	1.11e-13	1.26e-14	0.0535	-7.70987	-0.412858	357.79	FLVCR1	FLVCR heme transporter 1
100500827	1.14e-13	1.29e-14	0.1173	7.7066	0.903612	28.08	MIR3614	microRNA 3614
219333	1.15e-13	1.3e-14	0.1081	-7.70571	-0.832863	3388.95	USP12	ubiquitin specific peptidase 12
81037	1.17e-13	1.33e-14	0.1043	7.70247	0.803735	294.1	CLPTM1L	CLPTM1 like
9019	1.2e-13	1.37e-14	0.1041	-7.69926	-0.80123	331.86	MPZL1	myelin protein zero like 1
10473	1.23e-13	1.4e-14	0.0409	7.69631	0.314424	1081.6	HMGN4	high mobility group nucleosomal binding domain 4
91526	1.25e-13	1.42e-14	0.0361	-7.69472	-0.277477	6019.32	ANKRD44	ankyrin repeat domain 44
105373204	1.25e-13	1.42e-14	0.0897	-7.6946	-0.68989	158.33	LOC105373204	uncharacterized LOC105373204
105378969	1.3e-13	1.48e-14	0.1727	7.68921	1.32794	17.31	LOC105378969	uncharacterized LOC105378969
8370	1.3e-13	1.49e-14	0.2127	7.68863	1.63568	28.19	H4C14	H4 clustered histone 14
8346	1.31e-13	1.49e-14	0.2582	7.68824	1.98513	41.48	H2BC10	H2B clustered histone 10
7170	1.33e-13	1.52e-14	0.0369	7.68599	0.283359	2666.16	TPM3	tropomyosin 3
988	1.36e-13	1.56e-14	0.0249	7.68282	0.191638	1118.3	CDC5L	cell division cycle 5 like
57147	1.43e-13	1.63e-14	0.0365	7.67656	0.280285	559.45	SCYL3	SCY1 like pseudokinase 3
114793	1.43e-13	1.64e-14	0.0757	7.67632	0.581002	222.78	FMNL2	formin like 2
112268155	1.43e-13	1.64e-14	0.0751	-7.67622	-0.576537	466.05	LOC112268155
105371472	1.45e-13	1.66e-14	0.1136	7.6746	0.871563	24.2	LOC105371472	uncharacterized LOC105371472
50810	1.47e-13	1.68e-14	0.069	-7.67311	-0.529141	361.95	HDGFL3	HDGF like 3
105374140	1.47e-13	1.68e-14	0.1013	-7.67267	-0.777087	19.31	LOC105374140	uncharacterized LOC105374140
23029	1.47e-13	1.69e-14	0.0403	7.67243	0.309339	435.36	RBM34	RNA binding motif protein 34
3588	1.49e-13	1.72e-14	0.0683	7.67024	0.523499	612.15	IL10RB	interleukin 10 receptor subunit beta
5465	1.49e-13	1.72e-14	0.0481	-7.67027	-0.36902	108.3	PPARA	peroxisome proliferator activated receptor alpha
3336	1.5e-13	1.72e-14	0.1069	7.66988	0.819806	197.1	HSPE1	heat shock protein family E (Hsp10) member 1
256021	1.53e-13	1.76e-14	0.0623	-7.66715	-0.478036	130.55	LINC01619	long intergenic non-protein coding RNA 1619
100532724	1.54e-13	1.77e-14	0.0382	-7.66609	-0.293182	433.46	NPHP3-ACAD11	NPHP3-ACAD11 readthrough (NMD candidate)
29128	1.56e-13	1.8e-14	0.1189	7.66413	0.911103	39.35	UHRF1	ubiquitin like with PHD and ring finger domains 1
84679	1.56e-13	1.8e-14	0.0688	-7.66413	-0.527195	348	SLC9A7	solute carrier family 9 member A7
2799	1.59e-13	1.83e-14	0.0753	7.66187	0.577075	2665.87	GNS	glucosamine (N-acetyl)-6-sulfatase
6259	1.62e-13	1.87e-14	0.0385	-7.65946	-0.294677	408.73	RYK	receptor like tyrosine kinase
3662	1.62e-13	1.87e-14	0.1452	7.65939	1.11234	500.26	IRF4	interferon regulatory factor 4
23180	1.62e-13	1.87e-14	0.0545	-7.65914	-0.417103	320.2	RFTN1	raftlin, lipid raft linker 1
7402	1.62e-13	1.87e-14	0.0537	7.65921	0.411471	10972.5	UTRN	utrophin
25994	1.62e-13	1.87e-14	0.0504	7.65892	0.386291	594.55	HIGD1A	HIG1 hypoxia inducible domain family member 1A
101928617	1.63e-13	1.88e-14	0.0842	-7.65837	-0.645175	34.75	BTG1-DT	BTG1 divergent transcript
57565	1.66e-13	1.92e-14	0.2101	7.65614	1.60849	483.06	KLHL14	kelch like family member 14
6160	1.67e-13	1.94e-14	0.045	-7.65469	-0.344177	2684.44	RPL31	ribosomal protein L31
105378046	1.69e-13	1.96e-14	0.085	-7.65335	-0.650542	40.24	LOC105378046
100302740	1.76e-13	2.03e-14	0.1068	7.64844	0.816543	94.35	FAS-AS1	FAS antisense RNA 1
3659	1.77e-13	2.05e-14	0.1048	7.64751	0.801734	2180.82	IRF1	interferon regulatory factor 1
27086	1.8e-13	2.09e-14	0.0552	-7.64517	-0.422252	1942.26	FOXP1	forkhead box P1
163590	1.82e-13	2.12e-14	0.0371	7.64342	0.283521	1106.63	TOR1AIP2	torsin 1A interacting protein 2
100379345	1.84e-13	2.14e-14	0.0996	-7.64189	-0.76112	13.67	MIR181A2HG	MIR181A2 host gene
64411	1.87e-13	2.18e-14	0.1445	-7.63971	-1.10373	38.2	ARAP3	ArfGAP with RhoGAP domain, ankyrin repeat and PH domain 3
51012	1.88e-13	2.18e-14	0.0561	7.63928	0.428548	458.58	PRELID3B	PRELI domain containing 3B
284992	1.9e-13	2.21e-14	0.1464	7.63789	1.1181	28.33	CCDC150	coiled-coil domain containing 150
9886	1.98e-13	2.3e-14	0.1124	7.63264	0.857791	114.97	RHOBTB1	Rho related BTB domain containing 1
107986304	1.99e-13	2.32e-14	0.1199	7.63178	0.915046	159.69	LOC107986304
4514	2.01e-13	2.34e-14	0.0872	-7.6305	-0.665745	1875.98	COX3	cytochrome c oxidase subunit III
84947	2.03e-13	2.37e-14	0.0485	7.62898	0.369925	130.17	SERAC1	serine active site containing 1
3838	2.04e-13	2.38e-14	0.107	7.628	0.816571	91.35	KPNA2	karyopherin subunit alpha 2
2957	2.07e-13	2.41e-14	0.07	7.62644	0.533731	1101.08	GTF2A1	general transcription factor IIA subunit 1
28923	2.1e-13	2.45e-14	0.291	7.62426	2.21886	42.4	IGKV2-24	immunoglobulin kappa variable 2-24
23643	2.17e-13	2.54e-14	0.1273	7.62004	0.970008	627.13	LY96	lymphocyte antigen 96
201625	2.18e-13	2.55e-14	0.092	7.61957	0.70063	24.44	DNAH12	dynein axonemal heavy chain 12
130340	2.18e-13	2.55e-14	0.0936	7.61913	0.713442	47.97	AP1S3	adaptor related protein complex 1 subunit sigma 3
91147	2.19e-13	2.56e-14	0.0789	-7.61885	-0.600934	48.79	TMEM67	transmembrane protein 67
81691	2.2e-13	2.58e-14	0.0961	7.61787	0.732085	27.43	REXO5	RNA exonuclease 5
24149	2.2e-13	2.58e-14	0.0498	-7.61775	-0.379255	364.72	ZNF318	zinc finger protein 318
388695	2.2e-13	2.58e-14	0.0537	-7.61764	-0.408708	79.97	LYSMD1	LysM domain containing 1
56987	2.21e-13	2.59e-14	0.047	7.61742	0.357728	2037.66	BBX	BBX high mobility group box domain containing
64222	2.25e-13	2.64e-14	0.0978	7.61475	0.744492	102.71	TOR3A	torsin family 3 member A
2982	2.27e-13	2.66e-14	0.111	7.61367	0.844876	324.73	GUCY1A1	guanylate cyclase 1 soluble subunit alpha 1
3418	2.27e-13	2.67e-14	0.107	7.61357	0.814458	151.15	IDH2	isocitrate dehydrogenase (NADP(+)) 2
53616	2.28e-13	2.68e-14	0.0643	-7.61291	-0.489222	118.25	ADAM22	ADAM metallopeptidase domain 22
105373171	2.3e-13	2.7e-14	0.143	7.61187	1.08882	12.67	LOC105373171	uncharacterized LOC105373171
7706	2.3e-13	2.7e-14	0.1082	7.61185	0.823596	1622.26	TRIM25	tripartite motif containing 25
55916	2.3e-13	2.71e-14	0.0675	7.61131	0.513687	224.63	NXT2	nuclear transport factor 2 like export factor 2
23287	2.31e-13	2.72e-14	0.0646	-7.61085	-0.491511	4230.92	AGTPBP1	ATP/GTP binding carboxypeptidase 1
400617	2.32e-13	2.73e-14	0.1402	7.61032	1.06661	34.32	KCNJ2-AS1	KCNJ2 antisense RNA 1
5393	2.34e-13	2.76e-14	0.0615	7.60893	0.467941	381.37	EXOSC9	exosome component 9
6185	2.35e-13	2.77e-14	0.0975	7.60845	0.741939	787.4	RPN2	ribophorin II
101929243	2.39e-13	2.82e-14	0.0837	7.60626	0.636432	18.15	ILRUN-AS1	ILRUN antisense RNA 1
29018	2.41e-13	2.84e-14	0.0567	-7.60522	-0.431239	102.15	FOXN3-AS2	FOXN3 antisense RNA 2
100859930	2.45e-13	2.9e-14	0.1278	7.60268	0.971745	72.74	HEIH	hepatocellular carcinoma up-regulated EZH2-associated long non-coding RNA
5341	2.47e-13	2.92e-14	0.081	7.60193	0.615703	1720.37	PLEK	pleckstrin
7056	2.48e-13	2.94e-14	0.144	-7.60095	-1.09443	55.13	THBD	thrombomodulin
9980	2.5e-13	2.96e-14	0.0387	-7.60003	-0.293951	290.54	DOP1B	DOP1 leucine zipper like protein B
105374745	2.5e-13	2.96e-14	0.1161	7.59989	0.882004	34.9	LOC105374745	uncharacterized LOC105374745
101928556	2.54e-13	3.01e-14	0.0525	-7.59774	-0.398746	35.96	LOC101928556
54956	2.57e-13	3.04e-14	0.0595	-7.5965	-0.452371	34.21	PARP16	poly(ADP-ribose) polymerase family member 16
100874530	2.57e-13	3.05e-14	0.1903	7.59599	1.44573	71.95	APOBEC3B-AS1	APOBEC3B antisense RNA 1
57088	2.6e-13	3.09e-14	0.1409	7.59459	1.0704	22.26	PLSCR4	phospholipid scramblase 4
105369535	2.6e-13	3.09e-14	0.1063	-7.59448	-0.807036	179.76	LOC105369535	uncharacterized LOC105369535
65979	2.63e-13	3.12e-14	0.0523	7.59315	0.397456	156.82	PHACTR4	phosphatase and actin regulator 4
81892	2.63e-13	3.12e-14	0.0559	7.59306	0.424409	143.06	SLIRP	SRA stem-loop interacting RNA binding protein
29796	2.67e-13	3.18e-14	0.0616	7.59096	0.467669	100.53	UQCR10	ubiquinol-cytochrome c reductase, complex III subunit X
3149	2.67e-13	3.17e-14	0.2001	7.59099	1.5191	34.91	HMGB3	high mobility group box 3
100506413	2.69e-13	3.2e-14	0.1676	7.58992	1.27178	77.13	DOCK4-AS1	DOCK4 antisense RNA 1
2110	2.73e-13	3.25e-14	0.045	7.58794	0.341472	267.36	ETFDH	electron transfer flavoprotein dehydrogenase
84833	2.73e-13	3.26e-14	0.0556	7.58764	0.42216	317.9	ATP5MK	ATP synthase membrane subunit k
8347	2.75e-13	3.28e-14	0.1398	7.58659	1.06065	194.23	H2BC4	H2B clustered histone 4
103352539	2.76e-13	3.3e-14	0.1278	7.58608	0.96944	566.54	LINC01410	long intergenic non-protein coding RNA 1410
9063	2.79e-13	3.34e-14	0.054	-7.58451	-0.409493	926.13	PIAS2	protein inhibitor of activated STAT 2
27185	2.87e-13	3.42e-14	0.094	7.58119	0.712381	472.38	DISC1	DISC1 scaffold protein
51645	2.92e-13	3.49e-14	0.0715	7.57867	0.541942	106.52	PPIL1	peptidylprolyl isomerase like 1
8639	2.95e-13	3.53e-14	0.1537	-7.57725	-1.16451	12.11	AOC3	amine oxidase copper containing 3
4288	2.96e-13	3.54e-14	0.1668	7.57689	1.264	405.36	MKI67	marker of proliferation Ki-67
10950	2.98e-13	3.56e-14	0.0891	7.57598	0.675011	52.35	BTG3	BTG anti-proliferation factor 3
2043	3.06e-13	3.67e-14	0.0748	-7.57211	-0.566128	198.93	EPHA4	EPH receptor A4
92259	3.07e-13	3.68e-14	0.0572	7.57187	0.433399	160.41	MRPS36	mitochondrial ribosomal protein S36
57728	3.09e-13	3.71e-14	0.0525	-7.57076	-0.397587	202.53	WDR19	WD repeat domain 19
1337	3.12e-13	3.74e-14	0.0758	7.56974	0.573982	253.72	COX6A1	cytochrome c oxidase subunit 6A1
80217	3.13e-13	3.76e-14	0.3098	7.56899	2.34525	43.17	CFAP43	cilia and flagella associated protein 43
83452	3.15e-13	3.79e-14	0.1023	7.56799	0.773903	484.93	RAB33B	RAB33B, member RAS oncogene family
5770	3.16e-13	3.8e-14	0.0334	7.56769	0.252428	461.85	PTPN1	protein tyrosine phosphatase non-receptor type 1
122773	3.16e-13	3.8e-14	0.0717	-7.56757	-0.542631	143.77	KLHDC1	kelch domain containing 1
4792	3.19e-13	3.84e-14	0.0743	7.56623	0.5622	631.52	NFKBIA	NFKB inhibitor alpha
56951	3.33e-13	4.02e-14	0.0538	7.56049	0.406754	442.52	C5orf15	chromosome 5 open reading frame 15
7617	3.43e-13	4.14e-14	0.0678	-7.55666	-0.512448	389.58	ZNF66	zinc finger protein 66
5016	3.46e-13	4.17e-14	0.1229	-7.55545	-0.928682	11.17	OVGP1	oviductal glycoprotein 1
51142	3.54e-13	4.27e-14	0.0651	7.55263	0.491719	485.34	CHCHD2	coiled-coil-helix-coiled-coil-helix domain containing 2
55803	3.68e-13	4.44e-14	0.1027	7.54745	0.774978	85.26	ADAP2	ArfGAP with dual PH domains 2
4200	3.69e-13	4.46e-14	0.0423	7.54694	0.319542	1310.57	ME2	malic enzyme 2
6388	3.74e-13	4.52e-14	0.0621	7.54513	0.46884	194.98	SDF2	stromal cell derived factor 2
118	3.78e-13	4.57e-14	0.037	-7.5436	-0.278903	664.98	ADD1	adducin 1
339488	3.8e-13	4.6e-14	0.0606	-7.54279	-0.456911	56.15	TFAP2E	transcription factor AP-2 epsilon
90441	3.8e-13	4.6e-14	0.0467	7.54275	0.352046	131.57	ZNF622	zinc finger protein 622
64771	3.82e-13	4.63e-14	0.0363	7.542	0.273469	518.53	ILRUN	inflammation and lipid regulator with UBA-like and NBR1-like domains
9120	3.83e-13	4.64e-14	0.0778	7.54155	0.586467	342.65	SLC16A6	solute carrier family 16 member 6
10783	3.88e-13	4.71e-14	0.0805	-7.53978	-0.606712	139.46	NEK6	NIMA related kinase 6
286205	3.92e-13	4.75e-14	0.0728	-7.5385	-0.548975	396.1	SCAI	suppressor of cancer cell invasion
112268021	4.09e-13	4.96e-14	0.0937	-7.53302	-0.705647	60.19	LOC112268021
64946	4.1e-13	4.98e-14	0.0924	7.53246	0.695774	89.05	CENPH	centromere protein H
8550	4.15e-13	5.03e-14	0.0303	-7.53102	-0.228547	456.01	MAPKAPK5	MAPK activated protein kinase 5
26750	4.16e-13	5.05e-14	0.0471	7.53054	0.35506	654.51	RPS6KC1	ribosomal protein S6 kinase C1
26751	4.17e-13	5.07e-14	0.06	-7.53022	-0.451641	298.51	SH3YL1	SH3 and SYLF domain containing 1
84522	4.17e-13	5.08e-14	0.0461	7.52993	0.347251	72.53	JAGN1	jagunal homolog 1
102465252	4.17e-13	5.08e-14	0.0764	-7.5299	-0.575492	20.42	MIR6506	microRNA 6506
5150	4.24e-13	5.16e-14	0.0528	-7.52768	-0.397271	2731.75	PDE7A	phosphodiesterase 7A
146956	4.33e-13	5.28e-14	0.1074	7.52487	0.80813	48.36	EME1	essential meiotic structure-specific endonuclease 1
107986153	4.36e-13	5.32e-14	0.0896	7.5238	0.674011	388.77	LOC107986153
3105	4.37e-13	5.33e-14	0.0957	7.52347	0.71999	3973.76	HLA-A	major histocompatibility complex, class I, A
23516	4.4e-13	5.37e-14	0.1025	7.52267	0.770946	60.4	SLC39A14	solute carrier family 39 member 14
113219467	4.42e-13	5.4e-14	0.0747	-7.52195	-0.561661	155.97	MIR12136	microRNA 12136
6124	4.46e-13	5.45e-14	0.0802	-7.52073	-0.602833	3833.46	RPL4	ribosomal protein L4
5599	4.46e-13	5.45e-14	0.0381	-7.52061	-0.28644	554.14	MAPK8	mitogen-activated protein kinase 8
116285	4.49e-13	5.49e-14	0.1298	-7.5198	-0.976308	37.91	ACSM1	acyl-CoA synthetase medium chain family member 1
6622	4.49e-13	5.49e-14	0.1456	-7.51959	-1.09491	10105.1	SNCA	synuclein alpha
29074	4.59e-13	5.62e-14	0.0685	7.51675	0.514917	143.02	MRPL18	mitochondrial ribosomal protein L18
105378005	4.66e-13	5.72e-14	0.1093	-7.51443	-0.820996	48.73	LOC105378005	uncharacterized LOC105378005
107986698	4.66e-13	5.71e-14	0.1017	-7.51448	-0.76458	222.28	LOC107986698
3537	4.67e-13	5.73e-14	0.3145	7.51408	2.36324	63.76	IGLC1	immunoglobulin lambda constant 1
7979	4.84e-13	5.94e-14	0.0478	7.50941	0.358884	197.37	SEM1	SEM1 26S proteasome subunit
105374943	5e-13	6.14e-14	0.1209	-7.505	-0.907322	12.76	LOC105374943	uncharacterized LOC105374943
83733	5.01e-13	6.15e-14	0.0603	7.50483	0.452883	46.62	SLC25A18	solute carrier family 25 member 18
4571	5.11e-13	6.28e-14	0.1007	-7.50219	-0.755112	143.81	TRNP	tRNA-Pro
199223	5.18e-13	6.37e-14	0.1403	7.50022	1.05241	62.79	TTC21A	tetratricopeptide repeat domain 21A
6497	5.19e-13	6.38e-14	0.0677	-7.50003	-0.507475	63.36	SKI	SKI proto-oncogene
105369438	5.23e-13	6.44e-14	0.0883	7.4989	0.662092	21.78	PIWIL4-AS1	PIWIL4 antisense RNA 1
28998	5.24e-13	6.45e-14	0.0647	7.49853	0.485115	167.24	MRPL13	mitochondrial ribosomal protein L13
107985930	5.41e-13	6.66e-14	0.0842	-7.49441	-0.630908	23.79	LOC107985930
131450	5.51e-13	6.79e-14	0.076	-7.49191	-0.569385	227.34	CD200R1	CD200 receptor 1
28816	5.52e-13	6.8e-14	0.2859	7.49163	2.14181	39.06	IGLV2-11	immunoglobulin lambda variable 2-11
6503	5.65e-13	6.97e-14	0.0969	7.48847	0.725635	2763.52	SLA	Src like adaptor
962	5.74e-13	7.09e-14	0.0499	7.48624	0.373911	1829.25	CD48	CD48 molecule
107986348	5.88e-13	7.26e-14	0.0998	-7.48308	-0.746589	32.22	LOC107986348
100133941	5.92e-13	7.32e-14	0.123	-7.48207	-0.919949	343.04	CD24	CD24 molecule
201163	5.92e-13	7.32e-14	0.0949	7.48208	0.7097	160.67	FLCN	folliculin
10224	5.96e-13	7.37e-14	0.0678	-7.48112	-0.507134	92.4	ZNF443	zinc finger protein 443
2146	6.13e-13	7.59e-14	0.0628	7.4773	0.469293	390.28	EZH2	enhancer of zeste 2 polycomb repressive complex 2 subunit
10299	6.62e-13	8.2e-14	0.0342	-7.46711	-0.255667	2103.13	MARCHF6	membrane associated ring-CH-type finger 6
5991	6.64e-13	8.23e-14	0.0553	-7.46655	-0.413258	856.84	RFX3	regulatory factor X3
7533	6.65e-13	8.24e-14	0.064	7.46644	0.477922	169	YWHAH	tyrosine 3-monooxygenase/tryptophan 5-monooxygenase activation protein eta
51439	6.8e-13	8.43e-14	0.1098	7.46336	0.81934	3286.74	FAM8A1	family with sequence similarity 8 member A1
5682	6.87e-13	8.53e-14	0.042	7.46189	0.313671	857.18	PSMA1	proteasome 20S subunit alpha 1
285362	6.98e-13	8.67e-14	0.0455	-7.45979	-0.339575	270.64	SUMF1	sulfatase modifying factor 1
7253	7.11e-13	8.83e-14	0.1046	7.45731	0.78004	58.32	TSHR	thyroid stimulating hormone receptor
9735	7.13e-13	8.86e-14	0.0655	7.45688	0.488575	997.46	KNTC1	kinetochore associated 1
117145	7.21e-13	8.96e-14	0.0774	-7.45537	-0.576894	149.76	THEM4	thioesterase superfamily member 4
105370774	7.31e-13	9.09e-14	0.0624	-7.45345	-0.464815	150.42	LOC105370774	uncharacterized LOC105370774
5175	7.35e-13	9.14e-14	0.0802	-7.45271	-0.597411	1483	PECAM1	platelet and endothelial cell adhesion molecule 1
148932	7.48e-13	9.31e-14	0.1138	7.45028	0.848115	206.4	MOB3C	MOB kinase activator 3C
642799	7.48e-13	9.32e-14	0.0493	-7.4502	-0.366996	50.09	NPIPA2	nuclear pore complex interacting protein family member A2
101928696	7.62e-13	9.5e-14	0.123	7.44764	0.915728	58.04	RABGAP1L-AS1	RABGAP1L antisense RNA 1
10984	7.64e-13	9.53e-14	0.0519	-7.44726	-0.386172	1500.46	KCNQ1OT1	KCNQ1 opposite strand/antisense transcript 1
93035	7.64e-13	9.54e-14	0.0996	7.4471	0.741738	350.26	PKHD1L1	PKHD1 like 1
8772	7.64e-13	9.54e-14	0.0628	7.44709	0.467944	106.13	FADD	Fas associated via death domain
79618	7.8e-13	9.75e-14	0.0323	-7.44427	-0.240201	733.65	HMBOX1	homeobox containing 1
2857	7.83e-13	9.79e-14	0.0808	-7.44375	-0.601642	132.9	GPR34	G protein-coupled receptor 34
2983	7.86e-13	9.82e-14	0.1146	7.44324	0.853154	161.66	GUCY1B1	guanylate cyclase 1 soluble subunit beta 1
8394	8.02e-13	1e-13	0.0259	7.44035	0.192422	458.7	PIP5K1A	phosphatidylinositol-4-phosphate 5-kinase type 1 alpha
1622	8.02e-13	1e-13	0.0453	7.44037	0.336911	279.86	DBI	diazepam binding inhibitor, acyl-CoA binding protein
644019	8.04e-13	1.01e-13	0.0712	7.43992	0.529929	404.48	ZNG1F	Zn regulated GTPase metalloprotein activator 1F
253512	8.11e-13	1.02e-13	0.0507	7.43883	0.377244	266.51	SLC25A30	solute carrier family 25 member 30
105374898	8.23e-13	1.03e-13	0.1494	7.43677	1.11091	13.44	LOC105374898	uncharacterized LOC105374898
6613	8.55e-13	1.07e-13	0.0433	7.43156	0.321892	965.01	SUMO2	small ubiquitin like modifier 2
9966	8.57e-13	1.08e-13	0.1713	7.43128	1.27319	27.37	TNFSF15	TNF superfamily member 15
79674	8.59e-13	1.08e-13	0.0803	7.43088	0.596863	77.58	VEPH1	ventricular zone expressed PH domain containing 1
2534	8.79e-13	1.1e-13	0.0399	-7.42772	-0.29629	1141.16	FYN	FYN proto-oncogene, Src family tyrosine kinase
249	8.84e-13	1.11e-13	0.2298	-7.42687	-1.70697	48.63	ALPL	alkaline phosphatase, biomineralization associated
2744	8.86e-13	1.11e-13	0.0635	7.42665	0.471926	5831.4	GLS	glutaminase
91663	9.05e-13	1.14e-13	0.0962	-7.42367	-0.713794	134.84	MYADM	myeloid associated differentiation marker
8737	9.15e-13	1.15e-13	0.0543	7.42215	0.403259	464.12	RIPK1	receptor interacting serine/threonine kinase 1
57705	9.24e-13	1.16e-13	0.0806	-7.42087	-0.598477	417.59	WDFY4	WDFY family member 4
23331	9.51e-13	1.2e-13	0.0761	-7.41689	-0.564644	52.85	TTC28	tetratricopeptide repeat domain 28
776	9.72e-13	1.23e-13	0.1387	-7.41401	-1.02824	14.14	CACNA1D	calcium voltage-gated channel subunit alpha1 D
3759	9.79e-13	1.24e-13	0.1348	7.41296	0.999367	1305.65	KCNJ2	potassium inwardly rectifying channel subfamily J member 2
201299	9.8e-13	1.24e-13	0.1192	-7.41277	-0.883807	17.43	RDM1	RAD52 motif containing 1
653268	9.85e-13	1.24e-13	0.0787	-7.41202	-0.583671	34.96	AGAP7P	ArfGAP with GTPase domain, ankyrin repeat and PH domain 7, pseudogene
23199	9.86e-13	1.25e-13	0.0432	-7.41178	-0.320112	247.44	GSE1	Gse1 coiled-coil protein
106144599	9.92e-13	1.25e-13	0.1205	-7.41098	-0.893028	22.72	LINC01259	long intergenic non-protein coding RNA 1259
10379	9.95e-13	1.26e-13	0.0878	7.4104	0.650933	620.46	IRF9	interferon regulatory factor 9
2170	1.02e-12	1.29e-13	0.0685	-7.40716	-0.507142	22.39	FABP3	fatty acid binding protein 3
728741	1.02e-12	1.29e-13	0.0552	-7.40686	-0.408716	57.93	NPIPB6	nuclear pore complex interacting protein family member B6
27248	1.02e-12	1.29e-13	0.102	7.40676	0.75538	616.22	ERLEC1	endoplasmic reticulum lectin 1
220869	1.03e-12	1.3e-13	0.0712	7.40608	0.52757	706.23	ZNG1E	Zn regulated GTPase metalloprotein activator 1E
8531	1.05e-12	1.33e-13	0.1214	-7.40353	-0.898903	1583.3	YBX3	Y-box binding protein 3
1786	1.05e-12	1.33e-13	0.0682	7.40347	0.504761	345.95	DNMT1	DNA methyltransferase 1
360	1.06e-12	1.34e-13	0.1253	7.40209	0.927709	85.45	AQP3	aquaporin 3 (Gill blood group)
107987081	1.08e-12	1.37e-13	0.0798	-7.39905	-0.590517	1541.08	LOC107987081	uncharacterized LOC107987081
8702	1.08e-12	1.37e-13	0.0633	7.39878	0.467997	190.44	B4GALT4	beta-1,4-galactosyltransferase 4
105373142	1.1e-12	1.4e-13	0.146	-7.39677	-1.07986	15.49	LOC105373142	uncharacterized LOC105373142
100652781	1.11e-12	1.41e-13	0.1111	-7.39536	-0.821755	34.29	SNX29P1	sorting nexin 29 pseudogene 1
388789	1.16e-12	1.48e-13	0.0436	7.38909	0.322041	155.89	SMIM26	small integral membrane protein 26
4116	1.19e-12	1.51e-13	0.0495	7.38625	0.365596	116.99	MAGOH	mago homolog, exon junction complex subunit
79744	1.23e-12	1.56e-13	0.0479	-7.38164	-0.353774	107.01	ZNF419	zinc finger protein 419
1513	1.25e-12	1.6e-13	0.0867	-7.37883	-0.639464	33.95	CTSK	cathepsin K
4193	1.27e-12	1.62e-13	0.0538	7.37685	0.3972	2512.54	MDM2	MDM2 proto-oncogene
26130	1.28e-12	1.63e-13	0.0207	-7.37634	-0.152509	1589.17	GAPVD1	GTPase activating protein and VPS9 domains 1
54764	1.31e-12	1.67e-13	0.0601	-7.37302	-0.443061	1520.74	ZRANB1	zinc finger RANBP2-type containing 1
79667	1.32e-12	1.68e-13	0.0938	-7.37208	-0.691554	34.51	KLF3-AS1	KLF3 antisense RNA 1
256586	1.34e-12	1.71e-13	0.1015	7.36965	0.748218	292.02	LYSMD2	LysM domain containing 2
55207	1.35e-12	1.73e-13	0.0659	7.36837	0.485255	1186.24	ARL8B	ADP ribosylation factor like GTPase 8B
10152	1.36e-12	1.74e-13	0.0529	-7.36759	-0.389431	351.9	ABI2	abl interactor 2
90416	1.38e-12	1.77e-13	0.0496	7.36544	0.36501	147.54	CCDC32	coiled-coil domain containing 32
9592	1.38e-12	1.76e-13	0.0942	7.36551	0.693515	147.85	IER2	immediate early response 2
55824	1.43e-12	1.83e-13	0.0486	7.36075	0.357431	2962.17	PAG1	phosphoprotein membrane anchor with glycosphingolipid microdomains 1
85437	1.43e-12	1.83e-13	0.0591	7.36068	0.434849	142.24	ZCRB1	zinc finger CCHC-type and RNA binding motif containing 1
23595	1.44e-12	1.84e-13	0.0433	7.35964	0.318539	502.26	ORC3	origin recognition complex subunit 3
280	1.45e-12	1.86e-13	0.0507	-7.35833	-0.372735	401.52	AMY2B	amylase alpha 2B
4170	1.47e-12	1.89e-13	0.0754	7.35625	0.554539	20016.7	MCL1	MCL1 apoptosis regulator, BCL2 family member
57446	1.5e-12	1.92e-13	0.0348	-7.35392	-0.255823	212.5	NDRG3	NDRG family member 3
23150	1.5e-12	1.93e-13	0.0809	7.35383	0.594675	400.43	FRMD4B	FERM domain containing 4B
283876	1.5e-12	1.93e-13	0.0658	-7.3535	-0.484227	51.5	LINC00921	long intergenic non-protein coding RNA 921
10678	1.5e-12	1.93e-13	0.0502	7.3533	0.369437	521.14	B3GNT2	UDP-GlcNAc:betaGal beta-1,3-N-acetylglucosaminyltransferase 2
107986525	1.58e-12	2.03e-13	0.1456	7.34661	1.0695	13.27	LOC107986525	uncharacterized LOC107986525
197259	1.59e-12	2.04e-13	0.0929	7.34592	0.682296	690.58	MLKL	mixed lineage kinase domain like pseudokinase
124446	1.61e-12	2.07e-13	0.0749	7.344	0.550288	80.63	TMEM219	transmembrane protein 219
9507	1.63e-12	2.1e-13	0.1003	-7.34211	-0.736332	13.05	ADAMTS4	ADAM metallopeptidase with thrombospondin type 1 motif 4
5305	1.65e-12	2.12e-13	0.0918	-7.34072	-0.673811	5183.06	PIP4K2A	phosphatidylinositol-5-phosphate 4-kinase type 2 alpha
117247	1.65e-12	2.13e-13	0.1127	-7.34032	-0.826981	106.15	SLC16A10	solute carrier family 16 member 10
53981	1.67e-12	2.15e-13	0.0378	7.33897	0.277087	1459.35	CPSF2	cleavage and polyadenylation specific factor 2
101929595	1.73e-12	2.23e-13	0.1284	-7.33393	-0.941995	31.48	CYP2U1-AS1	CYP2U1 and SGMS2 antisense RNA 1
4528	1.75e-12	2.27e-13	0.0493	-7.33202	-0.361263	1194.92	MTIF2	mitochondrial translational initiation factor 2
22881	1.79e-12	2.32e-13	0.0481	-7.32908	-0.352577	80.59	ANKRD6	ankyrin repeat domain 6
105376544	1.79e-12	2.32e-13	0.1656	7.32911	1.21351	20.58	ADM-DT	ADM divergent transcript
[truncated: 13,449 more rows]

## Sheet: ZIKV
Differentially expressed genes during Zika virus infection in the contrast Acute x Convalescent
GeneID	padj	pvalue	lfcSE	stat	log2FoldChange	baseMean	Symbol	Description
3429	1.88e-151	1.1e-155	0.1842	26.5818	4.89613	1041.76	IFI27	interferon alpha inducible protein 27
1514	5.49e-131	6.44e-135	0.1082	24.7205	2.67558	508.27	CTSL	cathepsin L
23034	6.24e-125	1.1e-128	0.1285	24.134	3.10148	469.43	SAMD4A	sterile alpha motif domain containing 4A
51338	1.7e-116	3.98e-120	0.1392	23.3046	3.24336	422.46	MS4A4A	membrane spanning 4-domains A4A
55008	3.42e-112	1e-115	0.1022	22.8665	2.33749	1620.45	HERC6	HECT and RLD domain containing E3 ubiquitin protein ligase family member 6
11274	2.77e-108	9.75e-112	0.184	22.4621	4.13257	819.54	USP18	ubiquitin specific peptidase 18
3627	8.12e-105	3.33e-108	0.2273	22.0976	5.02352	1997.17	CXCL10	C-X-C motif chemokine ligand 10
10384	1.87e-103	8.78e-107	0.036	21.9494	0.789998	1687.44	BTN3A3	butyrophilin subfamily 3 member A3
64108	2.24e-103	1.18e-106	0.1229	21.9359	2.69645	1525.93	RTP4	receptor transporter protein 4
8454	5.04e-103	2.96e-106	0.0409	21.8941	0.895863	1784.04	CUL1	cullin 1
373856	1.03e-101	6.64e-105	0.19	21.7518	4.13227	102.22	USP41	ubiquitin specific peptidase 41
6347	1.03e-99	7.24e-103	0.2666	21.5355	5.742	263.32	CCL2	C-C motif chemokine ligand 2
8820	4.18e-98	3.19e-101	0.2028	21.3594	4.33136	170.15	HESX1	HESX homeobox 1
26010	7.87e-98	6.46e-101	0.1696	21.3264	3.61763	980.78	SPATS2L	spermatogenesis associated serine rich 2 like
54739	2.24e-95	1.97e-98	0.1175	21.057	2.47351	8808.61	XAF1	XIAP associated factor 1
105379548	2.88e-94	2.7e-97	0.1898	20.9327	3.97365	65.33	LOC105379548	uncharacterized LOC105379548
105372942	4.83e-93	4.81e-96	0.1897	20.7949	3.94479	97.79	FAM247D	family with sequence similarity 247 member D
717	2.78e-92	2.93e-95	0.1537	20.708	3.18359	64.23	C2	complement C2
100419583	7.26e-92	8.46e-95	0.0741	20.6569	1.52994	2450.27	LOC100419583	ring finger protein 4 pseudogene
105372935	7.26e-92	8.51e-95	0.1911	20.6566	3.94653	53.03	FAM247A	family with sequence similarity 247 member A
10964	1.24e-91	1.53e-94	0.1708	20.6284	3.52323	24791.9	IFI44L	interferon induced protein 44 like
1847	1.18e-89	1.52e-92	0.0843	20.4046	1.72022	333.81	DUSP5	dual specificity phosphatase 5
10797	1.25e-88	1.69e-91	0.0657	20.2867	1.33329	1552.83	MTHFD2	methylenetetrahydrofolate dehydrogenase (NADP+ dependent) 2, methenyltetrahydrofolate cyclohydrolase
4938	3.98e-88	5.6e-91	0.1445	20.2275	2.92312	7234.06	OAS1	2'-5'-oligoadenylate synthetase 1
4939	2.11e-86	3.09e-89	0.131	20.0288	2.62441	7677.79	OAS2	2'-5'-oligoadenylate synthetase 2
6373	2.68e-86	4.08e-89	0.191	20.0149	3.82198	55.94	CXCL11	C-X-C motif chemokine ligand 11
5721	8.16e-85	1.29e-87	0.067	19.842	1.32881	912.5	PSME2	proteasome activator subunit 2
55601	1.04e-84	1.72e-87	0.1072	19.8278	2.12564	12060.9	DDX60	DExD/H-box helicase 60
4502	1.1e-84	1.87e-87	0.1669	19.8233	3.30768	144.28	MT2A	metallothionein 2A
1028	1.54e-84	2.7e-87	0.1415	19.8049	2.80337	158.97	CDKN1C	cyclin dependent kinase inhibitor 1C
112268418	5.99e-84	1.09e-86	0.1888	19.7345	3.72607	63.77	LOC112268418	uncharacterized LOC112268418
2635	1.57e-83	2.95e-86	0.0881	19.6842	1.73324	3068.51	GBP3	guanylate binding protein 3
6614	1.69e-83	3.26e-86	0.2162	19.679	4.25518	246.68	SIGLEC1	sialic acid binding Ig like lectin 1
10561	1.75e-83	3.48e-86	0.148	19.6757	2.91194	16586	IFI44	interferon induced protein 44
105371100	1.81e-83	3.72e-86	0.122	-19.6723	-2.4004	32.06	LOC105371100	uncharacterized LOC105371100
107984474	1.71e-82	3.61e-85	0.1298	19.5567	2.53886	137.29	LRRK2-DT	LRRK2 divergent transcript
105373148	2.71e-81	5.87e-84	0.1857	19.4141	3.60454	62.32	LOC105373148	uncharacterized LOC105373148
4599	4.69e-81	1.04e-83	0.1501	19.3844	2.9103	10211.8	MX1	MX dynamin like GTPase 1
129607	4.96e-81	1.13e-83	0.1626	19.3802	3.15029	5134.13	CMPK2	cytidine/uridine monophosphate kinase 2
64761	2.72e-80	6.39e-83	0.1025	19.291	1.97699	2043.58	PARP12	poly(ADP-ribose) polymerase family member 12
102723458	1.18e-79	2.85e-82	0.094	19.2136	1.80609	547.28	LOC102723458	uncharacterized LOC102723458
64135	1.46e-79	3.6e-82	0.1274	19.2015	2.44675	5384.1	IFIH1	interferon induced with helicase C domain 1
51056	1.59e-79	4.02e-82	0.1258	19.1957	2.41488	4286.75	LAP3	leucine aminopeptidase 3
6772	1.71e-78	4.41e-81	0.0826	19.0709	1.57456	23940.9	STAT1	signal transducer and activator of transcription 1
104326052	4.1e-78	1.08e-80	0.1306	19.0239	2.48453	166.34	NRIR	negative regulator of interferon response
843	9.19e-78	2.48e-80	0.0536	18.9804	1.01785	1565.27	CASP10	caspase 10
467	1.03e-77	2.85e-80	0.1937	18.9731	3.67452	188.85	ATF3	activating transcription factor 3
2643	1.74e-77	4.89e-80	0.0959	18.9447	1.81667	2937	GCH1	GTP cyclohydrolase 1
101927741	2.65e-77	7.62e-80	0.1651	18.9213	3.12373	128.04	LOC101927741	uncharacterized LOC101927741
105369734	2.66e-77	7.81e-80	0.1403	18.92	2.6538	69.32	LINC02471	long intergenic non-protein coding RNA 2471
2633	4.97e-77	1.49e-79	0.1258	18.886	2.37529	15324.9	GBP1	guanylate binding protein 1
5687	6.07e-77	1.85e-79	0.0447	18.8744	0.843735	2466.75	PSMA6	proteasome 20S subunit alpha 6
342510	6.61e-77	2.05e-79	0.1239	18.869	2.33867	2379.18	CD300E	CD300e molecule
286333	6.67e-77	2.11e-79	0.1604	18.8674	3.02711	30.27	FAM225A	family with sequence similarity 225 member A
3437	1.36e-76	4.37e-79	0.168	18.829	3.16345	46009.9	IFIT3	interferon induced protein with tetratricopeptide repeats 3
51316	1.4e-76	4.59e-79	0.0798	18.8264	1.50173	4686.53	PLAC8	placenta associated 8
840	2.9e-76	9.7e-79	0.0527	18.7867	0.989551	683.56	CASP7	caspase 7
3434	5.96e-76	2.03e-78	0.19	18.7476	3.56139	37028.2	IFIT1	interferon induced protein with tetratricopeptide repeats 1
91543	7.79e-75	2.7e-77	0.207	18.6094	3.85136	30657	RSAD2	radical S-adenosyl methionine domain containing 2
5701	1.1e-74	3.88e-77	0.0342	18.5899	0.636154	1230.68	PSMC2	proteasome 26S subunit, ATPase 2
65080	1.23e-74	4.4e-77	0.0485	18.5831	0.901566	860.96	MRPL44	mitochondrial ribosomal protein L44
644	2.51e-74	9.14e-77	0.0932	18.5438	1.72823	595.17	BLVRA	biliverdin reductase A
83666	5.12e-74	1.89e-76	0.1043	18.5047	1.9308	10764.9	PARP9	poly(ADP-ribose) polymerase family member 9
162517	2.41e-73	9.04e-76	0.1539	18.4202	2.83462	17.1	FBXO39	F-box protein 39
8638	3.42e-73	1.3e-75	0.1714	18.4004	3.15415	2587.13	OASL	2'-5'-oligoadenylate synthetase like
100128385	4.4e-73	1.7e-75	0.1592	18.386	2.92636	23.94	FAM225B	family with sequence similarity 225 member B
94240	7.27e-73	2.86e-75	0.1135	18.3578	2.08287	8578.02	EPSTI1	epithelial stromal interaction 1
51075	1.14e-72	4.56e-75	0.0311	18.3324	0.570907	689.02	TMX2	thioredoxin related transmembrane protein 2
873	1.26e-71	5.12e-74	0.0792	18.2005	1.44203	244.39	CBR1	carbonyl reductase 1
4678	1.9e-71	7.8e-74	0.038	18.1773	0.690477	899.75	NASP	nuclear autoantigenic sperm protein
57590	1.94e-71	8.09e-74	0.0738	18.1753	1.34117	3847.49	WDFY1	WD repeat and FYVE domain containing 1
359845	2.33e-71	9.85e-74	0.0695	-18.1646	-1.26224	492.46	RFLNB	refilin B
950	8.25e-71	3.53e-73	0.0849	18.0944	1.53675	1878.81	SCARB2	scavenger receptor class B member 2
11119	1.05e-70	4.56e-73	0.0481	18.0803	0.870206	5451.02	BTN3A1	butyrophilin subfamily 3 member A1
80833	2.73e-70	1.2e-72	0.0604	18.0267	1.08863	1840.34	APOL3	apolipoprotein L3
10346	9.57e-70	4.27e-72	0.0987	17.9565	1.77205	20912	TRIM22	tripartite motif containing 22
105221694	1.07e-69	4.84e-72	0.0882	17.9496	1.58241	327.38	BISPR	BST2 interferon stimulated positive regulator
115361	1.63e-69	7.48e-72	0.1071	17.9254	1.92069	4754.06	GBP4	guanylate binding protein 4
5359	1.72e-69	8.03e-72	0.1338	17.9214	2.39719	7120.37	PLSCR1	phospholipid scramblase 1
85363	1.72e-69	8.06e-72	0.0979	17.9212	1.75513	1502.31	TRIM5	tripartite motif containing 5
57600	4.95e-69	2.35e-71	0.0493	17.8615	0.880522	672.52	FNIP2	folliculin interacting protein 2
200420	1.16e-68	5.57e-71	0.2039	17.8133	3.63125	45.71	ALMS1P1	ALMS1 pseudogene 1
440068	1.78e-68	8.64e-71	0.1566	17.7887	2.78563	1638.03	CARD17P	caspase recruitment domain family member 17, pseudogene
2537	2.4e-68	1.18e-70	0.1663	17.7711	2.95618	3896.97	IFI6	interferon alpha inducible protein 6
3433	1.12e-67	5.59e-70	0.1685	17.6838	2.97923	55221.6	IFIT2	interferon induced protein with tetratricopeptide repeats 2
9034	1.15e-67	5.82e-70	0.118	17.6815	2.08613	231.12	CCRL2	C-C motif chemokine receptor like 2
105378020	1.8e-67	9.2e-70	0.2277	17.6557	4.01996	116.9	LINC02528	long intergenic non-protein coding RNA 2528
51251	3.73e-67	1.92e-69	0.1319	17.614	2.32388	9779.91	NT5C3A	5'-nucleotidase, cytosolic IIIA
219285	4.45e-67	2.33e-69	0.1145	17.6033	2.01519	28342.8	SAMD9L	sterile alpha motif domain containing 9 like
57097	5.39e-67	2.84e-69	0.069	17.5919	1.21323	982.42	PARP11	poly(ADP-ribose) polymerase family member 11
483	5.62e-67	3e-69	0.0476	17.5889	0.837947	871.99	ATP1B3	ATPase Na+/K+ transporting subunit beta 3
54762	5.83e-67	3.14e-69	0.1189	-17.5862	-2.09017	274.96	GRAMD1C	GRAM domain containing 1C
5686	9.71e-67	5.3e-69	0.0326	17.5566	0.573042	1557.7	PSMA5	proteasome 20S subunit alpha 5
26509	9.76e-67	5.38e-69	0.1064	17.5557	1.86876	786.47	MYOF	myoferlin
8743	1.35e-66	7.49e-69	0.1433	17.5369	2.51354	28759.4	TNFSF10	TNF superfamily member 10
286467	1.52e-66	8.55e-69	0.0704	17.5294	1.23402	107.58	FIRRE	firre intergenic repeating RNA element
101154753	2.43e-66	1.38e-68	0.1362	17.5021	2.38305	113.76	PANDAR	promoter of CDKN1A antisense DNA damage activated RNA
400759	3.03e-66	1.74e-68	0.2229	17.489	3.8976	397.98	GBP1P1	guanylate binding protein 1 pseudogene 1
79132	3.38e-66	1.96e-68	0.1526	17.482	2.66723	352.05	DHX58	DExH-box helicase 58
9935	6.12e-66	3.59e-68	0.1134	17.4476	1.97784	395.05	MAFB	MAF bZIP transcription factor B
151636	6.48e-66	3.84e-68	0.0843	17.4438	1.47054	5462.75	DTX3L	deltex E3 ubiquitin ligase 3L
9027	8.18e-66	4.89e-68	0.2344	17.4299	4.08478	43.59	NAT8	N-acetyltransferase 8 (putative)
24138	9.18e-66	5.55e-68	0.1131	17.4227	1.97055	8111.39	IFIT5	interferon induced protein with tetratricopeptide repeats 5
57823	3.09e-65	1.88e-67	0.0683	17.3527	1.18559	1309.79	SLAMF7	SLAM family member 7
84674	3.35e-65	2.06e-67	0.0667	17.3474	1.15743	691.81	CARD6	caspase recruitment domain family member 6
23136	3.85e-65	2.39e-67	0.0884	17.3389	1.53235	767.36	EPB41L3	erythrocyte membrane protein band 4.1 like 3
9381	4.48e-65	2.81e-67	0.2493	17.3296	4.32081	57.47	OTOF	otoferlin
80830	8.13e-65	5.15e-67	0.0946	17.2948	1.63569	16691.1	APOL6	apolipoprotein L6
11096	9.43e-65	6.03e-67	0.1677	-17.2857	-2.899	41.42	ADAMTS5	ADAM metallopeptidase with thrombospondin type 1 motif 5
8660	5.18e-64	3.34e-66	0.0661	-17.1867	-1.13636	411.82	IRS2	insulin receptor substrate 2
81030	6.71e-64	4.37e-66	0.1367	17.1712	2.34715	1196.68	ZBP1	Z-DNA binding protein 1
101926887	1.4e-63	9.19e-66	0.1493	17.1279	2.55754	2142.01	LOC101926887	uncharacterized LOC101926887
4481	3.35e-63	2.22e-65	0.1656	17.0766	2.82842	743.84	MSR1	macrophage scavenger receptor 1
7453	4.35e-63	2.91e-65	0.1125	17.0608	1.91894	3715.15	WARS1	tryptophanyl-tRNA synthetase 1
54734	6.35e-63	4.28e-65	0.0974	17.0381	1.66021	171.59	RAB39A	RAB39A, member RAS oncogene family
7172	6.52e-63	4.44e-65	0.0671	17.0361	1.14241	881.96	TPMT	thiopurine S-methyltransferase
441168	7.38e-63	5.07e-65	0.1082	17.0283	1.84195	1369.41	CALHM6	calcium homeostasis modulator family member 6
3140	7.47e-63	5.17e-65	0.0536	17.0271	0.913318	1504.43	MR1	major histocompatibility complex, class I-related
9246	1.4e-62	9.78e-65	0.1122	16.9897	1.90595	1548.65	UBE2L6	ubiquitin conjugating enzyme E2 L6
127396	3.24e-62	2.28e-64	0.1244	16.94	2.10728	390.83	ZNF684	zinc finger protein 684
6773	3.61e-62	2.56e-64	0.1138	16.9332	1.92678	2951.01	STAT2	signal transducer and activator of transcription 2
5414	4.34e-62	3.11e-64	0.1819	16.9218	3.07742	80.64	SEPTIN4	septin 4
5685	7.67e-62	5.53e-64	0.0661	16.8878	1.11574	3684.95	PSMA4	proteasome 20S subunit alpha 4
10403	9.46e-62	6.88e-64	0.0596	16.8749	1.00491	397.6	NDC80	NDC80 kinetochore complex component
2820	3.43e-61	2.52e-63	0.0792	16.7982	1.32967	1971.61	GPD2	glycerol-3-phosphate dehydrogenase 2
4940	6.03e-61	4.45e-63	0.177	16.7643	2.96681	3333.32	OAS3	2'-5'-oligoadenylate synthetase 3
285180	6.62e-61	4.93e-63	0.1885	16.7582	3.15886	35.94	RUFY4	RUN and FYVE domain containing 4
22797	7.61e-61	5.71e-63	0.1484	16.7495	2.48485	7666.44	TFEC	transcription factor EC
85025	1.83e-60	1.38e-62	0.0607	16.6968	1.0131	550.77	TMEM60	transmembrane protein 60
23424	2.05e-60	1.56e-62	0.1046	16.6896	1.74514	2394.23	TDRD7	tudor domain containing 7
5610	2.2e-60	1.69e-62	0.1167	16.6847	1.94669	5981.98	EIF2AK2	eukaryotic translation initiation factor 2 alpha kinase 2
6948	2.25e-60	1.74e-62	0.1983	16.683	3.30758	53.4	TCN2	transcobalamin 2
10475	2.28e-60	1.78e-62	0.0851	16.6819	1.41926	5369.12	TRIM38	tripartite motif containing 38
105377524	2.49e-60	1.96e-62	0.1215	16.676	2.02631	64.85	LOC105377524	uncharacterized LOC105377524
107984251	2.52e-60	1.99e-62	0.1134	16.675	1.89068	386.63	LOC107984251	uncharacterized LOC107984251
57118	2.98e-60	2.37e-62	0.0558	-16.6645	-0.929952	568.98	CAMK1D	calcium/calmodulin dependent protein kinase ID
51386	6.6e-60	5.3e-62	0.0489	-16.6164	-0.812401	3465.13	EIF3L	eukaryotic translation initiation factor 3 subunit L
911	7.84e-60	6.35e-62	0.0815	-16.6056	-1.35277	185.03	CD1C	CD1c molecule
4704	3.31e-59	2.7e-61	0.0296	16.5185	0.489274	926.67	NDUFA9	NADH:ubiquinone oxidoreductase subunit A9
9447	5.26e-59	4.32e-61	0.13	16.4901	2.14399	1692.16	AIM2	absent in melanoma 2
257019	5.34e-59	4.41e-61	0.1277	16.4889	2.10581	880.72	FRMD3	FERM domain containing 3
23179	5.73e-59	4.77e-61	0.1366	16.4841	2.25134	123.68	RGL1	ral guanine nucleotide dissociation stimulator like 1
3600	6.86e-59	5.75e-61	0.0751	16.4728	1.23635	388.12	IL15	interleukin 15
51191	7.27e-59	6.14e-61	0.183	16.4688	3.01354	10458.2	HERC5	HECT and RLD domain containing E3 ubiquitin protein ligase 5
3580	2.84e-58	2.41e-60	0.1084	16.3859	1.77687	669.81	CXCR2P1	C-X-C motif chemokine receptor 2 pseudogene 1
102465801	3.3e-58	2.82e-60	0.0856	16.3763	1.40167	74.94	MIR7703	microRNA 7703
130589	6.92e-58	5.97e-60	0.1406	16.3307	2.29579	562.93	GALM	galactose mutarotase
26519	2.5e-57	2.17e-59	0.1342	16.2518	2.18043	166.91	TIMM10	translocase of inner mitochondrial membrane 10
23165	3.12e-57	2.73e-59	0.0364	16.2377	0.590434	2007.37	NUP205	nucleoporin 205
135112	4.4e-57	3.87e-59	0.1281	16.2162	2.07711	3408.78	NCOA7	nuclear receptor coactivator 7
117854	7.45e-57	6.59e-59	0.1497	16.1835	2.42231	136.95	TRIM6	tripartite motif containing 6
84868	2.16e-56	1.93e-58	0.0663	16.1173	1.06827	671.45	HAVCR2	hepatitis A virus cellular receptor 2
10859	1.03e-55	9.26e-58	0.0888	16.02	1.42312	337.24	LILRB1	leukocyte immunoglobulin like receptor B1
51284	1.11e-55	1e-57	0.0923	16.0149	1.47862	1309.03	TLR7	toll like receptor 7
5052	1.73e-55	1.58e-57	0.0446	15.987	0.712411	1449.9	PRDX1	peroxiredoxin 1
9111	1.92e-55	1.76e-57	0.0924	15.9802	1.47654	4202.46	NMI	N-myc and STAT interactor
101930164	2.14e-55	1.97e-57	0.1455	15.973	2.32446	641.22	LINC02555	long intergenic non-protein coding RNA 2555
2745	2.62e-55	2.43e-57	0.0811	15.9599	1.29469	2933.1	GLRX	glutaredoxin
8869	2.66e-55	2.48e-57	0.0498	15.9586	0.794936	673.37	ST3GAL5	ST3 beta-galactoside alpha-2,3-sialyltransferase 5
101929319	2.84e-55	2.66e-57	0.169	15.9542	2.69647	334.8	LOC101929319	uncharacterized LOC101929319
824	2.93e-55	2.77e-57	0.0461	15.9518	0.736095	3078.08	CAPN2	calpain 2
79600	4.05e-55	3.85e-57	0.0385	-15.9313	-0.613775	295.67	TCTN1	tectonic family member 1
1975	4.51e-55	4.31e-57	0.0501	-15.9241	-0.797175	9246.5	EIF4B	eukaryotic translation initiation factor 4B
19	4.55e-55	4.38e-57	0.0895	15.9231	1.42541	3003.58	ABCA1	ATP binding cassette subfamily A member 1
60489	5.36e-55	5.18e-57	0.0621	15.9126	0.987841	1206.84	APOBEC3G	apolipoprotein B mRNA editing enzyme catalytic subunit 3G
675	1.16e-54	1.13e-56	0.0739	15.8636	1.17158	1109.43	BRCA2	BRCA2 DNA repair associated
55337	2.47e-54	2.42e-56	0.0896	15.8157	1.41734	256.35	SHFL	shiftless antiviral inhibitor of ribosomal frameshifting
710	5.66e-54	5.58e-56	0.193	15.7631	3.04165	256.28	SERPING1	serpin family G member 1
102288414	1.09e-53	1.08e-55	0.0322	15.7211	0.506098	171.87	C11orf98	chromosome 11 open reading frame 98
246329	1.09e-53	1.09e-55	0.1064	15.7211	1.67219	64.32	STAC3	SH3 and cysteine rich domain 3
54809	1.49e-53	1.49e-55	0.1094	15.7008	1.71797	38401.7	SAMD9	sterile alpha motif domain containing 9
7130	2.9e-53	2.93e-55	0.1708	15.658	2.67465	3632.43	TNFAIP6	TNF alpha induced protein 6
58475	4.45e-53	4.52e-55	0.101	15.6304	1.57795	2961.43	MS4A7	membrane spanning 4-domains A7
441108	5.65e-53	5.77e-55	0.0935	15.6148	1.4606	159.01	IRF1-AS1	IRF1 antisense RNA 1
27074	7.02e-53	7.2e-55	0.221	15.6007	3.44785	399.91	LAMP3	lysosomal associated membrane protein 3
57835	1.26e-52	1.3e-54	0.0418	15.5631	0.650757	101.33	SLC4A5	solute carrier family 4 member 5
23586	1.72e-52	1.78e-54	0.1366	15.5427	2.12338	14251.8	RIGI	RNA sensor RIG-I
414152	1.81e-52	1.89e-54	0.1187	15.5389	1.84489	283.14	C10orf105	chromosome 10 open reading frame 105
27348	1.99e-52	2.09e-54	0.1202	15.5325	1.86643	1400.49	TOR1B	torsin family 1 member B
105373582	2.14e-52	2.26e-54	0.1574	15.5276	2.44431	266.45	LOC105373582	uncharacterized LOC105373582
3557	2.9e-52	3.08e-54	0.1683	15.5076	2.60983	930.94	IL1RN	interleukin 1 receptor antagonist
57476	6.46e-52	6.89e-54	0.1259	15.4558	1.94628	273.86	GRAMD1B	GRAM domain containing 1B
54453	1.61e-51	1.73e-53	0.141	15.3965	2.171	610.9	RIN2	Ras and Rab interactor 2
729533	2.38e-51	2.56e-53	0.0806	15.3709	1.23834	55.82	FAM72A	family with sequence similarity 72 member A
51510	4.05e-51	4.39e-53	0.1005	15.3361	1.5414	4096.75	CHMP5	charged multivesicular body protein 5
9749	5.48e-51	5.98e-53	0.0762	15.316	1.16704	1944.26	PHACTR2	phosphatase and actin regulator 2
102723761	6.8e-51	7.46e-53	0.1483	15.3016	2.26863	36.83	LINC02773	long intergenic non-protein coding RNA 2773
6303	7.32e-51	8.07e-53	0.1199	15.2965	1.83469	18003.9	SAT1	spermidine/spermine N1-acetyltransferase 1
56942	1.05e-50	1.17e-52	0.0634	15.2724	0.967581	537.56	CMC2	C-X9-C motif containing 2
1026	1.37e-50	1.53e-52	0.1169	15.2547	1.78316	118.26	CDKN1A	cyclin dependent kinase inhibitor 1A
6383	2.08e-50	2.33e-52	0.1763	-15.2273	-2.68418	45.29	SDC2	syndecan 2
9636	2.6e-50	2.93e-52	0.2839	15.2124	4.31898	204.37	ISG15	ISG15 ubiquitin like modifier
141	3.6e-50	4.07e-52	0.0821	15.1908	1.24772	264.9	ADPRH	ADP-ribosylarginine hydrolase
6993	4.49e-50	5.11e-52	0.1032	15.1759	1.5657	2052.76	DYNLT1	dynein light chain Tctex-type 1
51131	6.66e-50	7.62e-52	0.0809	15.1496	1.22526	952.74	PHF11	PHD finger protein 11
388325	1.03e-49	1.18e-51	0.0864	15.1209	1.30595	701.45	SCIMP	SLP adaptor and CSK interacting membrane protein
116443	1.96e-49	2.26e-51	0.099	15.078	1.49209	207.32	GRIN3A	glutamate ionotropic receptor NMDA type subunit 3A
6890	2.15e-49	2.5e-51	0.0897	15.0713	1.35188	3665.25	TAP1	transporter 1, ATP binding cassette subfamily B member
3959	2.45e-49	2.86e-51	0.1668	15.0625	2.51188	30.57	LGALS3BP	galectin 3 binding protein
2618	2.46e-49	2.88e-51	0.0305	15.0619	0.458864	837.94	GART	phosphoribosylglycinamide formyltransferase, phosphoribosylglycinamide synthetase, phosphoribosylaminoimidazole synthetase
105373098	2.72e-49	3.2e-51	0.1176	15.055	1.77025	233.36	KLHDC7B-DT	KLHDC7B divergent transcript
54877	4.55e-49	5.39e-51	0.0852	15.0205	1.28048	3017.13	ZCCHC2	zinc finger CCHC-type containing 2
6672	6.95e-49	8.28e-51	0.065	14.992	0.97392	10240	SP100	SP100 nuclear antigen
105378969	8.33e-49	9.97e-51	0.133	14.9797	1.99202	47.72	LOC105378969	uncharacterized LOC105378969
140691	9.66e-49	1.16e-50	0.0792	14.9696	1.18602	44.74	TRIM69	tripartite motif containing 69
163351	1.56e-48	1.89e-50	0.1599	14.9372	2.38867	150.79	GBP6	guanylate binding protein family member 6
3430	1.61e-48	1.95e-50	0.1654	14.935	2.47046	545.55	IFI35	interferon induced protein 35
474344	1.64e-48	2e-50	0.0446	14.9333	0.665309	4341.84	GIMAP6	GTPase, IMAP family member 6
115004	2.17e-48	2.66e-50	0.0767	14.9143	1.14446	738.65	CGAS	cyclic GMP-AMP synthase
51513	3.35e-48	4.12e-50	0.1899	14.8851	2.82703	238.61	ETV7	ETS variant transcription factor 7
23070	7.54e-48	9.33e-50	0.0992	14.8303	1.4714	1370.5	CMTR1	cap methyltransferase 1
158405	9.76e-48	1.21e-49	0.113	14.8127	1.67423	908.99	KIAA1958	KIAA1958
200315	1.06e-47	1.32e-49	0.1656	14.8069	2.45257	1890.61	APOBEC3A	apolipoprotein B mRNA editing enzyme catalytic subunit 3A
56935	1.28e-47	1.6e-49	0.0836	14.7939	1.23707	250.9	SMCO4	single-pass membrane protein with coiled-coil domains 4
55303	1.46e-47	1.84e-49	0.0629	14.7848	0.929851	14176.8	GIMAP4	GTPase, IMAP family member 4
386597	1.67e-47	2.12e-49	0.1394	14.7751	2.06015	34.08	GRASLND	glycosaminoglycan regulatory associated long non-coding RNA
101929866	1.9e-47	2.42e-49	0.1427	-14.7663	-2.1068	2286.08	LINC02597	long intergenic non-protein coding RNA 2597
102724608	2.95e-47	3.77e-49	0.1281	14.7363	1.8881	151.01	LOC102724608	uncharacterized LOC102724608
10170	5.91e-47	7.59e-49	0.1009	14.689	1.48213	1562.12	DHRS9	dehydrogenase/reductase 9
155038	6.37e-47	8.22e-49	0.0631	14.6836	0.926993	2192.68	GIMAP8	GTPase, IMAP family member 8
107984945	6.75e-47	8.75e-49	0.124	14.6793	1.81967	53.43	LOC107984945	replaced by ID 64744
10863	6.85e-47	8.92e-49	0.0694	-14.678	-1.01802	868.97	ADAM28	ADAM metallopeptidase domain 28
102724488	1.05e-46	1.37e-48	0.0856	14.6489	1.25363	68.48	SYT15B	synaptotagmin 15B
785	1.12e-46	1.47e-48	0.1185	-14.6439	-1.7351	230.31	CACNB4	calcium voltage-gated channel auxiliary subunit beta 4
51667	2.1e-46	2.77e-48	0.0833	14.6008	1.21603	1952.36	NUB1	negative regulator of ubiquitin like proteins 1
3428	2.81e-46	3.72e-48	0.0983	14.5807	1.43331	10386.5	IFI16	interferon gamma inducible protein 16
100874530	2.84e-46	3.78e-48	0.1799	14.5797	2.6233	231.39	APOBEC3B-AS1	APOBEC3B antisense RNA 1
11262	2.92e-46	3.9e-48	0.0829	14.5775	1.20894	2907.49	SP140	SP140 nuclear body protein
100289279	3.37e-46	4.53e-48	0.1625	-14.5674	-2.36765	99.2	CNTNAP3C	contactin associated protein family member 3C
9517	4.35e-46	5.87e-48	0.0947	14.5496	1.37742	5101.81	SPTLC2	serine palmitoyltransferase long chain base subunit 2
3151	5.94e-46	8.05e-48	0.0344	14.528	0.500025	3338.72	HMGN2	high mobility group nucleosomal binding domain 2
55603	6.31e-46	8.58e-48	0.1056	14.5236	1.5343	3291.71	TENT5A	terminal nucleotidyltransferase 5A
51371	6.95e-46	9.49e-48	0.0535	14.5167	0.777211	1345.21	POMP	proteasome maturation protein
114908	7.49e-46	1.03e-47	0.0997	14.5112	1.44725	29468.6	TMEM123	transmembrane protein 123
10437	8.49e-46	1.17e-47	0.1175	14.5024	1.70363	3979.51	IFI30	IFI30 lysosomal thiol reductase
87178	1.16e-45	1.61e-47	0.1175	14.4807	1.70193	1662.97	PNPT1	polyribonucleotide nucleotidyltransferase 1
2207	1.17e-45	1.62e-47	0.0936	14.48	1.35559	3509.68	FCER1G	Fc epsilon receptor Ig
3717	1.55e-45	2.16e-47	0.0811	14.4603	1.17296	9948.64	JAK2	Janus kinase 2
6390	1.93e-45	2.7e-47	0.0359	14.4449	0.518342	951.49	SDHB	succinate dehydrogenase complex iron sulfur subunit B
349136	1.99e-45	2.8e-47	0.0908	14.4423	1.31124	104.73	WDR86	WD repeat domain 86
4218	2.35e-45	3.33e-47	0.0747	14.4305	1.07847	749.98	RAB8A	RAB8A, member RAS oncogene family
57674	2.51e-45	3.56e-47	0.1116	14.4258	1.60954	13607.1	RNF213	ring finger protein 213
684	2.51e-45	3.58e-47	0.126	14.4255	1.81767	513.11	BST2	bone marrow stromal cell antigen 2
50650	2.82e-45	4.03e-47	0.0336	14.4172	0.483893	2155.25	ARHGEF3	Rho guanine nucleotide exchange factor 3
79937	2.97e-45	4.27e-47	0.1582	-14.4132	-2.27984	242.68	CNTNAP3	contactin associated protein family member 3
48	3.25e-45	4.69e-47	0.122	14.4068	1.75733	2463.34	ACO1	aconitase 1
118788	3.79e-45	5.48e-47	0.0944	14.396	1.35908	7242	PIK3AP1	phosphoinositide-3-kinase adaptor protein 1
834	4.04e-45	5.87e-47	0.0891	14.3912	1.28254	8837.84	CASP1	caspase 1
5027	4.1e-45	5.99e-47	0.0789	14.3899	1.13527	464.84	P2RX7	purinergic receptor P2X 7
5800	4.86e-45	7.12e-47	0.0689	14.3779	0.990002	935.3	PTPRO	protein tyrosine phosphatase receptor type O
10906	4.88e-45	7.18e-47	0.106	14.3773	1.52419	1465.06	TRAFD1	TRAF-type zinc finger domain containing 1
1230	5.05e-45	7.46e-47	0.116	14.3747	1.66734	4277.05	CCR1	C-C motif chemokine receptor 1
29126	5.17e-45	7.67e-47	0.1631	14.3728	2.3436	1954.43	CD274	CD274 molecule
3419	5.48e-45	8.17e-47	0.0325	14.3684	0.46753	402.84	IDH3A	isocitrate dehydrogenase (NAD(+)) 3 catalytic subunit alpha
51246	6.15e-45	9.2e-47	0.0959	14.3602	1.37782	1046.75	SHISA5	shisa family member 5
344787	6.86e-45	1.03e-46	0.0903	-14.3523	-1.29597	395.45	ZNF860	zinc finger protein 860
55905	9.33e-45	1.41e-46	0.0468	14.3307	0.670682	1298.77	RNF114	ring finger protein 114
4005	1.02e-44	1.54e-46	0.1059	14.3243	1.51639	1984.28	LMO2	LIM domain only 2
80231	1.27e-44	1.93e-46	0.0957	14.3087	1.36866	2198.74	TASL	TLR adaptor interacting with endolysosomal SLC15A4
105369593	1.28e-44	1.94e-46	0.1686	14.3082	2.41276	36.59	LOC105369593	uncharacterized LOC105369593
100505869	1.29e-44	1.98e-46	0.1413	14.307	2.0218	221.17	CFAP58-DT	CFAP58 divergent transcript
1240	1.64e-44	2.52e-46	0.1063	14.2901	1.51946	238.69	CMKLR1	chemerin chemokine-like receptor 1
114769	3.36e-44	5.18e-46	0.1023	14.2399	1.45685	4339.33	CARD16	caspase recruitment domain family member 16
55281	3.36e-44	5.21e-46	0.1075	14.2396	1.53144	1338.96	TMEM140	transmembrane protein 140
6477	4.02e-44	6.25e-46	0.0367	-14.2268	-0.52241	864.47	SIAH1	siah E3 ubiquitin protein ligase 1
10184	4.27e-44	6.66e-46	0.0945	14.2224	1.34362	1119.56	LHFPL2	LHFPL tetraspan subfamily member 2
58472	5.13e-44	8.03e-46	0.0808	14.2093	1.14877	2834.4	SQOR	sulfide quinone oxidoreductase
9587	6e-44	9.43e-46	0.0697	14.198	0.989509	289.76	MAD2L1BP	MAD2L1 binding protein
105376505	6.09e-44	9.6e-46	0.2146	14.1967	3.04615	124.28	LOC105376505	uncharacterized LOC105376505
8519	6.56e-44	1.04e-45	0.1472	14.1912	2.08944	2632.11	IFITM1	interferon induced transmembrane protein 1
116071	7e-44	1.11e-45	0.1999	14.1864	2.836	48.85	BATF2	basic leucine zipper ATF-like transcription factor 2
4061	7.64e-44	1.22e-45	0.2078	14.18	2.94677	283.7	LY6E	lymphocyte antigen 6 family member E
8542	8.49e-44	1.36e-45	0.1231	14.1723	1.74488	339.26	APOL1	apolipoprotein L1
23597	9.5e-44	1.53e-45	0.0984	14.1641	1.3941	1565.07	ACOT9	acyl-CoA thioesterase 9
80055	1.22e-43	1.97e-45	0.0847	14.1462	1.19794	658.43	PGAP1	post-GPI attachment to proteins inositol deacylase 1
143689	1.42e-43	2.3e-45	0.0738	14.1353	1.04314	141.12	PIWIL4	piwi like RNA-mediated gene silencing 4
203197	1.99e-43	3.23e-45	0.0947	14.1115	1.33703	317.06	TMEM268	transmembrane protein 268
26270	2.38e-43	3.88e-45	0.1569	14.0985	2.2124	142.45	FBXO6	F-box protein 6
6934	2.43e-43	3.97e-45	0.0809	14.0969	1.13993	231.43	TCF7L2	transcription factor 7 like 2
2191	3.2e-43	5.25e-45	0.19	14.0771	2.67491	42.06	FAP	fibroblast activation protein alpha
4277	3.45e-43	5.69e-45	0.0933	14.0715	1.31319	438.71	MICB	MHC class I polypeptide-related sequence B
51703	3.52e-43	5.82e-45	0.0315	14.0699	0.443224	1188.66	ACSL5	acyl-CoA synthetase long chain family member 5
91351	4.34e-43	7.21e-45	0.1254	14.0547	1.76231	17946.4	DDX60L	DExD/H-box 60 like
4600	5.2e-43	8.66e-45	0.1315	14.0417	1.84618	3001.79	MX2	MX dynamin like GTPase 2
107986646	9.54e-43	1.6e-44	0.1055	-13.9984	-1.47635	38.12	LOC107986646
115362	1.24e-42	2.08e-44	0.1313	13.9796	1.83509	23137.8	GBP5	guanylate binding protein 5
9582	1.62e-42	2.72e-44	0.1837	13.9603	2.56423	347.92	APOBEC3B	apolipoprotein B mRNA editing enzyme catalytic subunit 3B
53	1.64e-42	2.77e-44	0.0906	13.9592	1.26495	73.76	ACP2	acid phosphatase 2, lysosomal
5720	2.28e-42	3.86e-44	0.0496	13.9353	0.690673	3938.38	PSME1	proteasome activator subunit 1
1267	3.19e-42	5.42e-44	0.0709	13.9111	0.986119	315.65	CNP	2',3'-cyclic nucleotide 3' phosphodiesterase
1141	3.4e-42	5.8e-44	0.0788	13.9062	1.09563	2048.87	CHRNB2	cholinergic receptor nicotinic beta 2 subunit
105374836	5.1e-42	8.73e-44	0.0645	13.877	0.895364	209.89	LOC105374836	uncharacterized LOC105374836
11006	6.27e-42	1.08e-43	0.1159	13.8619	1.60698	101.71	LILRB4	leukocyte immunoglobulin like receptor B4
9830	6.42e-42	1.11e-43	0.0673	13.86	0.932949	702.64	TRIM14	tripartite motif containing 14
10616	6.89e-42	1.19e-43	0.0873	13.8547	1.20962	336.76	RBCK1	RANBP2-type and C3HC4-type zinc finger containing 1
54625	8.4e-42	1.46e-43	0.1097	13.8402	1.51876	25359.1	PARP14	poly(ADP-ribose) polymerase family member 14
6520	8.52e-42	1.48e-43	0.0702	13.8389	0.971324	296.98	SLC3A2	solute carrier family 3 member 2
653820	1.11e-41	1.94e-43	0.0821	13.8197	1.13506	46.28	FAM72B	family with sequence similarity 72 member B
101929398	2.59e-41	4.55e-43	0.1389	13.7582	1.91077	18.16	LOC101929398	uncharacterized LOC101929398
719	2.66e-41	4.69e-43	0.1214	13.756	1.66949	431.64	C3AR1	complement C3a receptor 1
9252	2.84e-41	5.01e-43	0.0537	-13.7512	-0.738622	1851.14	RPS6KA5	ribosomal protein S6 kinase A5
10057	3.01e-41	5.33e-43	0.0505	-13.7468	-0.6947	646.17	ABCC5	ATP binding cassette subfamily C member 5
23607	4.09e-41	7.28e-43	0.0743	13.7242	1.01955	3485.76	CD2AP	CD2 associated protein
91607	4.55e-41	8.12e-43	0.0526	13.7162	0.721821	1523.86	SLFN11	schlafen family member 11
388753	6.13e-41	1.1e-42	0.0624	13.6944	0.853883	352.24	COA6	cytochrome c oxidase assembly factor 6
93978	7.78e-41	1.4e-42	0.1172	13.6768	1.60335	160.21	CLEC6A	C-type lectin domain containing 6A
9399	8.99e-41	1.62e-42	0.1376	13.6661	1.87986	53.05	STOML1	stomatin like 1
118932	9.42e-41	1.7e-42	0.194	13.6625	2.65054	944.76	ANKRD22	ankyrin repeat domain 22
57493	1.35e-40	2.45e-42	0.0619	13.636	0.844119	310.84	HEG1	heart development protein with EGF like domains 1
9446	1.42e-40	2.58e-42	0.048	13.6322	0.65438	1279.31	GSTO1	glutathione S-transferase omega 1
11165	1.46e-40	2.66e-42	0.0391	-13.6298	-0.533372	1612.4	NUDT3	nudix hydrolase 3
10410	1.56e-40	2.86e-42	0.1879	13.6245	2.56053	601.64	IFITM3	interferon induced transmembrane protein 3
353376	2.32e-40	4.25e-42	0.0651	13.5956	0.884944	361.24	TICAM2	TIR domain containing adaptor molecule 2
10673	2.41e-40	4.43e-42	0.1442	13.5925	1.96031	10055.4	TNFSF13B	TNF superfamily member 13b
10476	2.58e-40	4.76e-42	0.0335	13.5873	0.454955	1229.79	ATP5PD	ATP synthase peripheral stalk subunit d
9711	2.73e-40	5.07e-42	0.1007	13.5828	1.36844	385.36	RUBCN	rubicon autophagy regulator
50649	3.19e-40	5.93e-42	0.0387	-13.5712	-0.524923	325.54	ARHGEF4	Rho guanine nucleotide exchange factor 4
200316	3.51e-40	6.55e-42	0.0649	13.5639	0.879657	132.82	APOBEC3F	apolipoprotein B mRNA editing enzyme catalytic subunit 3F
1643	3.72e-40	6.96e-42	0.0746	13.5595	1.01121	111.99	DDB2	damage specific DNA binding protein 2
5932	5.65e-40	1.06e-41	0.0539	13.5285	0.729537	944.95	RBBP8	RB binding protein 8, endonuclease
22948	6.14e-40	1.16e-41	0.0311	13.5223	0.420194	2731.09	CCT5	chaperonin containing TCP1 subunit 5
56945	6.8e-40	1.28e-41	0.0365	13.5145	0.492931	467.5	MRPS22	mitochondrial ribosomal protein S22
6891	6.91e-40	1.31e-41	0.0729	13.5131	0.985288	2008.3	TAP2	transporter 2, ATP binding cassette subfamily B member
153020	9.97e-40	1.9e-41	0.0838	13.4858	1.13076	620.61	RASGEF1B	RasGEF domain family member 1B
10577	1.47e-39	2.8e-41	0.0845	13.457	1.13736	1389.09	NPC2	NPC intracellular cholesterol transporter 2
55803	1.48e-39	2.83e-41	0.1027	13.4562	1.38147	160.51	ADAP2	ArfGAP with dual PH domains 2
7266	1.68e-39	3.22e-41	0.0295	13.4467	0.396689	1050.74	DNAJC7	DnaJ heat shock protein family (Hsp40) member C7
4236	1.76e-39	3.38e-41	0.0279	13.4431	0.375547	639.35	MFAP1	microfibril associated protein 1
112268296	1.76e-39	3.39e-41	0.1224	13.4429	1.64534	35.4	LOC112268296
105372491	1.98e-39	3.83e-41	0.121	-13.4338	-1.62502	31.19	LOC105372491
100507540	2e-39	3.88e-41	0.0857	13.4329	1.15078	138.52	LINC01504	long intergenic non-protein coding RNA 1504
167465	2.15e-39	4.18e-41	0.1356	13.4274	1.82022	76.91	ZNF366	zinc finger protein 366
3735	3.14e-39	6.13e-41	0.0392	13.399	0.524583	2170.71	KARS1	lysyl-tRNA synthetase 1
55300	3.21e-39	6.3e-41	0.0804	13.397	1.07776	1613.67	PI4K2B	phosphatidylinositol 4-kinase type 2 beta
100507632	4.97e-39	9.76e-41	0.112	13.3644	1.49656	77.43	LINC00968	long intergenic non-protein coding RNA 968
10775	5.93e-39	1.17e-40	0.0311	13.3511	0.415143	406.03	POP4	POP4 homolog, ribonuclease P/MRP subunit
5698	6.58e-39	1.3e-40	0.0822	13.343	1.09677	1680.77	PSMB9	proteasome 20S subunit beta 9
151516	8.16e-39	1.62e-40	0.1511	13.3268	2.0131	86.02	ASPRV1	aspartic peptidase retroviral like 1
400941	9.93e-39	1.98e-40	0.1695	13.3118	2.25633	20.78	LINC00487	long intergenic non-protein coding RNA 487
942	9.93e-39	1.98e-40	0.0716	13.3116	0.953703	1835.32	CD86	CD86 molecule
113	1.01e-38	2.03e-40	0.0535	13.3099	0.71247	1315.19	ADCY7	adenylate cyclase 7
51493	1.01e-38	2.03e-40	0.0743	13.3097	0.989223	898.84	RTCB	RNA 2',3'-cyclic phosphate and 5'-OH ligase
308	1.35e-38	2.72e-40	0.076	13.2879	1.00949	4740.79	ANXA5	annexin A5
302	1.51e-38	3.04e-40	0.0682	13.2795	0.905097	4478.56	ANXA2	annexin A2
80380	1.78e-38	3.6e-40	0.1469	13.2669	1.94929	106.17	PDCD1LG2	programmed cell death 1 ligand 2
1536	1.81e-38	3.67e-40	0.0717	13.2655	0.950723	23181.8	CYBB	cytochrome b-245 beta chain
25859	2.01e-38	4.1e-40	0.0914	-13.2572	-1.21115	33.06	PART1	prostate androgen-regulated transcript 1
400073	2.23e-38	4.56e-40	0.0469	13.2492	0.621228	234.42	C12orf76	chromosome 12 open reading frame 76
130074	2.29e-38	4.69e-40	0.0384	-13.2472	-0.508752	461.3	FAM168B	family with sequence similarity 168 member B
4683	2.88e-38	5.91e-40	0.0924	13.2297	1.22252	6424.47	NBN	nibrin
55640	3.39e-38	6.97e-40	0.0885	13.2173	1.17035	177.68	FLVCR2	FLVCR heme transporter 2
55748	3.88e-38	8.01e-40	0.0768	13.2069	1.01366	662.4	CNDP2	carnosine dipeptidase 2
51479	4.07e-38	8.43e-40	0.0779	13.203	1.02842	1416.83	ANKFY1	ankyrin repeat and FYVE domain containing 1
79081	5.09e-38	1.06e-39	0.0305	13.186	0.402148	207.04	LBHD1	LBH domain containing 1
10635	6.3e-38	1.31e-39	0.0692	13.1697	0.911442	117.39	RAD51AP1	RAD51 associated protein 1
388795	7.91e-38	1.65e-39	0.0425	-13.1523	-0.559239	157.88	EFCAB8	EF-hand calcium binding domain 8
55839	8.66e-38	1.81e-39	0.0569	13.1452	0.748025	144.91	CENPN	centromere protein N
100616211	1.21e-37	2.53e-39	0.0891	13.1199	1.1693	307.67	MIR4709	microRNA 4709
55106	1.4e-37	2.95e-39	0.0951	13.1084	1.24651	1420.89	SLFN12	schlafen family member 12
23780	1.71e-37	3.6e-39	0.1011	13.0931	1.32408	1552.15	APOL2	apolipoprotein L2
100131733	1.92e-37	4.07e-39	0.0702	13.084	0.918421	47.99	USP30-AS1	USP30 antisense RNA 1
51531	1.97e-37	4.19e-39	0.0266	-13.0817	-0.348357	713.32	TRMO	tRNA methyltransferase O
81844	2.12e-37	4.52e-39	0.0545	13.076	0.712461	1257.73	TRIM56	tripartite motif containing 56
84679	2.76e-37	5.89e-39	0.0522	-13.0558	-0.681169	547.28	SLC9A7	solute carrier family 9 member A7
8548	2.96e-37	6.33e-39	0.0694	13.0503	0.905094	1747.48	BLZF1	basic leucine zipper nuclear factor 1
5371	3.16e-37	6.79e-39	0.1362	13.0449	1.77671	72.12	PML	PML nuclear body scaffold
103	3.3e-37	7.1e-39	0.0843	13.0416	1.09984	6689.53	ADAR	adenosine deaminase RNA specific
105378443	3.36e-37	7.25e-39	0.097	13.0399	1.2645	3414.8	LOC105378443	uncharacterized LOC105378443
3939	3.67e-37	7.94e-39	0.0382	13.033	0.497894	2877.94	LDHA	lactate dehydrogenase A
29097	4.51e-37	9.78e-39	0.0633	13.0171	0.823727	1212.57	CNIH4	cornichon family AMPA receptor auxiliary protein 4
108783645	4.89e-37	1.06e-38	0.1239	13.0106	1.61189	25.98	HFE-AS1	HFE antisense RNA 1
10627	4.89e-37	1.07e-38	0.0594	13.0104	0.772484	9638.84	MYL12A	myosin light chain 12A
10488	5.1e-37	1.12e-38	0.0353	13.0071	0.458566	151.07	CREB3	cAMP responsive element binding protein 3
4343	5.16e-37	1.13e-38	0.1419	13.0059	1.84493	282.62	MOV10	Mov10 RISC complex RNA helicase
3301	6.58e-37	1.45e-38	0.0714	12.9872	0.927324	5501.97	DNAJA1	DnaJ heat shock protein family (Hsp40) member A1
104968399	8.1e-37	1.79e-38	0.057	12.971	0.739068	2664.31	MYL12-AS1	MYL12A and MYL12B antisense RNA 1
56938	8.42e-37	1.86e-38	0.0705	12.9678	0.913952	111.64	BMAL2	basic helix-loop-helix ARNT like 2
728769	1.24e-36	2.75e-38	0.0726	12.9379	0.938824	136.65	SCAMP1-AS1	SCAMP1 antisense RNA 1
23635	1.3e-36	2.88e-38	0.0409	-12.9343	-0.528913	1098.23	SSBP2	single stranded DNA binding protein 2
29117	1.85e-36	4.12e-38	0.0356	12.9067	0.459988	2619.87	BRD7	bromodomain containing 7
712	1.93e-36	4.32e-38	0.2243	12.9031	2.89472	34.15	C1QA	complement C1q A chain
3665	2.1e-36	4.71e-38	0.2285	12.8964	2.94682	127.16	IRF7	interferon regulatory factor 7
57862	2.36e-36	5.3e-38	0.0302	12.8874	0.389278	1091.06	ZNF410	zinc finger protein 410
139324	2.49e-36	5.62e-38	0.0651	12.8829	0.838462	135.97	HDX	highly divergent homeobox
147007	2.62e-36	5.91e-38	0.0308	12.879	0.396938	550.87	TMEM199	transmembrane protein 199
2634	2.8e-36	6.34e-38	0.0784	12.8736	1.00968	11571.2	GBP2	guanylate binding protein 2
8896	2.95e-36	6.69e-38	0.0506	12.8694	0.651153	508.73	BUD31	BUD31 homolog
10800	3.51e-36	8e-38	0.0756	12.8556	0.971408	2535.63	CYSLTR1	cysteinyl leukotriene receptor 1
368	4.08e-36	9.31e-38	0.1011	-12.8439	-1.29874	28.39	ABCC6	ATP binding cassette subfamily C member 6
55133	4.83e-36	1.1e-37	0.0561	12.8307	0.719832	1769.98	SRBD1	S1 RNA binding domain 1
1390	5.9e-36	1.35e-37	0.0728	12.8149	0.93265	373.35	CREM	cAMP responsive element modulator
3620	6.21e-36	1.43e-37	0.2187	12.8108	2.80216	1089.62	IDO1	indoleamine 2,3-dioxygenase 1
10161	7.26e-36	1.67e-37	0.0758	12.7984	0.970504	5020.15	LPAR6	lysophosphatidic acid receptor 6
105378419	7.44e-36	1.72e-37	0.1346	12.7963	1.72284	64.53	LOC105378419	uncharacterized LOC105378419
10589	7.48e-36	1.73e-37	0.1085	12.7957	1.38783	174.05	DRAP1	DR1 associated protein 1
9792	8.74e-36	2.03e-37	0.0419	-12.7834	-0.535794	525.5	SERTAD2	SERTA domain containing 2
10866	9.42e-36	2.19e-37	0.0537	12.7774	0.686307	3046.83	HCP5	HLA complex P5
57168	1.02e-35	2.38e-37	0.078	12.7711	0.996403	65.59	ASPHD2	aspartate beta-hydroxylase domain containing 2
114884	1.06e-35	2.49e-37	0.0819	-12.7675	-1.04616	217.32	OSBPL10	oxysterol binding protein like 10
114327	1.08e-35	2.53e-37	0.0484	-12.7664	-0.617843	181.25	EFHC1	EF-hand domain containing 1
100130950	1.09e-35	2.57e-37	0.0934	12.765	1.19249	142.77	ZNF594-DT	ZNF594 divergent transcript
7332	1.44e-35	3.39e-37	0.0347	12.7434	0.442302	909.85	UBE2L3	ubiquitin conjugating enzyme E2 L3
5690	1.64e-35	3.89e-37	0.0318	12.7326	0.404704	363.57	PSMB2	proteasome 20S subunit beta 2
112267968	1.64e-35	3.89e-37	0.1308	12.7327	1.66547	46.11	LOC112267968	uncharacterized LOC112267968
84628	1.68e-35	3.99e-37	0.1489	12.7307	1.89518	127.35	NTNG2	netrin G2
9976	2.76e-35	6.56e-37	0.0917	12.6919	1.16351	7103.01	CLEC2B	C-type lectin domain family 2 member B
1997	3.31e-35	7.89e-37	0.066	12.6774	0.837077	8828.52	ELF1	E74 like ETS transcription factor 1
123879	4.02e-35	9.61e-37	0.0516	12.662	0.653439	163.96	DCUN1D3	defective in cullin neddylation 1 domain containing 3
100302736	4.42e-35	1.06e-36	0.0516	12.6542	0.653174	625.72	TMED7-TICAM2	TMED7-TICAM2 readthrough
3899	4.83e-35	1.16e-36	0.0793	-12.647	-1.00255	511.28	AFF3	ALF transcription elongation factor 3
8204	5.06e-35	1.22e-36	0.0539	12.6432	0.681921	2976.73	NRIP1	nuclear receptor interacting protein 1
115350	5.58e-35	1.35e-36	0.0927	-12.6353	-1.17118	1588.44	FCRL1	Fc receptor like 1
340654	6e-35	1.45e-36	0.1916	12.6294	2.41968	212.37	LIPM	lipase family member M
1310	6.2e-35	1.51e-36	0.1023	-12.6267	-1.29163	527.45	COL19A1	collagen type XIX alpha 1 chain
9526	6.22e-35	1.51e-36	0.0578	12.6263	0.729409	217.57	MPDU1	mannose-P-dolichol utilization defect 1
731424	6.66e-35	1.62e-36	0.1445	12.6207	1.82399	220.58	MIR3945HG	MIR3945 host gene
105374071	8.77e-35	2.14e-36	0.106	12.5988	1.33555	338.4	LOC105374071	uncharacterized LOC105374071
4616	9.28e-35	2.28e-36	0.097	12.5941	1.22208	377.29	GADD45B	growth arrest and DNA damage inducible beta
219537	9.43e-35	2.32e-36	0.1991	12.5927	2.50696	38.65	SMTNL1	smoothelin like 1
23503	1e-34	2.46e-36	0.0782	12.5879	0.984047	698	ZFYVE26	zinc finger FYVE-type containing 26
55509	1.27e-34	3.14e-36	0.1528	12.5687	1.92034	21.87	BATF3	basic leucine zipper ATF-like transcription factor 3
80045	1.46e-34	3.62e-36	0.0756	-12.5575	-0.949652	21.84	GPR157	G protein-coupled receptor 157
11199	1.47e-34	3.66e-36	0.1515	12.5566	1.90271	19.29	ANXA10	annexin A10
10392	1.61e-34	4.01e-36	0.0679	12.5493	0.852305	253.13	NOD1	nucleotide binding oligomerization domain containing 1
26157	1.73e-34	4.3e-36	0.0603	12.5437	0.756595	3921.71	GIMAP2	GTPase, IMAP family member 2
10130	1.81e-34	4.52e-36	0.0479	12.5399	0.600036	1656.32	PDIA6	protein disulfide isomerase family A member 6
114793	1.94e-34	4.85e-36	0.0871	12.5343	1.09157	338.29	FMNL2	formin like 2
9477	1.98e-34	4.97e-36	0.0329	12.5323	0.41283	283.6	MED20	mediator complex subunit 20
199221	2.98e-34	7.5e-36	0.2289	12.4996	2.86155	44.03	DZIP1L	DAZ interacting zinc finger protein 1 like
728577	3.57e-34	9.01e-36	0.1623	-12.485	-2.02672	38.05	CNTNAP3B	contactin associated protein family member 3B
445372	3.88e-34	9.81e-36	0.0615	12.4783	0.767592	498.03	TRIM6-TRIM34	TRIM6-TRIM34 readthrough
963	4.58e-34	1.16e-35	0.0508	12.4649	0.633752	8899.27	CD53	CD53 molecule
55122	4.63e-34	1.18e-35	0.0788	12.4638	0.982094	514.23	AKIRIN2	akirin 2
83849	6.58e-34	1.68e-35	0.0955	12.4355	1.18765	57.97	SYT15	synaptotagmin 15
1933	6.82e-34	1.74e-35	0.0605	-12.4325	-0.75192	4985.46	EEF1B2	eukaryotic translation elongation factor 1 beta 2
105378841	7.35e-34	1.88e-35	0.0967	12.4264	1.20178	312.02	LOC105378841	uncharacterized LOC105378841
643827	7.82e-34	2.01e-35	0.168	-12.4212	-2.08725	50.01	CNTNAP3P2	CNTNAP3 pseudogene 2
144811	8.21e-34	2.11e-35	0.0804	12.4172	0.998551	301.78	LACC1	laccase domain containing 1
100507463	8.8e-34	2.27e-35	0.0539	12.4114	0.668356	2003.23	PSMB8-AS1	PSMB8 antisense RNA 1 (head to head)
100128059	1.02e-33	2.64e-35	0.108	12.399	1.33943	22.72	LOC100128059	uncharacterized LOC100128059
11118	1.23e-33	3.18e-35	0.0512	12.3842	0.634128	2963.13	BTN3A2	butyrophilin subfamily 3 member A2
57091	1.86e-33	4.81e-35	0.0693	-12.3509	-0.856073	403.27	CASS4	Cas scaffold protein family member 4
9314	3.11e-33	8.1e-35	0.0838	12.309	1.03185	316.79	KLF4	KLF transcription factor 4
3185	3.11e-33	8.09e-35	0.0278	12.3092	0.342254	2253.78	HNRNPF	heterogeneous nuclear ribonucleoprotein F
101926893	3.94e-33	1.03e-34	0.0931	-12.2897	-1.14461	259.09	LIX1-AS1	LIX1 and RIOK2 antisense RNA 1
101927027	4.03e-33	1.05e-34	0.0864	12.2877	1.06137	288.15	CHROMR	cholesterol induced regulator of metabolism RNA
105378490	4.2e-33	1.1e-34	0.1401	12.2842	1.72045	17.27	LOC105378490	uncharacterized LOC105378490
85441	4.35e-33	1.14e-34	0.1698	12.2813	2.08549	112.49	HELZ2	helicase with zinc finger 2
10379	4.55e-33	1.2e-34	0.0802	12.2775	0.985097	1314.98	IRF9	interferon regulatory factor 9
29889	5.13e-33	1.36e-34	0.0295	12.2673	0.361993	682.02	GNL2	G protein nucleolar 2
25939	5.13e-33	1.35e-34	0.0672	12.2675	0.824327	6549.38	SAMHD1	SAM and HD domain containing deoxynucleoside triphosphate triphosphohydrolase 1
78996	5.91e-33	1.57e-34	0.0822	12.2557	1.00788	2078.41	CYREN	cell cycle regulator of NHEJ
101928113	6.32e-33	1.68e-34	0.1241	12.25	1.52049	22.45	ST3GAL5-AS1	ST3GAL5 antisense RNA 1 (head to head)
105369735	8.28e-33	2.21e-34	0.1187	12.2279	1.45106	186.24	LOC105369735	uncharacterized LOC105369735
56851	8.42e-33	2.25e-34	0.0413	12.2264	0.504342	482.37	EMC7	ER membrane protein complex subunit 7
5168	9.55e-33	2.55e-34	0.1052	12.216	1.28472	87.47	ENPP2	ectonucleotide pyrophosphatase/phosphodiesterase 2
84838	1.11e-32	2.97e-34	0.0855	12.2038	1.04305	94.33	ZNF496	zinc finger protein 496
285237	1.21e-32	3.25e-34	0.0575	12.1963	0.701454	1811.04	C3orf38	chromosome 3 open reading frame 38
101927891	1.22e-32	3.27e-34	0.1165	12.1959	1.42092	24.95	PKN2-AS1	PKN2 antisense RNA 1
10987	1.29e-32	3.47e-34	0.0329	12.191	0.400618	1021.18	COPS5	COP9 signalosome subunit 5
1163	1.38e-32	3.73e-34	0.0577	12.1851	0.703374	120.5	CKS1B	CDC28 protein kinase regulatory subunit 1B
55771	1.49e-32	4.03e-34	0.0648	12.1788	0.789692	128.9	PRR11	proline rich 11
105371461	1.68e-32	4.56e-34	0.1076	12.1688	1.30895	90.47	LOC105371461	replaced by ID 9447
3586	1.84e-32	5.01e-34	0.1159	12.1611	1.40972	17.49	IL10	interleukin 10
6737	1.88e-32	5.14e-34	0.0937	12.159	1.13904	1229.28	TRIM21	tripartite motif containing 21
3431	2.86e-32	7.82e-34	0.0855	12.1247	1.03649	2237.8	SP110	SP110 nuclear body protein
80258	2.98e-32	8.17e-34	0.0695	-12.1211	-0.842357	168.12	EFHC2	EF-hand domain containing 2
11234	4.55e-32	1.25e-33	0.0342	12.0863	0.41353	1109.1	HPS5	HPS5 biogenesis of lysosomal organelles complex 2 subunit 2
10461	4.67e-32	1.28e-33	0.1119	12.0839	1.35188	67.57	MERTK	MER proto-oncogene, tyrosine kinase
1666	5.64e-32	1.56e-33	0.0441	12.0682	0.53249	2374.42	DECR1	2,4-dienoyl-CoA reductase 1
57415	5.79e-32	1.6e-33	0.0976	12.0658	1.17705	51.06	C3orf14	chromosome 3 open reading frame 14
2867	6.25e-32	1.73e-33	0.1342	12.0595	1.61846	2663.18	FFAR2	free fatty acid receptor 2
26024	7.54e-32	2.09e-33	0.0497	12.0437	0.599108	99.43	PTCD1	pentatricopeptide repeat domain 1
7726	8.07e-32	2.24e-33	0.0772	12.038	0.929802	239.81	TRIM26	tripartite motif containing 26
105374985	8.13e-32	2.27e-33	0.093	12.0372	1.1189	281.08	LOC105374985
202559	8.31e-32	2.32e-33	0.0855	-12.0353	-1.02867	161.09	KHDRBS2	KH RNA binding domain containing, signal transduction associated 2
54464	8.46e-32	2.37e-33	0.0857	12.0336	1.03176	11871.4	XRN1	5'-3' exoribonuclease 1
64795	1.01e-31	2.84e-33	0.0382	-12.0184	-0.459101	3856.67	RMND5A	required for meiotic nuclear division 5 homolog A
57047	1.06e-31	2.98e-33	0.1187	12.0146	1.42636	82.2	PLSCR2	phospholipid scramblase 2
100507616	1.09e-31	3.07e-33	0.085	-12.012	-1.02052	466.45	LINC02397	long intergenic non-protein coding RNA 2397
64343	1.18e-31	3.34e-33	0.0745	12.0051	0.894678	1449.18	AZI2	5-azacytidine induced 2
11116	1.21e-31	3.43e-33	0.0418	-12.003	-0.501734	726.99	CEP43	centrosomal protein 43
53840	1.25e-31	3.55e-33	0.0588	12.0002	0.705231	492.1	TRIM34	tripartite motif containing 34
634	1.37e-31	3.9e-33	0.1409	11.9922	1.69019	486.66	CEACAM1	CEA cell adhesion molecule 1
838	1.47e-31	4.2e-33	0.169	11.9862	2.02574	1085.51	CASP5	caspase 5
57149	1.57e-31	4.49e-33	0.0654	11.9806	0.783493	775.04	LYRM1	LYR motif containing 1
100287520	1.58e-31	4.51e-33	0.118	-11.9802	-1.4142	20.43	GLYATL1B	glycine-N-acyltransferase like 1B
221656	1.83e-31	5.22e-33	0.0681	11.968	0.814553	899.66	KDM1B	lysine demethylase 1B
64764	2.04e-31	5.85e-33	0.0546	11.9587	0.65319	386.03	CREB3L2	cAMP responsive element binding protein 3 like 2
597	2.31e-31	6.63e-33	0.1111	11.9482	1.3272	4418.07	BCL2A1	BCL2 related protein A1
3480	2.94e-31	8.48e-33	0.0684	-11.9278	-0.816199	450.52	IGF1R	insulin like growth factor 1 receptor
55176	3.05e-31	8.79e-33	0.0335	-11.9248	-0.399055	280.31	SEC61A2	SEC61 translocon subunit alpha 2
112268133	3.05e-31	8.82e-33	0.1484	11.9245	1.76993	33.85	LOC112268133	uncharacterized LOC112268133
10903	3.12e-31	9.03e-33	0.0836	11.9226	0.996456	220.72	MTMR11	myotubularin related protein 11
8767	3.12e-31	9.05e-33	0.0747	11.9224	0.891167	854.79	RIPK2	receptor interacting serine/threonine kinase 2
695	3.36e-31	9.79e-33	0.0511	11.9159	0.609194	2435.15	BTK	Bruton tyrosine kinase
128346	3.63e-31	1.06e-32	0.0539	11.9093	0.642426	1419.69	C1orf162	chromosome 1 open reading frame 162
1861	4.24e-31	1.24e-32	0.0555	11.8963	0.660473	587.73	TOR1A	torsin family 1 member A
100996712	4.36e-31	1.28e-32	0.0978	11.8936	1.16281	227.39	SRGAP2D	SLIT-ROBO Rho GTPase activating protein 2D (pseudogene)
26118	4.45e-31	1.31e-32	0.0667	11.8918	0.79279	6550.17	WSB1	WD repeat and SOCS box containing 1
6189	4.85e-31	1.42e-32	0.0626	-11.8845	-0.743521	26968.7	RPS3A	ribosomal protein S3A
140711	4.88e-31	1.44e-32	0.0743	11.8838	0.883118	588.99	TLDC2	TBC/LysM-associated domain containing 2
55577	4.98e-31	1.47e-32	0.1134	11.882	1.34701	1119.66	NAGK	N-acetylglucosamine kinase
9068	5.37e-31	1.59e-32	0.0804	-11.8755	-0.955243	584.08	ANGPTL1	angiopoietin like 1
1915	5.59e-31	1.65e-32	0.0467	-11.872	-0.554238	149035	EEF1A1	eukaryotic translation elongation factor 1 alpha 1
2923	5.68e-31	1.69e-32	0.0486	11.8705	0.576786	2270.89	PDIA3	protein disulfide isomerase family A member 3
4520	5.98e-31	1.78e-32	0.0544	11.8659	0.645591	629.17	MTF1	metal regulatory transcription factor 1
55379	6.41e-31	1.91e-32	0.0376	11.86	0.445612	705.65	LRRC59	leucine rich repeat containing 59
1211	6.51e-31	1.94e-32	0.0343	11.8585	0.407132	702.74	CLTA	clathrin light chain A
101928140	6.62e-31	1.98e-32	0.1145	-11.857	-1.3577	36.36	PTPRK-AS1	PTPRK antisense RNA 1
137075	6.94e-31	2.08e-32	0.1361	11.8528	1.61333	18.28	CLDN23	claudin 23
51057	6.98e-31	2.1e-32	0.0459	-11.8522	-0.544292	414.4	WDPCP	WD repeat containing planar cell polarity effector
25974	7.25e-31	2.18e-32	0.0516	11.8489	0.611325	298.56	MMACHC	metabolism of cobalamin associated C
140707	7.59e-31	2.29e-32	0.0571	-11.8448	-0.676855	453.48	BRI3BP	BRI3 binding protein
25912	8.32e-31	2.51e-32	0.034	11.837	0.402351	1015.86	C1orf43	chromosome 1 open reading frame 43
54948	8.45e-31	2.56e-32	0.0347	11.8356	0.41081	352.08	MRPL16	mitochondrial ribosomal protein L16
7170	8.99e-31	2.73e-32	0.0365	11.8302	0.432232	6647.73	TPM3	tropomyosin 3
5423	9.74e-31	2.96e-32	0.0641	11.8233	0.758403	1126.89	POLB	DNA polymerase beta
100133286	1.07e-30	3.25e-32	0.1115	11.8153	1.31795	12.66	CBR1-AS1	CBR1 antisense RNA 1
167410	1.11e-30	3.39e-32	0.1054	-11.812	-1.24482	98.57	LIX1	limb and CNS expressed 1
5321	1.16e-30	3.55e-32	0.0769	11.8079	0.908233	455.03	PLA2G4A	phospholipase A2 group IVA
131096	1.16e-30	3.56e-32	0.098	-11.8078	-1.15734	86.73	KCNH8	potassium voltage-gated channel subfamily H member 8
133	1.16e-30	3.57e-32	0.1297	11.8076	1.53127	467.49	ADM	adrenomedullin
9957	1.25e-30	3.85e-32	0.0844	-11.8012	-0.99658	119.13	HS3ST1	heparan sulfate-glucosamine 3-sulfotransferase 1
29116	1.55e-30	4.78e-32	0.0444	11.7829	0.522818	1908.61	MYLIP	myosin regulatory light chain interacting protein
51816	1.67e-30	5.15e-32	0.0893	11.7766	1.05223	1149.83	ADA2	adenosine deaminase 2
147339	2.37e-30	7.33e-32	0.058	11.7469	0.681544	1854.56	C18orf25	chromosome 18 open reading frame 25
107987112	2.41e-30	7.45e-32	0.1129	-11.7454	-1.32598	36.61	LOC107987112	uncharacterized LOC107987112
5993	2.72e-30	8.43e-32	0.0249	11.735	0.291888	1036.73	RFX5	regulatory factor X5
2213	2.8e-30	8.72e-32	0.1249	11.7322	1.46546	1121.35	FCGR2B	Fc gamma receptor IIb
3417	2.9e-30	9.02e-32	0.0549	11.7293	0.643473	1325.02	IDH1	isocitrate dehydrogenase (NADP(+)) 1
55026	3.17e-30	9.9e-32	0.0797	11.7214	0.933969	75.72	TMEM255A	transmembrane protein 255A
7803	3.3e-30	1.03e-31	0.1024	11.7178	1.19999	2543.59	PTP4A1	protein tyrosine phosphatase 4A1
200942	3.34e-30	1.05e-31	0.1358	11.7167	1.59159	108.15	KLHDC8B	kelch domain containing 8B
9493	3.49e-30	1.1e-31	0.0608	11.7128	0.712553	272.37	KIF23	kinesin family member 23
7386	3.56e-30	1.12e-31	0.0304	11.7111	0.355897	873.54	UQCRFS1	ubiquinol-cytochrome c reductase, Rieske iron-sulfur polypeptide 1
9978	3.69e-30	1.16e-31	0.0431	11.7079	0.505074	1278.96	RBX1	ring-box 1
23564	3.73e-30	1.18e-31	0.0896	11.7067	1.04898	106.16	DDAH2	dimethylarginine dimethylaminohydrolase 2
105369438	3.74e-30	1.18e-31	0.0793	11.7063	0.927869	42.94	PIWIL4-AS1	PIWIL4 antisense RNA 1
83854	4.39e-30	1.39e-31	0.1175	11.6926	1.37342	43.17	ANGPTL6	angiopoietin like 6
9997	4.5e-30	1.43e-31	0.1965	11.6903	2.29726	36.6	SCO2	synthesis of cytochrome C oxidase 2
79659	5.91e-30	1.88e-31	0.0643	-11.667	-0.750013	202.72	DYNC2H1	dynein cytoplasmic 2 heavy chain 1
10311	6.21e-30	1.98e-31	0.024	11.6626	0.279327	807.9	VPS26C	VPS26 endosomal protein sorting factor C
84658	7.14e-30	2.28e-31	0.0935	-11.6506	-1.08978	832.26	ADGRE3	adhesion G protein-coupled receptor E3
105370178	7.58e-30	2.42e-31	0.1416	11.6454	1.64931	86.54	LOC105370178	uncharacterized LOC105370178
57169	8.13e-30	2.6e-31	0.093	11.6392	1.08218	3946.47	ZNFX1	zinc finger NFX1-type containing 1
647135	8.29e-30	2.66e-31	0.0986	11.6374	1.14769	790.22	SRGAP2B	SLIT-ROBO Rho GTPase activating protein 2B
79719	8.36e-30	2.69e-31	0.029	11.6365	0.337911	925.73	AAGAB	alpha and gamma adaptin binding protein
92610	8.69e-30	2.8e-31	0.082	11.6331	0.954321	1530.31	TIFA	TRAF interacting protein with forkhead associated domain
3604	8.77e-30	2.83e-31	0.0946	-11.6322	-1.09988	65.31	TNFRSF9	TNF receptor superfamily member 9
56894	1.12e-29	3.62e-31	0.0662	11.611	0.768849	277.8	AGPAT3	1-acylglycerol-3-phosphate O-acyltransferase 3
6124	1.16e-29	3.76e-31	0.0556	-11.6078	-0.644861	13741.3	RPL4	ribosomal protein L4
23380	1.18e-29	3.84e-31	0.1179	11.606	1.36798	418.64	SRGAP2	SLIT-ROBO Rho GTPase activating protein 2
5366	1.19e-29	3.88e-31	0.0848	11.6051	0.983861	888.69	PMAIP1	phorbol-12-myristate-13-acetate-induced protein 1
105369299	1.2e-29	3.89e-31	0.0861	11.6049	0.9995	47.02	LOC105369299	uncharacterized LOC105369299
4430	1.21e-29	3.93e-31	0.1119	-11.604	-1.29792	33.01	MYO1B	myosin IB
304	1.22e-29	3.97e-31	0.0801	11.6031	0.928932	165.36	ANXA2P2	annexin A2 pseudogene 2
127254	1.3e-29	4.26e-31	0.1722	11.5971	1.99659	26.97	ERICH3	glutamate rich 3
221178	1.36e-29	4.45e-31	0.0613	11.5934	0.710907	3853.7	SPATA13	spermatogenesis associated 13
91404	1.7e-29	5.57e-31	0.0666	11.5742	0.770602	1139.16	SESTD1	SEC14 and spectrin domain containing 1
3111	1.71e-29	5.63e-31	0.0752	-11.5733	-0.86977	506.55	HLA-DOA	major histocompatibility complex, class II, DO alpha
10007	1.92e-29	6.31e-31	0.0471	11.5634	0.544254	346.28	GNPDA1	glucosamine-6-phosphate deaminase 1
25909	1.92e-29	6.33e-31	0.047	-11.5632	-0.543522	4631.47	AHCTF1	AT-hook containing transcription factor 1
6103	2.02e-29	6.69e-31	0.0566	-11.5584	-0.654245	624.45	RPGR	retinitis pigmentosa GTPase regulator
1649	2.16e-29	7.16e-31	0.0791	11.5526	0.913432	407.94	DDIT3	DNA damage inducible transcript 3
102724008	2.66e-29	8.85e-31	0.127	11.5344	1.46441	30.81	LOC102724008	uncharacterized LOC102724008
4856	3.64e-29	1.21e-30	0.1172	-11.5075	-1.34908	177.15	CCN3	cellular communication network factor 3
56829	3.66e-29	1.22e-30	0.0748	11.5069	0.861114	5316.82	ZC3HAV1	zinc finger CCCH-type containing, antiviral 1
51278	3.77e-29	1.26e-30	0.0594	11.5041	0.683638	672.17	IER5	immediate early response 5
55024	4.47e-29	1.49e-30	0.0757	-11.4893	-0.870272	2144.31	BANK1	B cell scaffold protein with ankyrin repeats 1
283254	4.79e-29	1.6e-30	0.0492	11.4831	0.565386	85.65	HARBI1	harbinger transposase derived 1
3949	4.96e-29	1.66e-30	0.096	11.48	1.10226	58.65	LDLR	low density lipoprotein receptor
9414	5.05e-29	1.7e-30	0.0635	11.4782	0.729018	203.58	TJP2	tight junction protein 2
199223	5.35e-29	1.8e-30	0.1602	11.473	1.83752	102.69	TTC21A	tetratricopeptide repeat domain 21A
132720	5.35e-29	1.8e-30	0.0795	11.473	0.912183	569.05	FAM241A	family with sequence similarity 241 member A
6574	6.01e-29	2.03e-30	0.0417	11.4628	0.477557	1622.18	SLC20A1	solute carrier family 20 member 1
112268420	6.01e-29	2.04e-30	0.0954	11.4625	1.09378	50.78	LOC112268420
93343	6.16e-29	2.09e-30	0.1282	11.4603	1.46974	42.79	MVB12A	multivesicular body subunit 12A
105369315	6.45e-29	2.19e-30	0.117	-11.4561	-1.34072	697.2	LOC105369315	uncharacterized LOC105369315
837	6.54e-29	2.22e-30	0.0912	11.4548	1.04505	8164.18	CASP4	caspase 4
53831	6.54e-29	2.23e-30	0.151	11.4547	1.73015	18.26	GPR84	G protein-coupled receptor 84
197259	6.75e-29	2.31e-30	0.0864	11.4517	0.989698	1249.22	MLKL	mixed lineage kinase domain like pseudokinase
124460	6.81e-29	2.33e-30	0.0604	11.4508	0.691527	1005.97	SNX20	sorting nexin 20
84930	7.21e-29	2.47e-30	0.0799	11.4458	0.914134	720.57	MASTL	microtubule associated serine/threonine kinase like
105369968	7.69e-29	2.64e-30	0.0513	-11.44	-0.58692	198.11	LOC105369968	uncharacterized LOC105369968
1269	8.41e-29	2.89e-30	0.0762	-11.4321	-0.871398	130.91	CNR2	cannabinoid receptor 2
6129	8.69e-29	2.99e-30	0.0503	-11.4291	-0.574569	17834.5	RPL7	ribosomal protein L7
6741	9.28e-29	3.2e-30	0.0661	11.4232	0.754629	1802.67	SSB	small RNA binding exonuclease protection factor La
150094	9.29e-29	3.21e-30	0.0827	11.423	0.94491	22.89	SIK1	salt inducible kinase 1
105376037	9.42e-29	3.26e-30	0.1545	11.4216	1.76475	51.44	LOC105376037	uncharacterized LOC105376037
105372903	9.44e-29	3.27e-30	0.0722	11.4213	0.824952	51.78	LOC105372903	uncharacterized LOC105372903
23328	1.01e-28	3.5e-30	0.1101	11.4154	1.25685	93.59	SASH1	SAM and SH3 domain containing 1
7286	1.14e-28	3.95e-30	0.0969	11.4049	1.10531	61.09	TUFT1	tuftelin 1
5266	1.19e-28	4.13e-30	0.1958	-11.4011	-2.23213	52.28	PI3	peptidase inhibitor 3
283663	1.28e-28	4.48e-30	0.1076	-11.3941	-1.22608	123.97	LINC00926	long intergenic non-protein coding RNA 926
51422	1.39e-28	4.87e-30	0.0733	11.3868	0.834854	816.24	PRKAG2	protein kinase AMP-activated non-catalytic subunit gamma 2
7444	1.47e-28	5.16e-30	0.0587	11.3816	0.668214	2675.49	VRK2	VRK serine/threonine kinase 2
22849	1.59e-28	5.56e-30	0.0809	11.3752	0.920017	390.24	CPEB3	cytoplasmic polyadenylation element binding protein 3
253512	1.64e-28	5.75e-30	0.0376	11.3722	0.428005	502.02	SLC25A30	solute carrier family 25 member 30
11138	1.67e-28	5.88e-30	0.0503	11.3702	0.571833	526.52	TBC1D8	TBC1 domain family member 8
79571	1.79e-28	6.29e-30	0.0354	11.3643	0.402604	744.04	GCC1	GRIP and coiled-coil domain containing 1
9187	1.89e-28	6.69e-30	0.0395	-11.359	-0.449083	363.68	SLC24A1	solute carrier family 24 member 1
112268421	2.03e-28	7.18e-30	0.0959	-11.3528	-1.08922	313.64	LOC112268421
102724428	2.11e-28	7.47e-30	0.0848	11.3493	0.962647	31.22	LOC102724428	salt inducible kinase 1B (putative)
105377016	2.12e-28	7.54e-30	0.0429	-11.3486	-0.487294	2193.21	LOC105377016	uncharacterized LOC105377016
1879	2.16e-28	7.67e-30	0.0911	-11.347	-1.03393	853.75	EBF1	EBF transcription factor 1
105372698	2.21e-28	7.86e-30	0.0933	-11.3449	-1.05883	102.71	LOC105372698	uncharacterized LOC105372698
6696	2.24e-28	7.98e-30	0.2035	-11.3436	-2.30888	28.92	SPP1	secreted phosphoprotein 1
29074	2.42e-28	8.65e-30	0.0428	11.3365	0.484698	332.5	MRPL18	mitochondrial ribosomal protein L18
171423	2.52e-28	9e-30	0.0455	11.333	0.515297	240.71	PDIA3P1	protein disulfide isomerase family A member 3 pseudogene 1
445815	2.65e-28	9.5e-30	0.0646	11.3283	0.731445	1148.59	PALM2AKAP2	PALM2 and AKAP2 fusion
5717	2.84e-28	1.02e-29	0.0296	11.3223	0.334962	344.12	PSMD11	proteasome 26S subunit, non-ATPase 11
51103	2.9e-28	1.04e-29	0.0421	11.3201	0.477068	288.31	NDUFAF1	NADH:ubiquinone oxidoreductase complex assembly factor 1
5796	2.92e-28	1.05e-29	0.0926	-11.3195	-1.04807	266.06	PTPRK	protein tyrosine phosphatase receptor type K
962	2.92e-28	1.05e-29	0.0498	11.3193	0.563255	6791.05	CD48	CD48 molecule
100129203	2.96e-28	1.07e-29	0.0651	-11.3179	-0.736543	78.39	LOC100129203	uncharacterized LOC100129203
81894	3.01e-28	1.09e-29	0.062	11.3163	0.701926	647.67	SLC25A28	solute carrier family 25 member 28
1845	3.32e-28	1.2e-29	0.0776	11.3075	0.877863	676.1	DUSP3	dual specificity phosphatase 3
105372767	3.38e-28	1.23e-29	0.1122	11.306	1.2688	27.83	LOC105372767	uncharacterized LOC105372767
5571	3.38e-28	1.23e-29	0.0319	11.3057	0.360347	815.91	PRKAG1	protein kinase AMP-activated non-catalytic subunit gamma 1
79817	3.62e-28	1.32e-29	0.0525	-11.2995	-0.593488	95.57	MOB3B	MOB kinase activator 3B
27071	3.71e-28	1.36e-29	0.0859	11.2971	0.9701	7046.97	DAPP1	dual adaptor of phosphotyrosine and 3-phosphoinositides 1
219771	3.71e-28	1.36e-29	0.0348	-11.2971	-0.393556	1848.54	CCNY	cyclin Y
6125	3.83e-28	1.4e-29	0.0594	-11.2943	-0.671003	10536.3	RPL5	ribosomal protein L5
3017	3.87e-28	1.42e-29	0.068	11.2931	0.767555	500.36	H2BC5	H2B clustered histone 5
107303344	4.09e-28	1.5e-29	0.0609	11.2881	0.687709	1613.77	SETDB2-PHF11	SETDB2-PHF11 readthrough
63901	4.41e-28	1.62e-29	0.0561	11.2814	0.633412	2991.5	FAM111A	FAM111 trypsin like peptidase A
990	4.49e-28	1.65e-29	0.1147	11.2796	1.2938	88.86	CDC6	cell division cycle 6
5110	4.74e-28	1.75e-29	0.0472	11.2747	0.532196	1831.64	PCMT1	protein-L-isoaspartate (D-aspartate) O-methyltransferase
6446	4.95e-28	1.83e-29	0.0732	-11.2708	-0.825092	1627.24	SGK1	serum/glucocorticoid regulated kinase 1
7979	5.69e-28	2.1e-29	0.039	11.2585	0.439184	429.89	SEM1	SEM1 26S proteasome subunit
3815	5.76e-28	2.14e-29	0.1017	-11.2571	-1.14488	43.24	KIT	KIT proto-oncogene, receptor tyrosine kinase
374470	6.21e-28	2.3e-29	0.0782	-11.2505	-0.87975	152.39	C12orf42	chromosome 12 open reading frame 42
6897	6.38e-28	2.37e-29	0.0374	11.2478	0.420707	1458.72	TARS1	threonyl-tRNA synthetase 1
2359	6.39e-28	2.38e-29	0.1338	11.2475	1.50517	63.75	FPR3	formyl peptide receptor 3
152926	6.6e-28	2.46e-29	0.0664	11.2446	0.746636	3052.11	PPM1K	protein phosphatase, Mg2+/Mn2+ dependent 1K
107985124	7.03e-28	2.63e-29	0.119	11.2389	1.33768	197.74	LINC02785	long intergenic non-protein coding RNA 2785
51657	7.05e-28	2.64e-29	0.0607	11.2385	0.682292	237.86	STYXL1	serine/threonine/tyrosine interacting like 1
402415	7.39e-28	2.77e-29	0.0935	-11.2343	-1.05055	34.17	XKRX	XK related X-linked
256586	7.54e-28	2.83e-29	0.0879	11.2323	0.987865	1092.57	LYSMD2	LysM domain containing 2
554282	7.68e-28	2.89e-29	0.0831	11.2305	0.932942	37.91	FAM72C	family with sequence similarity 72 member C
55689	7.78e-28	2.93e-29	0.0311	11.2292	0.348684	719.61	YEATS2	YEATS domain containing 2
4897	8.05e-28	3.03e-29	0.131	-11.2261	-1.47043	114.15	NRCAM	neuronal cell adhesion molecule
100529261	8.05e-28	3.04e-29	0.0391	11.2259	0.438462	505.15	CHURC1-FNTB	CHURC1-FNTB readthrough
7098	8.54e-28	3.23e-29	0.0926	11.2207	1.03856	85.64	TLR3	toll like receptor 3
105373504	1.15e-27	4.36e-29	0.0927	-11.194	-1.03718	64.61	LOC105373504	uncharacterized LOC105373504
646976	1.16e-27	4.41e-29	0.0739	-11.193	-0.826707	289.71	RALGPS2-AS1	RALGPS2 antisense RNA 1
4708	1.17e-27	4.44e-29	0.0409	11.1925	0.457637	418.2	NDUFB2	NADH:ubiquinone oxidoreductase subunit B2
80011	1.33e-27	5.06e-29	0.0311	11.1808	0.347542	1828.07	PSME3IP1	proteasome activator subunit 3 interacting protein 1
284837	1.39e-27	5.31e-29	0.1432	11.1766	1.60034	96.61	AATBC	apoptosis associated transcript in bladder cancer
375287	1.43e-27	5.45e-29	0.0855	11.1743	0.955148	462.76	RBM43	RNA binding motif protein 43
578	1.49e-27	5.7e-29	0.1014	11.1703	1.13306	241.07	BAK1	BCL2 antagonist/killer 1
29934	1.54e-27	5.9e-29	0.0372	11.1673	0.415322	310.35	SNX12	sorting nexin 12
102724297	1.67e-27	6.4e-29	0.1023	11.16	1.14159	110.3	CCR5AS	CCR5 antisense RNA
1524	1.8e-27	6.93e-29	0.0732	11.153	0.816804	2123.97	CX3CR1	C-X3-C motif chemokine receptor 1
4794	1.99e-27	7.65e-29	0.086	11.1441	0.958934	161.87	NFKBIE	NFKB inhibitor epsilon
1347	2.06e-27	7.94e-29	0.0393	11.1409	0.43763	1327.3	COX7A2	cytochrome c oxidase subunit 7A2
57480	2.1e-27	8.12e-29	0.0789	-11.1388	-0.878724	272.93	PLEKHG1	pleckstrin homology and RhoGEF domain containing G1
3837	2.13e-27	8.23e-29	0.0825	11.1376	0.919338	5630.79	KPNB1	karyopherin subunit beta 1
339448	2.15e-27	8.31e-29	0.0356	11.1368	0.39678	298.8	C1orf174	chromosome 1 open reading frame 174
6272	2.19e-27	8.47e-29	0.086	11.135	0.957514	1066.73	SORT1	sortilin 1
9377	2.52e-27	9.78e-29	0.0416	11.1222	0.462402	392.43	COX5A	cytochrome c oxidase subunit 5A
2519	2.69e-27	1.05e-28	0.0534	11.1161	0.59373	521.74	FUCA2	alpha-L-fucosidase 2
169693	2.92e-27	1.14e-28	0.1626	11.1089	1.80629	142.42	TMEM252	transmembrane protein 252
84282	3.22e-27	1.26e-28	0.0746	11.0999	0.828133	396.12	RNF135	ring finger protein 135
558	3.33e-27	1.3e-28	0.1075	11.0969	1.19331	22.92	AXL	AXL receptor tyrosine kinase
6233	3.52e-27	1.38e-28	0.0524	-11.0917	-0.581056	13256	RPS27A	ribosomal protein S27a
29781	3.57e-27	1.4e-28	0.1423	11.0904	1.57781	135.46	NCAPH2	non-SMC condensin II complex subunit H2
56913	3.57e-27	1.4e-28	0.0717	11.0901	0.794664	5159.4	C1GALT1	core 1 synthase, glycoprotein-N-acetylgalactosamine 3-beta-galactosyltransferase 1
56670	3.88e-27	1.53e-28	0.1078	11.0825	1.19501	167.35	SUCNR1	succinate receptor 1
6036	4.31e-27	1.7e-28	0.1071	11.073	1.18634	468.68	RNASE2	ribonuclease A family member 2
9851	4.39e-27	1.73e-28	0.0304	-11.0712	-0.336701	313.94	KIAA0753	KIAA0753
440067	4.96e-27	1.96e-28	0.0957	11.0601	1.05815	75.44	CASP1P2	caspase 1 pseudogene 2
100132501	5.43e-27	2.15e-28	0.1258	11.0519	1.3901	16.5	LINC01415	long intergenic non-protein coding RNA 1415
22837	5.52e-27	2.19e-28	0.0665	-11.0503	-0.734447	577.61	COBLL1	cordon-bleu WH2 repeat protein like 1
8609	5.78e-27	2.29e-28	0.0442	-11.0461	-0.488776	1139.62	KLF7	KLF transcription factor 7
653319	5.88e-27	2.34e-28	0.1659	11.0443	1.83279	22.54	MATCAP1	microtubule associated tyrosine carboxypeptidase 1
1839	7.08e-27	2.82e-28	0.125	11.0275	1.37892	21.01	HBEGF	heparin binding EGF like growth factor
94015	7.15e-27	2.85e-28	0.0892	11.0265	0.983682	57.23	TTYH2	tweety family member 2
6947	7.26e-27	2.9e-28	0.136	11.025	1.49911	331.51	TCN1	transcobalamin 1
653464	7.33e-27	2.93e-28	0.096	11.0241	1.05822	718.6	SRGAP2C	SLIT-ROBO Rho GTPase activating protein 2C
952	7.36e-27	2.95e-28	0.0758	11.0234	0.835457	609.24	CD38	CD38 molecule
8900	7.36e-27	2.94e-28	0.1994	11.0235	2.19846	19.03	CCNA1	cyclin A1
5954	7.44e-27	2.99e-28	0.0521	11.0222	0.574117	300.29	RCN1	reticulocalbin 1
105376982	7.7e-27	3.09e-28	0.1061	-11.0191	-1.16937	44.66	LOC105376982	uncharacterized LOC105376982
79932	8.17e-27	3.29e-28	0.1157	11.0136	1.2748	843.91	KIAA0319L	KIAA0319 like
80832	8.26e-27	3.33e-28	0.1861	11.0124	2.04987	54.59	APOL4	apolipoprotein L4
221472	8.47e-27	3.42e-28	0.1096	11.0101	1.20667	261.82	FGD2	FYVE, RhoGEF and PH domain containing 2
284	8.67e-27	3.5e-28	0.0886	-11.0078	-0.975098	279.26	ANGPT1	angiopoietin 1
6277	8.67e-27	3.51e-28	0.0775	11.0077	0.853265	2279.36	S100A6	S100 calcium binding protein A6
105370355	8.96e-27	3.63e-28	0.1972	11.0046	2.1702	43.8	LOC105370355	uncharacterized LOC105370355
55103	9.12e-27	3.7e-28	0.0676	-11.0029	-0.743345	3803.26	RALGPS2	Ral GEF with PH domain and SH3 binding motif 2
112268446	1e-26	4.07e-28	0.086	-10.9943	-0.945564	474.53	LOC112268446
102723663	1.02e-26	4.13e-28	0.122	10.993	1.34074	19.61	LOC102723663	uncharacterized LOC102723663
161145	1.11e-26	4.52e-28	0.1061	10.9849	1.16513	128.72	TMEM229B	transmembrane protein 229B
105376504	1.35e-26	5.5e-28	0.1926	10.9671	2.11264	53.23	LOC105376504
2960	1.44e-26	5.9e-28	0.0325	10.9608	0.356389	618.67	GTF2E1	general transcription factor IIE subunit 1
4082	1.5e-26	6.12e-28	0.1016	10.9574	1.11329	3649.26	MARCKS	myristoylated alanine rich protein kinase C substrate
2526	1.59e-26	6.51e-28	0.0613	10.9518	0.671739	358.08	FUT4	fucosyltransferase 4
107984302	1.96e-26	8.03e-28	0.1032	10.9328	1.12817	53.98	LOC107984302	uncharacterized LOC107984302
102724965	2.13e-26	8.76e-28	0.0938	10.9249	1.0243	70.94	LOC102724965	uncharacterized LOC102724965
102659353	2.15e-26	8.85e-28	0.054	-10.924	-0.590283	77.84	THRIL	TNF and HNRNPL related immunoregulatory long non-coding RNA
1285	2.17e-26	8.94e-28	0.0748	-10.9231	-0.816676	81.6	COL4A3	collagen type IV alpha 3 chain
9056	2.51e-26	1.03e-27	0.0947	10.9098	1.03297	1261.73	SLC7A7	solute carrier family 7 member 7
728833	3.01e-26	1.24e-27	0.0784	10.8931	0.853834	49.34	FAM72D	family with sequence similarity 72 member D
4249	3.86e-26	1.6e-27	0.0328	-10.8701	-0.356214	1269.23	MGAT5	alpha-1,6-mannosylglycoprotein 6-beta-N-acetylglucosaminyltransferase
23509	3.88e-26	1.61e-27	0.0529	10.8695	0.575433	200.59	POFUT1	protein O-fucosyltransferase 1
57541	4.09e-26	1.7e-27	0.0381	-10.8647	-0.414372	503.23	ZNF398	zinc finger protein 398
753	4.34e-26	1.8e-27	0.0486	-10.8592	-0.52751	1027.89	LDLRAD4	low density lipoprotein receptor class A domain containing 4
54676	4.55e-26	1.89e-27	0.1067	10.8547	1.15779	301.7	GTPBP2	GTP binding protein 2
3663	4.6e-26	1.92e-27	0.1139	10.8535	1.23606	224.38	IRF5	interferon regulatory factor 5
2123	4.96e-26	2.07e-27	0.0775	10.8466	0.840565	13387.6	EVI2A	ecotropic viral integration site 2A
9966	5.06e-26	2.12e-27	0.1335	10.8445	1.44794	52.45	TNFSF15	TNF superfamily member 15
2733	5.14e-26	2.15e-27	0.0287	10.843	0.311569	821.39	GLE1	GLE1 RNA export mediator
993	5.8e-26	2.43e-27	0.1353	10.8318	1.46565	35.54	CDC25A	cell division cycle 25A
105377587	6.02e-26	2.53e-27	0.1414	10.8282	1.5309	47.54	LOC105377587	uncharacterized LOC105377587
105375020	6.68e-26	2.81e-27	0.1758	10.8186	1.90201	16.53	LOC105375020	uncharacterized LOC105375020
8665	6.7e-26	2.82e-27	0.0362	-10.8183	-0.391404	1762.19	EIF3F	eukaryotic translation initiation factor 3 subunit F
7752	6.93e-26	2.92e-27	0.0724	10.815	0.782912	929.39	ZNF200	zinc finger protein 200
84034	7.04e-26	2.97e-27	0.0922	10.8134	0.996837	754.38	EMILIN2	elastin microfibril interfacer 2
2040	7.18e-26	3.04e-27	0.064	10.8115	0.692308	3914.72	STOM	stomatin
55032	7.74e-26	3.28e-27	0.0502	10.8045	0.542455	1784.48	SLC35A5	solute carrier family 35 member A5
2214	7.92e-26	3.36e-27	0.1038	10.8023	1.12173	20150	FCGR3A	Fc gamma receptor IIIa
54718	8.39e-26	3.56e-27	0.0758	10.7969	0.818636	44.27	BTN2A3P	butyrophilin subfamily 2 member A3, pseudogene
1017	8.49e-26	3.61e-27	0.042	10.7956	0.453877	142.59	CDK2	cyclin dependent kinase 2
27185	8.59e-26	3.66e-27	0.0883	10.7944	0.953011	614.19	DISC1	DISC1 scaffold protein
2793	8.93e-26	3.81e-27	0.0917	10.7907	0.989345	51.74	GNGT2	G protein subunit gamma transducin 2
9168	8.93e-26	3.81e-27	0.0846	10.7906	0.912422	9453.27	TMSB10	thymosin beta 10
90441	9.74e-26	4.16e-27	0.033	10.7825	0.355306	364.45	ZNF622	zinc finger protein 622
10376	9.77e-26	4.18e-27	0.0639	10.7821	0.688737	2382.66	TUBA1B	tubulin alpha 1b
23317	9.95e-26	4.26e-27	0.0526	10.7803	0.566709	3029.21	DNAJC13	DnaJ heat shock protein family (Hsp40) member C13
10549	1.1e-25	4.71e-27	0.0629	10.7712	0.67699	306.93	PRDX4	peroxiredoxin 4
3836	1.1e-25	4.73e-27	0.0365	-10.7707	-0.392702	2189.78	KPNA1	karyopherin subunit alpha 1
26986	1.19e-25	5.15e-27	0.0421	-10.763	-0.453052	4755.1	PABPC1	poly(A) binding protein cytoplasmic 1
5326	1.19e-25	5.15e-27	0.0761	10.763	0.818798	173.88	PLAGL2	PLAG1 like zinc finger 2
3965	1.21e-25	5.22e-27	0.1615	10.7617	1.73748	146.25	LGALS9	galectin 9
285195	1.22e-25	5.28e-27	0.0368	10.7606	0.396468	1027.21	SLC9A9	solute carrier family 9 member A9
9881	1.32e-25	5.71e-27	0.0908	10.7535	0.976909	5921.27	TRANK1	tetratricopeptide repeat and ankyrin repeat containing 1
10010	1.32e-25	5.74e-27	0.0716	10.753	0.769608	5795.12	TANK	TRAF family member associated NFKB activator
201475	1.72e-25	7.44e-27	0.041	10.7289	0.439515	1069.76	RAB12	RAB12, member RAS oncogene family
55829	1.74e-25	7.55e-27	0.0413	10.7276	0.442628	363.97	SELENOS	selenoprotein S
1349	2.07e-25	8.99e-27	0.0446	10.7115	0.477977	1348.22	COX7B	cytochrome c oxidase subunit 7B
64651	2.13e-25	9.3e-27	0.1696	10.7083	1.81646	247.92	CSRNP1	cysteine and serine rich nuclear protein 1
105374775	2.14e-25	9.35e-27	0.0528	-10.7079	-0.565319	122.27	LOC105374775	uncharacterized LOC105374775
2799	2.21e-25	9.64e-27	0.0683	10.705	0.731627	5036.34	GNS	glucosamine (N-acetyl)-6-sulfatase
5688	2.49e-25	1.09e-26	0.0321	10.6938	0.343027	998.89	PSMA7	proteasome 20S subunit alpha 7
51065	2.49e-25	1.09e-26	0.0516	10.6936	0.552325	1002.21	RPS27L	ribosomal protein S27 like
3071	2.7e-25	1.18e-26	0.0343	10.6861	0.366064	4740.11	NCKAP1L	NCK associated protein 1 like
7178	2.94e-25	1.29e-26	0.0403	-10.6779	-0.430491	46945.7	TPT1	tumor protein, translationally-controlled 1
101927699	2.99e-25	1.31e-26	0.1322	10.6763	1.41129	13.67	SYT15-AS1	SYT15 antisense RNA 1
307	3.01e-25	1.32e-26	0.0558	10.6756	0.595186	573.66	ANXA4	annexin A4
84134	3.16e-25	1.39e-26	0.0561	10.6709	0.598434	129.75	TOMM40L	translocase of outer mitochondrial membrane 40 like
7128	3.28e-25	1.45e-26	0.0608	10.6672	0.648754	880.86	TNFAIP3	TNF alpha induced protein 3
64374	3.52e-25	1.56e-26	0.0589	10.6606	0.627961	101.44	SIL1	SIL1 nucleotide exchange factor
2591	3.58e-25	1.58e-26	0.0877	10.6589	0.934819	1629.26	GALNT3	polypeptide N-acetylgalactosaminyltransferase 3
219988	3.85e-25	1.71e-26	0.0855	10.652	0.910773	485.55	PATL1	PAT1 homolog 1, processing body mRNA decay factor
222256	3.98e-25	1.77e-26	0.0835	-10.6487	-0.889293	51.79	CDHR3	cadherin related family member 3
116449	4.03e-25	1.79e-26	0.0958	-10.6476	-1.01976	19.95	CLNK	cytokine dependent hematopoietic cell linker
84163	4.18e-25	1.86e-26	0.0325	-10.644	-0.345834	156.83	GTF2IRD2	GTF2I repeat domain containing 2
22919	4.8e-25	2.14e-26	0.0305	10.631	0.323831	2175.82	MAPRE1	microtubule associated protein RP/EB family member 1
23321	4.84e-25	2.16e-26	0.0711	-10.63	-0.755873	70.02	TRIM2	tripartite motif containing 2
133522	4.87e-25	2.18e-26	0.0606	10.6293	0.644441	151.45	PPARGC1B	PPARG coactivator 1 beta
100093631	5.15e-25	2.3e-26	0.0475	-10.624	-0.504768	1752.52	GTF2IP4	general transcription factor IIi pseudogene 4
3106	5.37e-25	2.41e-26	0.0696	10.62	0.739442	28994.7	HLA-B	major histocompatibility complex, class I, B
101928816	5.45e-25	2.45e-26	0.0784	10.6185	0.832697	156.25	LOC101928816	uncharacterized LOC101928816
150472	5.54e-25	2.49e-26	0.0723	10.6168	0.767513	1395.35	ZNG1B	Zn regulated GTPase metalloprotein activator 1B
22809	5.63e-25	2.53e-26	0.1181	10.6151	1.25392	22.66	ATF5	activating transcription factor 5
55863	7.12e-25	3.21e-26	0.0492	10.5932	0.521551	828.54	TMEM126B	transmembrane protein 126B
23184	7.38e-25	3.33e-26	0.0282	10.5897	0.29891	634.93	MESD	mesoderm development LRP chaperone
112950	7.51e-25	3.39e-26	0.0389	10.5879	0.4115	438.8	MED8	mediator complex subunit 8
59345	8.45e-25	3.82e-26	0.09	10.5768	0.951762	5299.72	GNB4	G protein subunit beta 4
57577	8.49e-25	3.84e-26	0.0522	-10.5762	-0.551612	334.57	CCDC191	coiled-coil domain containing 191
195827	8.88e-25	4.02e-26	0.0595	10.5719	0.629133	275.86	PRXL2C	peroxiredoxin like 2C
100132417	1.05e-24	4.76e-26	0.158	10.5562	1.66765	532.66	FCGR1CP	Fc gamma receptor Ic, pseudogene
9706	1.11e-24	5.05e-26	0.0465	10.5506	0.490145	452.77	ULK2	unc-51 like autophagy activating kinase 2
65264	1.2e-24	5.45e-26	0.0481	10.5434	0.507545	407.51	UBE2Z	ubiquitin conjugating enzyme E2 Z
6228	1.27e-24	5.78e-26	0.0545	-10.5378	-0.573952	14829.2	RPS23	ribosomal protein S23
8416	1.31e-24	5.97e-26	0.0588	-10.5348	-0.619794	116.85	ANXA9	annexin A9
3418	1.31e-24	6e-26	0.0757	10.5344	0.797733	337.1	IDH2	isocitrate dehydrogenase (NADP(+)) 2
100130520	1.37e-24	6.27e-26	0.17	10.5302	1.79045	92.7	CD300H	CD300H molecule (gene/pseudogene)
85403	1.47e-24	6.74e-26	0.0321	10.5234	0.337986	697.27	EAF1	ELL associated factor 1
2970	1.55e-24	7.1e-26	0.0433	-10.5184	-0.455388	1676.69	GTF2IP1	general transcription factor IIi pseudogene 1
4493	1.62e-24	7.42e-26	0.126	10.5143	1.3247	17.46	MT1E	metallothionein 1E
11164	1.64e-24	7.56e-26	0.0298	-10.5126	-0.313703	730.89	NUDT5	nudix hydrolase 5
100526740	1.69e-24	7.79e-26	0.0456	10.5097	0.478921	192.38	ATP5MF-PTCD1	ATP5MF-PTCD1 readthrough
1300	1.7e-24	7.83e-26	0.0666	-10.5092	-0.700011	435.09	COL10A1	collagen type X alpha 1 chain
79837	1.71e-24	7.91e-26	0.0416	10.5083	0.437655	244.45	PIP4K2C	phosphatidylinositol-5-phosphate 4-kinase type 2 gamma
387921	1.77e-24	8.18e-26	0.0485	10.5052	0.509655	791.67	NHLRC3	NHL repeat containing 3
2210	1.79e-24	8.26e-26	0.1377	10.5042	1.44651	1260.29	FCGR1BP	Fc gamma receptor Ib, pseudogene
29796	1.94e-24	9e-26	0.0492	10.4961	0.516174	330.11	UQCR10	ubiquinol-cytochrome c reductase, complex III subunit X
3561	1.96e-24	9.1e-26	0.0442	10.4951	0.463911	1172.16	IL2RG	interleukin 2 receptor subunit gamma
2209	1.97e-24	9.14e-26	0.1531	10.4946	1.60646	1660.83	FCGR1A	Fc gamma receptor Ia
641808	2.03e-24	9.44e-26	0.0461	-10.4916	-0.483628	298.43	FAM185BP	family with sequence similarity 185, member A pseudogene
22938	2.05e-24	9.57e-26	0.0291	10.4903	0.305762	1722.45	SNW1	SNW domain containing 1
529	2.1e-24	9.8e-26	0.0476	10.4881	0.499051	1692.5	ATP6V1E1	ATPase H+ transporting V1 subunit E1
284749	2.22e-24	1.04e-25	0.1118	-10.4827	-1.17209	20.79	LINC00494	long intergenic non-protein coding RNA 494
101928767	2.24e-24	1.05e-25	0.0527	10.4819	0.552449	106.58	LINC02328	long intergenic non-protein coding RNA 2328
100310756	2.24e-24	1.05e-25	0.0686	10.4817	0.718927	46.29	LOC100310756	uncharacterized LOC100310756
148932	3e-24	1.41e-25	0.0938	10.4538	0.980301	506.84	MOB3C	MOB kinase activator 3C
105370401	3.06e-24	1.44e-25	0.0886	10.4519	0.925914	193.22	TRD-AS1	TRD antisense RNA 1
55234	3.15e-24	1.48e-25	0.0282	10.4492	0.294449	2033.32	SMU1	SMU1 DNA replication regulator and spliceosomal factor
3669	3.23e-24	1.52e-25	0.1118	10.4467	1.16835	531.31	ISG20	interferon stimulated exonuclease gene 20
7511	3.71e-24	1.75e-25	0.043	10.4332	0.449058	670.67	XPNPEP1	X-prolyl aminopeptidase 1
64215	4.02e-24	1.89e-25	0.0492	10.4256	0.513044	578.91	DNAJC1	DnaJ heat shock protein family (Hsp40) member C1
646658	4.09e-24	1.93e-25	0.1025	10.4237	1.06887	26.8	SYNDIG1L	synapse differentiation inducing 1 like
55967	4.36e-24	2.06e-25	0.0469	10.4175	0.488822	745.86	NDUFA12	NADH:ubiquinone oxidoreductase subunit A12
3320	4.36e-24	2.06e-25	0.0666	10.4176	0.693651	6033.11	HSP90AA1	heat shock protein 90 alpha family class A member 1
10875	5.22e-24	2.47e-25	0.0859	10.4003	0.89373	44535.5	FGL2	fibrinogen like 2
9754	5.64e-24	2.68e-25	0.1128	10.3927	1.17263	33.89	STARD8	StAR related lipid transfer domain containing 8
105375019	5.86e-24	2.79e-25	0.0558	10.3889	0.579886	79.85	LOC105375019	uncharacterized LOC105375019
79368	5.9e-24	2.81e-25	0.0834	-10.3882	-0.866218	454.38	FCRL2	Fc receptor like 2
4074	6.11e-24	2.91e-25	0.0321	10.3848	0.333641	2620.08	M6PR	mannose-6-phosphate receptor, cation dependent
2969	6.19e-24	2.95e-25	0.0337	-10.3834	-0.349826	1717.64	GTF2I	general transcription factor IIi
1690	6.26e-24	2.99e-25	0.0828	-10.3821	-0.859266	87.31	COCH	cochlin
57460	6.66e-24	3.18e-25	0.0729	-10.3762	-0.756536	41.54	PPM1H	protein phosphatase, Mg2+/Mn2+ dependent 1H
23205	6.91e-24	3.31e-25	0.042	10.3725	0.435508	200.7	ACSBG1	acyl-CoA synthetase bubblegum family member 1
100303453	6.98e-24	3.35e-25	0.0558	10.3714	0.578912	884.09	TSNAX-DISC1	TSNAX-DISC1 readthrough (NMD candidate)
102724591	7.15e-24	3.43e-25	0.1055	10.3691	1.0943	46.65	LOC102724591	uncharacterized LOC102724591
4086	7.64e-24	3.67e-25	0.0898	10.3626	0.930859	87.38	SMAD1	SMAD family member 1
388512	7.73e-24	3.72e-25	0.0792	-10.3613	-0.820604	121.67	CLEC17A	C-type lectin domain containing 17A
6402	7.98e-24	3.84e-25	0.0891	10.3582	0.922798	28828.3	SELL	selectin L
30844	8.39e-24	4.04e-25	0.0663	10.3533	0.686433	179.04	EHD4	EH domain containing 4
54965	8.81e-24	4.25e-25	0.0584	-10.3485	-0.604641	744.92	PIGX	phosphatidylinositol glycan anchor biosynthesis class X
79892	8.93e-24	4.32e-25	0.0413	10.347	0.427532	2845.78	MCMBP	minichromosome maintenance complex binding protein
29127	8.93e-24	4.32e-25	0.0512	10.347	0.530233	314.44	RACGAP1	Rac GTPase activating protein 1
220929	9.11e-24	4.41e-25	0.0955	10.3449	0.988322	901.36	ZNF438	zinc finger protein 438
55884	9.12e-24	4.42e-25	0.0517	10.3447	0.535137	659.83	WSB2	WD repeat and SOCS box containing 2
64222	9.65e-24	4.68e-25	0.0661	10.3392	0.683193	273.96	TOR3A	torsin family 3 member A
10019	9.68e-24	4.71e-25	0.0536	10.3387	0.554277	879.24	SH2B3	SH2B adaptor protein 3
55332	9.75e-24	4.75e-25	0.0718	10.338	0.742081	500.91	DRAM1	DNA damage regulated autophagy modulator 1
29015	1e-23	4.89e-25	0.0732	10.3352	0.756408	134.47	SLC43A3	solute carrier family 43 member 3
135114	1.01e-23	4.95e-25	0.0779	10.3339	0.80529	1227.72	HINT3	histidine triad nucleotide binding protein 3
7402	1.16e-23	5.66e-25	0.0424	10.3211	0.437364	12779.7	UTRN	utrophin
55014	1.18e-23	5.79e-25	0.041	10.3189	0.422576	1814.7	STX17	syntaxin 17
8460	1.26e-23	6.18e-25	0.1067	-10.3127	-1.09988	131.81	TPST1	tyrosylprotein sulfotransferase 1
51071	1.33e-23	6.52e-25	0.0353	10.3075	0.363571	515.35	DERA	deoxyribose-phosphate aldolase
171024	1.5e-23	7.35e-25	0.1011	10.296	1.04098	68.33	SYNPO2	synaptopodin 2
81892	1.54e-23	7.55e-25	0.046	10.2934	0.473712	340.51	SLIRP	SRA stem-loop interacting RNA binding protein
430	1.59e-23	7.84e-25	0.099	10.2898	1.01821	57.31	ASCL2	achaete-scute family bHLH transcription factor 2
6388	1.73e-23	8.53e-25	0.048	10.2815	0.493807	625.03	SDF2	stromal cell derived factor 2
132321	2.01e-23	9.93e-25	0.0715	10.267	0.734542	771.86	C4orf33	chromosome 4 open reading frame 33
6433	2.18e-23	1.08e-24	0.0247	-10.2591	-0.253725	568.68	SFSWAP	splicing factor SWAP
5618	2.34e-23	1.16e-24	0.1211	10.2523	1.24158	111.9	PRLR	prolactin receptor
283876	2.36e-23	1.17e-24	0.0506	-10.2514	-0.518756	94.55	LINC00921	long intergenic non-protein coding RNA 921
8349	2.55e-23	1.26e-24	0.0836	10.2438	0.855967	851.93	H2BC21	H2B clustered histone 21
63967	2.58e-23	1.28e-24	0.0705	10.2425	0.722383	169.84	CLSPN	claspin
64781	2.61e-23	1.29e-24	0.0385	-10.2413	-0.394149	1014.91	CERK	ceramide kinase
199786	2.73e-23	1.36e-24	0.0832	-10.2366	-0.85185	220.23	NIBAN3	niban apoptosis regulator 3
162073	2.86e-23	1.43e-24	0.0768	10.232	0.785869	425.64	ITPRIPL2	ITPRIP like 2
5996	2.86e-23	1.43e-24	0.107	10.2318	1.09514	128.11	RGS1	regulator of G protein signaling 1
8685	3.22e-23	1.61e-24	0.1673	10.2204	1.70966	48.73	MARCO	macrophage receptor with collagenous structure
55016	3.29e-23	1.64e-24	0.0678	10.2182	0.692954	6270.19	MARCHF1	membrane associated ring-CH-type finger 1
9732	3.41e-23	1.7e-24	0.1461	10.2147	1.49227	1179.06	DOCK4	dedicator of cytokinesis 4
1622	3.62e-23	1.81e-24	0.0394	10.2086	0.402362	912.86	DBI	diazepam binding inhibitor, acyl-CoA binding protein
6241	4.01e-23	2.01e-24	0.1404	10.1988	1.43195	343.11	RRM2	ribonucleotide reductase regulatory subunit M2
8318	4.05e-23	2.04e-24	0.1478	10.1975	1.50717	20.16	CDC45	cell division cycle 45
63916	4.17e-23	2.09e-24	0.0609	10.1947	0.620447	716.74	ELMO2	engulfment and cell motility 2
9649	4.18e-23	2.1e-24	0.0467	-10.1942	-0.475845	130.47	RALGPS1	Ral GEF with PH domain and SH3 binding motif 1
2787	4.19e-23	2.11e-24	0.0777	10.1939	0.791619	963.04	GNG5	G protein subunit gamma 5
10924	4.47e-23	2.25e-24	0.0917	10.1875	0.934625	223.62	SMPDL3A	sphingomyelin phosphodiesterase acid like 3A
25903	4.73e-23	2.39e-24	0.1297	10.1819	1.32032	14.28	OLFML2B	olfactomedin like 2B
22903	4.75e-23	2.4e-24	0.0488	10.1814	0.496416	163.14	BTBD3	BTB domain containing 3
1337	4.76e-23	2.41e-24	0.04	10.1811	0.407062	845.9	COX6A1	cytochrome c oxidase subunit 6A1
7011	4.86e-23	2.47e-24	0.0488	10.1788	0.496762	1295.64	TEP1	telomerase associated protein 1
57461	4.9e-23	2.49e-24	0.0316	10.1779	0.321317	400.66	ISY1	ISY1 splicing factor homolog
5341	4.98e-23	2.53e-24	0.0731	10.1763	0.74369	4065.29	PLEK	pleckstrin
143686	5.33e-23	2.71e-24	0.0553	-10.1696	-0.562706	6729.21	SESN3	sestrin 3
2842	5.42e-23	2.76e-24	0.0518	-10.1679	-0.526411	138.6	GPR19	G protein-coupled receptor 19
26750	5.93e-23	3.02e-24	0.0393	10.1589	0.399047	1052.89	RPS6KC1	ribosomal protein S6 kinase C1
4345	5.93e-23	3.02e-24	0.0882	-10.1589	-0.89591	135.85	CD200	CD200 molecule
105369364	6.15e-23	3.14e-24	0.1205	10.1552	1.2233	19.18	LINC02701	long intergenic non-protein coding RNA 2701
143630	6.37e-23	3.26e-24	0.1416	10.1517	1.43763	15.34	UBQLNL	ubiquilin like
10553	6.37e-23	3.26e-24	0.0615	10.1516	0.624429	904.56	HTATIP2	HIV-1 Tat interactive protein 2
9541	6.66e-23	3.41e-24	0.0742	10.1471	0.75256	1693.73	CIR1	corepressor interacting with RBPJ, CIR1
55790	8.02e-23	4.12e-24	0.0695	-10.1288	-0.704021	749.54	CSGALNACT1	chondroitin sulfate N-acetylgalactosaminyltransferase 1
1071	8.11e-23	4.17e-24	0.1312	10.1276	1.32913	28.66	CETP	cholesteryl ester transfer protein
64422	8.18e-23	4.21e-24	0.0702	10.1267	0.710737	3447.52	ATG3	autophagy related 3
84071	8.22e-23	4.23e-24	0.0417	-10.126	-0.422176	145.97	ARMC2	armadillo repeat containing 2
375346	8.56e-23	4.41e-24	0.0596	10.1221	0.602835	235.79	STIMATE	STIM activating enhancer
6715	8.7e-23	4.49e-24	0.0504	10.1203	0.510254	332.3	SRD5A1	steroid 5 alpha-reductase 1
57728	9.75e-23	5.04e-24	0.0387	-10.1091	-0.390944	334.62	WDR19	WD repeat domain 19
5700	1.05e-22	5.44e-24	0.0252	10.1016	0.254588	688.73	PSMC1	proteasome 26S subunit, ATPase 1
55342	1.09e-22	5.67e-24	0.0618	-10.0975	-0.623656	1151.64	STRBP	spermatid perinuclear RNA binding protein
51574	1.16e-22	6.03e-24	0.0492	10.0915	0.496618	1298.66	LARP7	La ribonucleoprotein 7, transcriptional regulator
84888	1.16e-22	6.02e-24	0.0547	10.0915	0.551933	2520.6	SPPL2A	signal peptide peptidase like 2A
1066	1.16e-22	6.01e-24	0.1718	10.0917	1.73333	208.08	CES1	carboxylesterase 1
6194	1.18e-22	6.14e-24	0.0601	-10.0896	-0.606146	19669.8	RPS6	ribosomal protein S6
29761	1.22e-22	6.37e-24	0.0637	10.086	0.642139	6872.3	USP25	ubiquitin specific peptidase 25
768211	1.24e-22	6.49e-24	0.0647	-10.0842	-0.652011	817.6	RELL1	RELT like 1
100303491	1.25e-22	6.51e-24	0.0657	10.0839	0.662368	164.3	ZEB2-AS1	ZEB2 antisense RNA 1
392636	1.3e-22	6.78e-24	0.1397	-10.0799	-1.40856	51.05	AGMO	alkylglycerol monooxygenase
5329	1.34e-22	7.03e-24	0.1231	10.0763	1.24085	395.88	PLAUR	plasminogen activator, urokinase receptor
105372055	1.41e-22	7.36e-24	0.1134	-10.0718	-1.14177	57.86	LOC105372055	uncharacterized LOC105372055
3838	1.51e-22	7.9e-24	0.0613	10.0649	0.617239	156.53	KPNA2	karyopherin subunit alpha 2
56255	1.62e-22	8.51e-24	0.0528	-10.0575	-0.531151	3381.87	TMX4	thioredoxin related transmembrane protein 4
389524	1.68e-22	8.83e-24	0.0363	-10.0539	-0.364625	192.63	GTF2IRD2B	GTF2I repeat domain containing 2B
5244	1.73e-22	9.09e-24	0.0737	-10.051	-0.740691	216.14	ABCB4	ATP binding cassette subfamily B member 4
64231	1.73e-22	9.11e-24	0.0979	10.0508	0.984264	4682.77	MS4A6A	membrane spanning 4-domains A6A
1296	1.79e-22	9.42e-24	0.0827	10.0476	0.830774	36.91	COL8A2	collagen type VIII alpha 2 chain
80025	1.8e-22	9.51e-24	0.0622	10.0466	0.624896	1952.29	PANK2	pantothenate kinase 2
4905	1.83e-22	9.68e-24	0.0498	10.0448	0.500727	1542.57	NSF	N-ethylmaleimide sensitive factor, vesicle fusing ATPase
353514	1.88e-22	9.96e-24	0.1607	10.0421	1.61414	1531.76	LILRA5	leukocyte immunoglobulin like receptor A5
8473	1.9e-22	1.01e-23	0.0312	-10.0409	-0.313368	9628.22	OGT	O-linked N-acetylglucosamine (GlcNAc) transferase
11035	2.08e-22	1.1e-23	0.0984	10.0318	0.987089	90.24	RIPK3	receptor interacting serine/threonine kinase 3
285116	2.31e-22	1.22e-23	0.0549	-10.0217	-0.550042	522.28	AHCTF1P1	AT-hook containing transcription factor 1 pseudogene 1
8914	2.44e-22	1.3e-23	0.0671	10.0159	0.672439	93.15	TIMELESS	timeless circadian regulator
51606	2.46e-22	1.31e-23	0.0289	10.015	0.289188	602.97	ATP6V1H	ATPase H+ transporting V1 subunit H
9871	2.48e-22	1.32e-23	0.0657	10.014	0.658346	630.74	SEC24D	SEC24 homolog D, COPII coat complex component
567	2.54e-22	1.35e-23	0.0617	10.0117	0.6178	239924	B2M	beta-2-microglobulin
105374845	2.58e-22	1.38e-23	0.0523	-10.01	-0.523501	122.53	CHMP3-AS1	CHMP3 and RNF103 antisense RNA 1
3601	2.58e-22	1.38e-23	0.1013	10.01	1.01369	58.73	IL15RA	interleukin 15 receptor subunit alpha
5111	2.76e-22	1.48e-23	0.0737	10.0031	0.737486	991.16	PCNA	proliferating cell nuclear antigen
8737	2.81e-22	1.5e-23	0.0505	10.0012	0.505285	828.26	RIPK1	receptor interacting serine/threonine kinase 1
81793	2.82e-22	1.51e-23	0.0644	-10.0006	-0.644289	944.76	TLR10	toll like receptor 10
80021	2.92e-22	1.57e-23	0.0631	9.99719	0.631146	555.67	TMEM62	transmembrane protein 62
388341	2.94e-22	1.58e-23	0.0448	-9.99635	-0.448054	537.03	LRRC75A	leucine rich repeat containing 75A
23167	3.02e-22	1.62e-23	0.0431	9.99383	0.430729	4453.88	EFR3A	EFR3 homolog A
2717	3.06e-22	1.65e-23	0.0546	9.99243	0.545883	353.08	GLA	galactosidase alpha
9050	3.09e-22	1.67e-23	0.0942	9.99114	0.94097	1578.04	PSTPIP2	proline-serine-threonine phosphatase interacting protein 2
101929294	3.15e-22	1.7e-23	0.0869	-9.98914	-0.868273	51.57	ADAM7-AS1	ADAM7, ADAMDEC1 and ADAM28 antisense RNA 1
115201	3.18e-22	1.72e-23	0.037	9.98813	0.369442	390.09	ATG4A	autophagy related 4A cysteine peptidase
200010	3.24e-22	1.75e-23	0.2196	9.98607	2.19343	59.78	SLC5A9	solute carrier family 5 member 9
56204	3.29e-22	1.78e-23	0.0504	-9.98454	-0.503437	2033	ATOSA	atos homolog A
4116	3.36e-22	1.82e-23	0.0307	9.98237	0.306539	303.93	MAGOH	mago homolog, exon junction complex subunit
55251	3.47e-22	1.88e-23	0.0481	-9.97903	-0.480167	2240.16	PCMTD2	protein-L-isoaspartate (D-aspartate) O-methyltransferase domain containing 2
107986482	3.49e-22	1.9e-23	0.1366	9.97836	1.3635	24.22	LOC107986482	uncharacterized LOC107986482
107987084	4.24e-22	2.31e-23	0.1338	-9.95884	-1.33243	17.42	LOC107987084	uncharacterized LOC107987084
89857	4.54e-22	2.47e-23	0.037	9.95196	0.368021	1353.81	KLHL6	kelch like family member 6
26505	4.74e-22	2.58e-23	0.047	-9.94769	-0.468017	204.15	CNNM3	cyclin and CBS domain divalent metal cation transport mediator 3
773	4.74e-22	2.59e-23	0.1501	9.94753	1.49342	17.54	CACNA1A	calcium voltage-gated channel subunit alpha1 A
64581	5.01e-22	2.74e-23	0.0799	9.94191	0.794223	8396	CLEC7A	C-type lectin domain containing 7A
387680	5.21e-22	2.85e-23	0.0475	9.93778	0.472498	908.52	WASHC2A	WASH complex subunit 2A
6398	5.21e-22	2.85e-23	0.126	9.9378	1.25211	308.57	SECTM1	secreted and transmembrane 1
102725509	5.29e-22	2.9e-23	0.0656	9.93612	0.651799	72.36	LINC01232	long intergenic non-protein coding RNA 1232
1234	5.65e-22	3.1e-23	0.0583	9.92942	0.579226	652.39	CCR5	C-C motif chemokine receptor 5
1235	5.77e-22	3.17e-23	0.0581	-9.92728	-0.576843	430.36	CCR6	C-C motif chemokine receptor 6
8682	6.19e-22	3.4e-23	0.062	9.92022	0.61531	446.72	PEA15	proliferation and apoptosis adaptor protein 15
4001	6.82e-22	3.75e-23	0.1127	9.91046	1.11729	2783.79	LMNB1	lamin B1
11314	6.83e-22	3.76e-23	0.1001	9.9101	0.9916	1331.27	CD300A	CD300a molecule
165530	7.24e-22	3.99e-23	0.2862	9.90423	2.83448	50.26	CLEC4F	C-type lectin domain family 4 member F
23557	8.78e-22	4.84e-23	0.0378	9.88482	0.373497	332.74	SNAPIN	SNAP associated protein
8676	8.86e-22	4.89e-23	0.0991	9.88383	0.979299	2395.43	STX11	syntaxin 11
101928323	9.02e-22	4.99e-23	0.0513	-9.88187	-0.507187	121.23	ZBTB47-AS1	ZBTB47 and NKTR antisense RNA 1
683	9.65e-22	5.34e-23	0.0821	9.87497	0.811139	1770.69	BST1	bone marrow stromal cell antigen 1
5683	9.89e-22	5.48e-23	0.0478	9.87245	0.472005	2136.53	PSMA2	proteasome 20S subunit alpha 2
10117	1e-21	5.57e-23	0.0921	-9.8709	-0.909349	59.72	ENAM	enamelin
100874043	1.04e-21	5.75e-23	0.1349	9.86756	1.33093	17.81	TPRG1-AS1	TPRG1 antisense RNA 1
541471	1.11e-21	6.18e-23	0.06	9.86048	0.591453	539.4	MIR4435-2HG	MIR4435-2 host gene
1595	1.11e-21	6.21e-23	0.0632	9.85999	0.623308	523.87	CYP51A1	cytochrome P450 family 51 subfamily A member 1
3423	1.15e-21	6.43e-23	0.0559	-9.8564	-0.551163	1917.01	IDS	iduronate 2-sulfatase
890	1.25e-21	6.96e-23	0.0995	9.84843	0.980102	311.09	CCNA2	cyclin A2
151258	1.26e-21	7.03e-23	0.1275	-9.84745	-1.2558	27.82	SLC38A11	solute carrier family 38 member 11
25822	1.26e-21	7.05e-23	0.0911	-9.84722	-0.897532	21.42	DNAJB5	DnaJ heat shock protein family (Hsp40) member B5
5608	1.27e-21	7.13e-23	0.0953	9.84604	0.93848	1882.97	MAP2K6	mitogen-activated protein kinase kinase 6
23629	1.31e-21	7.34e-23	0.079	-9.84315	-0.777616	70.37	BRD7P3	bromodomain containing 7 pseudogene 3
114294	1.35e-21	7.55e-23	0.0756	9.84033	0.744092	1213.52	LACTB	lactamase beta
2181	1.37e-21	7.69e-23	0.0641	9.83846	0.63064	1849.14	ACSL3	acyl-CoA synthetase long chain family member 3
105378299	1.47e-21	8.26e-23	0.0641	-9.8312	-0.630491	116.98	LOC105378299	uncharacterized LOC105378299
8763	1.5e-21	8.43e-23	0.0671	9.82914	0.659965	11896.4	CD164	CD164 molecule
100527943	1.51e-21	8.52e-23	0.0576	9.82812	0.565948	789.69	TGIF2-RAB5IF	TGIF2-RAB5IF readthrough
23158	1.56e-21	8.8e-23	0.0491	-9.82489	-0.482019	763.43	TBC1D9	TBC1 domain family member 9
105376544	1.59e-21	8.96e-23	0.1375	9.82304	1.35102	45.07	ADM-DT	ADM divergent transcript
50856	1.65e-21	9.31e-23	0.0717	9.81919	0.704419	1974.58	CLEC4A	C-type lectin domain family 4 member A
79786	1.67e-21	9.45e-23	0.0383	-9.81769	-0.376347	676.17	KLHL36	kelch like family member 36
6146	1.71e-21	9.69e-23	0.0526	-9.8151	-0.516363	5776.71	RPL22	ribosomal protein L22
55647	1.73e-21	9.78e-23	0.1137	9.81417	1.11579	109.57	RAB20	RAB20, member RAS oncogene family
11040	1.77e-21	1e-22	0.0555	9.81149	0.544103	689.28	PIM2	Pim-2 proto-oncogene, serine/threonine kinase
55969	1.79e-21	1.01e-22	0.0577	9.81048	0.566534	792.63	RAB5IF	RAB5 interacting factor
10643	1.8e-21	1.02e-22	0.0726	9.80972	0.71201	320.29	IGF2BP3	insulin like growth factor 2 mRNA binding protein 3
5530	1.85e-21	1.05e-22	0.0473	-9.80669	-0.463728	2008.65	PPP3CA	protein phosphatase 3 catalytic subunit alpha
112268238	1.9e-21	1.08e-22	0.0665	9.80411	0.651628	585.14	LOC112268238	replaced by ID 554313
255394	1.9e-21	1.08e-22	0.0551	-9.80391	-0.539764	3574.93	TCP11L2	t-complex 11 like 2
10241	1.96e-21	1.12e-22	0.0582	9.80076	0.570433	2754.7	CALCOCO2	calcium binding and coiled-coil domain 2
3656	2e-21	1.14e-22	0.0554	9.79873	0.54249	114.15	IRAK2	interleukin 1 receptor associated kinase 2
11000	2.04e-21	1.17e-22	0.1622	9.79637	1.58863	104.49	SLC27A3	solute carrier family 27 member 3
3964	2.16e-21	1.24e-22	0.0525	9.79051	0.513746	2371.54	LGALS8	galectin 8
121506	2.27e-21	1.3e-22	0.0554	-9.78528	-0.542486	121.38	ERP27	endoplasmic reticulum protein 27
811	2.3e-21	1.32e-22	0.0877	9.78378	0.858446	1234.98	CALR	calreticulin
112268051	2.36e-21	1.36e-22	0.0678	-9.78111	-0.663073	61.04	LOC112268051
338391	2.42e-21	1.39e-22	0.1465	9.77877	1.43304	196.22	H2BP2	H2B histone pseudogene 2
83982	2.42e-21	1.39e-22	0.0542	9.7784	0.53042	104.41	IFI27L2	interferon alpha inducible protein 27 like 2
9592	2.7e-21	1.56e-22	0.088	9.76717	0.859865	411.72	IER2	immediate early response 2
107985435	2.87e-21	1.65e-22	0.163	9.76118	1.59062	14.27	LOC107985435	uncharacterized LOC107985435
4615	3.12e-21	1.8e-22	0.0853	9.75247	0.831978	929.67	MYD88	MYD88 innate immune signal transduction adaptor
84174	3.36e-21	1.94e-22	0.04	9.74478	0.389636	489.29	SLA2	Src like adaptor 2
79986	3.56e-21	2.06e-22	0.179	9.73879	1.74313	122.16	ZNF702P	zinc finger protein 702, pseudogene
23071	3.68e-21	2.13e-22	0.0499	9.73526	0.48552	1931.49	ERP44	endoplasmic reticulum protein 44
375056	3.69e-21	2.14e-22	0.0497	9.73487	0.48346	2810.92	MIA3	MIA SH3 domain ER export factor 3
6138	4.05e-21	2.35e-22	0.0385	-9.72552	-0.374163	9074.64	RPL15	ribosomal protein L15
107985367	4.06e-21	2.36e-22	0.0657	9.72517	0.638816	109.54	LOC107985367
284021	4.23e-21	2.46e-22	0.0929	9.72092	0.903502	604.53	MILR1	mast cell immunoglobulin like receptor 1
10336	4.24e-21	2.47e-22	0.0274	-9.72036	-0.266304	793.58	PCGF3	polycomb group ring finger 3
8992	4.29e-21	2.5e-22	0.0502	9.71923	0.488017	3457.94	ATP6V0E1	ATPase H+ transporting V0 subunit e1
125144	4.4e-21	2.56e-22	0.0442	-9.71649	-0.42935	1669.19	SNHG29	small nucleolar RNA host gene 29
80124	4.43e-21	2.58e-22	0.0669	9.71576	0.649622	8575.81	VCPIP1	valosin containing protein interacting protein 1
10252	4.5e-21	2.63e-22	0.0951	-9.71389	-0.923907	34.1	SPRY1	sprouty RTK signaling antagonist 1
83478	4.53e-21	2.65e-22	0.0564	-9.71317	-0.547817	362.76	ARHGAP24	Rho GTPase activating protein 24
475	4.58e-21	2.68e-22	0.1109	9.71191	1.07723	70.6	ATOX1	antioxidant 1 copper chaperone
29110	4.82e-21	2.82e-22	0.0604	9.70677	0.586176	2505.12	TBK1	TANK binding kinase 1
5689	5.11e-21	3e-22	0.03	9.70054	0.291053	1493.77	PSMB1	proteasome 20S subunit beta 1
55255	5.31e-21	3.12e-22	0.0527	9.69657	0.510532	988.94	WDR41	WD repeat domain 41
29071	5.76e-21	3.39e-22	0.062	9.68814	0.600483	911.19	C1GALT1C1	C1GALT1 specific chaperone 1
51283	5.77e-21	3.4e-22	0.029	9.68786	0.281149	500.93	BFAR	bifunctional apoptosis regulator
2308	5.83e-21	3.43e-22	0.0642	-9.68679	-0.62195	1724.47	FOXO1	forkhead box O1
84333	6.05e-21	3.57e-22	0.0678	9.6828	0.656438	9803.36	PCGF5	polycomb group ring finger 5
105376103	6.1e-21	3.6e-22	0.1097	-9.68184	-1.06234	22.24	LOC105376103	uncharacterized LOC105376103
112267970	6.56e-21	3.88e-22	0.0628	-9.67434	-0.607179	95.56	LOC112267970	uncharacterized LOC112267970
79800	6.94e-21	4.1e-22	0.0455	-9.66849	-0.439673	600.05	CARF	calcium responsive transcription factor
5985	7.29e-21	4.31e-22	0.0338	9.66338	0.326495	425.53	RFC5	replication factor C subunit 5
64393	7.61e-21	4.51e-22	0.0495	-9.65892	-0.478172	1307.94	ZMAT3	zinc finger matrin-type 3
79168	8.13e-21	4.82e-22	0.1147	9.65196	1.10745	332.69	LILRA6	leukocyte immunoglobulin like receptor A6
946	8.46e-21	5.02e-22	0.0872	-9.64777	-0.840852	57.08	SIGLEC6	sialic acid binding Ig like lectin 6
1953	8.57e-21	5.09e-22	0.0683	-9.64643	-0.659064	87.14	MEGF6	multiple EGF like domains 6
4907	8.91e-21	5.3e-22	0.0913	-9.64234	-0.880068	369.96	NT5E	5'-nucleotidase ecto
107987267	9e-21	5.36e-22	0.1366	-9.64121	-1.31746	25.87	LOC107987267
84961	9.18e-21	5.47e-22	0.0405	-9.63898	-0.390325	606.3	FBXL20	F-box and leucine rich repeat protein 20
9472	9.44e-21	5.63e-22	0.0903	-9.63602	-0.870388	71.02	AKAP6	A-kinase anchoring protein 6
151306	9.82e-21	5.86e-22	0.1593	9.63194	1.53464	36.03	GPBAR1	G protein-coupled bile acid receptor 1
10419	1.04e-20	6.19e-22	0.0514	9.62632	0.494484	306.5	PRMT5	protein arginine methyltransferase 5
100506071	1.07e-20	6.43e-22	0.0768	-9.62248	-0.738827	49.39	LOC100506071	uncharacterized LOC100506071
100133941	1.09e-20	6.52e-22	0.0979	-9.62098	-0.942039	927.38	CD24	CD24 molecule
1890	1.09e-20	6.56e-22	0.1845	9.62041	1.77488	425.91	TYMP	thymidine phosphorylase
400960	1.17e-20	7.01e-22	0.0931	9.61359	0.89508	214.76	PCBP1-AS1	PCBP1 antisense RNA 1
22808	1.19e-20	7.16e-22	0.1029	9.61136	0.988618	34.27	MRAS	muscle RAS oncogene homolog
57826	1.21e-20	7.28e-22	0.06	9.6097	0.576523	2365.57	RAP2C	RAP2C, member of RAS oncogene family
101929243	1.26e-20	7.58e-22	0.0507	9.60548	0.486827	51.19	ILRUN-AS1	ILRUN antisense RNA 1
51426	1.28e-20	7.7e-22	0.0483	9.60391	0.464189	2410.44	POLK	DNA polymerase kappa
165631	1.51e-20	9.07e-22	0.0565	-9.58694	-0.542077	989.63	PARP15	poly(ADP-ribose) polymerase family member 15
9276	1.57e-20	9.46e-22	0.0313	9.58264	0.300293	3490.06	COPB2	COPI coat complex subunit beta 2
105375061	1.6e-20	9.65e-22	0.059	-9.58057	-0.565433	96.28	LOC105375061	uncharacterized LOC105375061
3613	1.61e-20	9.73e-22	0.0795	-9.57972	-0.76191	193.21	IMPA2	inositol monophosphatase 2
100294362	1.62e-20	9.83e-22	0.155	9.57869	1.48448	114.61	RNF213-AS1	RNF213 antisense RNA 1
114004351	1.73e-20	1.05e-21	0.0304	-9.57179	-0.29115	143.06	PARGP1-AGAP4	PARGP1-AGAP4 readthrough
51114	2.13e-20	1.29e-21	0.0793	9.55061	0.757609	39.75	ZDHHC9	zinc finger DHHC-type palmitoyltransferase 9
11212	2.13e-20	1.3e-21	0.0337	9.5501	0.321457	1089.9	PLPBP	pyridoxal phosphate binding protein
55628	2.14e-20	1.3e-21	0.0266	-9.54983	-0.254372	2110.59	ZNF407	zinc finger protein 407
57103	2.16e-20	1.31e-21	0.0454	9.54875	0.433229	524.18	TIGAR	TP53 induced glycolysis regulatory phosphatase
81571	2.17e-20	1.32e-21	0.0823	-9.54793	-0.78613	58.65	MIR600HG	MIR600 host gene
100874069	2.38e-20	1.45e-21	0.0894	9.53825	0.852946	46.84	STK24-AS1	STK24 antisense RNA 1
8775	2.41e-20	1.47e-21	0.1307	9.53722	1.24656	184.69	NAPA	NSF attachment protein alpha
84824	2.44e-20	1.49e-21	0.0812	-9.53585	-0.774442	425.33	FCRLA	Fc receptor like A
10569	2.46e-20	1.5e-21	0.0486	9.53472	0.463798	3087.63	SLU7	SLU7 homolog, splicing factor
4173	2.47e-20	1.51e-21	0.0835	9.53433	0.795963	312.66	MCM4	minichromosome maintenance complex component 4
112597	2.56e-20	1.57e-21	0.0844	9.53032	0.804547	268.99	CYTOR	cytoskeleton regulator RNA
107984023	2.71e-20	1.66e-21	0.0715	-9.52426	-0.680839	41.46	LOC107984023
25825	2.73e-20	1.67e-21	0.0958	-9.52351	-0.911974	155.53	BACE2	beta-secretase 2
51639	2.77e-20	1.7e-21	0.0452	9.52169	0.430599	929.46	SF3B6	splicing factor 3b subunit 6
3311	2.83e-20	1.74e-21	0.134	9.51936	1.27599	359.03	HSPA7	heat shock protein family A (Hsp70) member 7 (pseudogene)
3105	2.93e-20	1.8e-21	0.0867	9.51587	0.82456	11916.6	HLA-A	major histocompatibility complex, class I, A
5510	2.96e-20	1.83e-21	0.0282	9.51452	0.268079	468.65	PPP1R7	protein phosphatase 1 regulatory subunit 7
387103	3.19e-20	1.97e-21	0.0862	9.50669	0.819886	39.12	CENPW	centromere protein W
101927552	3.24e-20	2e-21	0.0742	-9.50521	-0.70554	50.58	LOC101927552	uncharacterized LOC101927552
54986	3.43e-20	2.12e-21	0.0437	-9.49915	-0.415494	434.36	ULK4	unc-51 like kinase 4
51534	3.52e-20	2.18e-21	0.0455	9.49628	0.431903	1584.25	VTA1	vesicle trafficking 1
10765	3.55e-20	2.19e-21	0.0324	-9.49535	-0.307399	704.23	KDM5B	lysine demethylase 5B
440686	3.61e-20	2.24e-21	0.1022	9.49343	0.969887	90.41	H3-7	H3.7 histone (putative)
10611	3.74e-20	2.32e-21	0.0448	9.48957	0.424817	1165.58	PDLIM5	PDZ and LIM domain 5
7188	3.79e-20	2.35e-21	0.0627	-9.48806	-0.594773	1355.13	TRAF5	TNF receptor associated factor 5
7773	4.06e-20	2.52e-21	0.0715	9.48086	0.678055	886.63	ZNF230	zinc finger protein 230
23643	4.1e-20	2.55e-21	0.1071	9.47976	1.01484	2264.36	LY96	lymphocyte antigen 96
3018	4.23e-20	2.64e-21	0.1268	9.47628	1.20171	142.53	H2BC3	H2B clustered histone 3
5101	4.36e-20	2.71e-21	0.1001	-9.47317	-0.948521	1950.55	PCDH9	protocadherin 9
112267956	4.69e-20	2.93e-21	0.0761	-9.46536	-0.7206	92.26	LOC112267956
83930	4.69e-20	2.93e-21	0.0488	9.46536	0.462332	1010.05	STARD3NL	STARD3 N-terminal like
84689	5.15e-20	3.21e-21	0.0892	9.45551	0.843271	308.59	MS4A14	membrane spanning 4-domains A14
51439	5.34e-20	3.34e-21	0.0948	9.45152	0.895812	7933.01	FAM8A1	family with sequence similarity 8 member A1
9110	5.53e-20	3.46e-21	0.0315	9.44779	0.297171	895.34	MTMR4	myotubularin related protein 4
56061	5.54e-20	3.47e-21	0.0377	9.44742	0.355861	299.05	UBFD1	ubiquitin family domain containing 1
3778	6.04e-20	3.79e-21	0.1522	9.4383	1.43682	71.89	KCNMA1	potassium calcium-activated channel subfamily M alpha 1
5272	6.14e-20	3.85e-21	0.0631	9.43654	0.594997	1407.58	SERPINB9	serpin family B member 9
105376032	6.22e-20	3.91e-21	0.0985	-9.435	-0.929317	64.27	LOC105376032	uncharacterized LOC105376032
4783	6.3e-20	3.96e-21	0.1126	9.43362	1.06255	1372.43	NFIL3	nuclear factor, interleukin 3 regulated
113130	6.3e-20	3.96e-21	0.1408	9.43371	1.32825	14.52	CDCA5	cell division cycle associated 5
6128	6.48e-20	4.08e-21	0.0479	-9.43044	-0.452039	13080.2	RPL6	ribosomal protein L6
27095	6.78e-20	4.28e-21	0.0348	9.42564	0.328456	650.26	TRAPPC3	trafficking protein particle complex subunit 3
636	6.79e-20	4.29e-21	0.0648	-9.42534	-0.610846	250.89	BICD1	BICD cargo adaptor 1
53335	7.04e-20	4.45e-21	0.0573	-9.42154	-0.540209	306.56	BCL11A	BCL11 transcription factor A
55707	7.32e-20	4.63e-21	0.0455	9.41729	0.428458	864.36	NECAP2	NECAP endocytosis associated 2
10063	7.45e-20	4.72e-21	0.0533	9.41534	0.501466	219.73	COX17	cytochrome c oxidase copper chaperone COX17
101929623	7.61e-20	4.82e-21	0.0787	-9.41301	-0.741134	366.63	LINC01215	long intergenic non-protein coding RNA 1215
84248	7.71e-20	4.89e-21	0.0498	9.41158	0.469052	2511.4	FYTTD1	forty-two-three domain containing 1
23392	7.71e-20	4.89e-21	0.029	9.41145	0.273332	2047.44	ECPAS	Ecm29 proteasome adaptor and scaffold
112268267	7.72e-20	4.9e-21	0.0803	9.41122	0.755437	7330.32	LOC112268267	uncharacterized LOC112268267
100526772	7.74e-20	4.92e-21	0.0819	9.41092	0.7712	33.94	STIMATE-MUSTN1	STIMATE-MUSTN1 readthrough
5893	7.77e-20	4.94e-21	0.0316	-9.41036	-0.297248	331.69	RAD52	RAD52 homolog, DNA repair protein
112267942	8.54e-20	5.44e-21	0.1051	9.40028	0.988245	193.76	LOC112267942	uncharacterized LOC112267942
11279	8.58e-20	5.47e-21	0.0675	-9.39971	-0.634399	124.67	KLF8	KLF transcription factor 8
10628	8.76e-20	5.59e-21	0.0637	9.39741	0.598517	70515.1	TXNIP	thioredoxin interacting protein
5696	9.05e-20	5.78e-21	0.0945	9.39395	0.887971	1910.39	PSMB8	proteasome 20S subunit beta 8
92906	9.1e-20	5.82e-21	0.0887	9.39321	0.833638	1445.12	HNRNPLL	heterogeneous nuclear ribonucleoprotein L like
3005	9.12e-20	5.83e-21	0.1015	9.39299	0.953111	269.18	H1-0	H1.0 linker histone
100500804	9.16e-20	5.87e-21	0.0653	-9.39232	-0.61304	377.45	MIR3654	microRNA 3654
283551	9.32e-20	5.97e-21	0.0567	-9.39049	-0.532824	117.88	LINC01588	long intergenic non-protein coding RNA 1588
2959	9.56e-20	6.14e-21	0.0501	9.38763	0.470651	1818.28	GTF2B	general transcription factor IIB
6907	1.02e-19	6.54e-21	0.0603	-9.38095	-0.566134	414.3	TBL1X	transducin beta like 1 X-linked
285025	1.04e-19	6.72e-21	0.0876	-9.37813	-0.821708	445.11	CCDC141	coiled-coil domain containing 141
23594	1.06e-19	6.79e-21	0.0904	9.37698	0.848007	38.12	ORC6	origin recognition complex subunit 6
7220	1.1e-19	7.06e-21	0.0708	-9.37279	-0.66331	124.08	TRPC1	transient receptor potential cation channel subfamily C member 1
51023	1.1e-19	7.12e-21	0.0439	9.37203	0.410984	586.16	MRPS18C	mitochondrial ribosomal protein S18C
55208	1.11e-19	7.16e-21	0.0303	-9.3714	-0.283718	300.57	DCUN1D2	defective in cullin neddylation 1 domain containing 2
3198	1.13e-19	7.29e-21	0.1142	9.36945	1.07027	18.83	HOXA1	homeobox A1
105373366	1.15e-19	7.42e-21	0.0788	-9.36761	-0.738304	41.61	IDS2	uncharacterized IDS2
629	1.19e-19	7.71e-21	0.0931	9.3635	0.871685	35.26	CFB	complement factor B
57102	1.24e-19	8.01e-21	0.0415	9.35952	0.388826	784.94	C12orf4	chromosome 12 open reading frame 4
64420	1.25e-19	8.11e-21	0.0547	9.35815	0.512055	903.4	SUSD1	sushi domain containing 1
7844	1.27e-19	8.27e-21	0.0438	-9.35611	-0.410161	705.1	RNF103	ring finger protein 103
105369609	1.27e-19	8.28e-21	0.0577	9.35606	0.539764	120.1	PARP11-AS1	PARP11 antisense RNA 1
105370624	1.29e-19	8.39e-21	0.0414	9.35464	0.387215	172.93	LOC105370624	uncharacterized LOC105370624
4668	1.3e-19	8.44e-21	0.0992	9.35403	0.927689	285.62	NAGA	alpha-N-acetylgalactosaminidase
7533	1.37e-19	8.93e-21	0.0524	9.34803	0.490164	368.74	YWHAH	tyrosine 3-monooxygenase/tryptophan 5-monooxygenase activation protein eta
26524	1.48e-19	9.66e-21	0.0656	9.33967	0.612521	308.68	LATS2	large tumor suppressor kinase 2
55582	1.52e-19	9.9e-21	0.0814	-9.33716	-0.759652	580.34	KIF27	kinesin family member 27
6372	1.54e-19	1e-20	0.1343	-9.33577	-1.25378	23.03	CXCL6	C-X-C motif chemokine ligand 6
9063	1.62e-19	1.06e-20	0.0471	-9.32997	-0.439657	1330.8	PIAS2	protein inhibitor of activated STAT 2
107985780	1.65e-19	1.08e-20	0.0648	-9.32783	-0.604194	61.41	LOC107985780
100616194	1.72e-19	1.13e-20	0.1233	9.32335	1.14982	164.26	MIR4477B	microRNA 4477b
105370265	1.77e-19	1.16e-20	0.1059	-9.32008	-0.987147	48.78	LOC105370265	uncharacterized LOC105370265
105377971	1.78e-19	1.17e-20	0.0658	-9.31971	-0.613621	76.41	LOC105377971	uncharacterized LOC105377971
101928617	1.78e-19	1.17e-20	0.0731	-9.31959	-0.68084	63.88	BTG1-DT	BTG1 divergent transcript
106479023	1.8e-19	1.18e-20	0.0992	9.31856	0.924857	30.86	H3P4	H3 histone pseudogene 4
10890	1.8e-19	1.18e-20	0.0561	9.31833	0.522297	4235.23	RAB10	RAB10, member RAS oncogene family
3281	1.81e-19	1.19e-20	0.0562	9.31759	0.523399	1920.94	HSBP1	heat shock factor binding protein 1
105373654	1.85e-19	1.22e-20	0.0512	-9.31538	-0.477161	1265.73	ARHGAP15-AS1	ARHGAP15 antisense RNA 1
7010	1.9e-19	1.25e-20	0.171	-9.31207	-1.5928	17.43	TEK	TEK receptor tyrosine kinase
727	1.92e-19	1.27e-20	0.0768	9.31094	0.714673	306.49	C5	complement C5
9	1.92e-19	1.27e-20	0.0515	9.31069	0.479073	450.75	NAT1	N-acetyltransferase 1
79568	1.95e-19	1.29e-20	0.048	9.30939	0.44673	198.44	MAIP1	matrix AAA peptidase interacting protein 1
9131	1.97e-19	1.3e-20	0.0351	9.30807	0.326882	291.09	AIFM1	apoptosis inducing factor mitochondria associated 1
1808	2.02e-19	1.34e-20	0.0678	9.30514	0.630598	1135.3	DPYSL2	dihydropyrimidinase like 2
3162	2.1e-19	1.39e-20	0.1225	9.30112	1.13902	169.89	HMOX1	heme oxygenase 1
8123	2.22e-19	1.47e-20	0.0857	-9.29501	-0.796863	479.65	PWAR5	Prader Willi/Angelman region RNA 5
105371082	2.22e-19	1.47e-20	0.1385	9.2951	1.28702	65.6	LOC105371082	uncharacterized LOC105371082
5991	2.25e-19	1.5e-20	0.0509	-9.29323	-0.473441	1479.34	RFX3	regulatory factor X3
6144	2.25e-19	1.5e-20	0.0455	-9.2933	-0.422739	24511.5	RPL21	ribosomal protein L21
355	2.25e-19	1.5e-20	0.0879	9.2931	0.81641	3235.21	FAS	Fas cell surface death receptor
124446	2.32e-19	1.54e-20	0.0763	9.29002	0.709157	216.48	TMEM219	transmembrane protein 219
64332	2.32e-19	1.54e-20	0.0619	9.28991	0.575022	2144.3	NFKBIZ	NFKB inhibitor zeta
54840	2.33e-19	1.55e-20	0.0256	9.28919	0.237941	309.2	APTX	aprataxin
101929415	2.34e-19	1.56e-20	0.1217	9.2887	1.1307	20.52	PENK-AS1	PENK antisense RNA 1
55727	2.42e-19	1.62e-20	0.0296	-9.28499	-0.274557	735.35	BTBD7	BTB domain containing 7
107986348	2.43e-19	1.63e-20	0.0851	-9.28441	-0.790263	31.68	LOC107986348
102723922	2.46e-19	1.65e-20	0.0489	-9.28312	-0.454124	153.23	LOC102723922
4710	2.52e-19	1.69e-20	0.0344	9.28045	0.31958	557.71	NDUFB4	NADH:ubiquinone oxidoreductase subunit B4
728888	2.54e-19	1.7e-20	0.0537	-9.27945	-0.498694	126.36	NPIPB11	nuclear pore complex interacting protein family member B11
968	2.63e-19	1.77e-20	0.1498	9.27567	1.38904	817.5	CD68	CD68 molecule
112268218	2.95e-19	1.99e-20	0.1015	9.26314	0.940095	60.14	LOC112268218	uncharacterized LOC112268218
101927354	2.96e-19	1.99e-20	0.1053	9.26298	0.975357	45.46	LINC03016	long intergenic non-protein coding RNA 3016
9781	3e-19	2.02e-20	0.0584	-9.26146	-0.540988	749.34	RNF144A	ring finger protein 144A
84265	3.02e-19	2.03e-20	0.0404	9.2605	0.374328	575.6	POLR3GL	RNA polymerase III subunit GL
105372407	3.04e-19	2.05e-20	0.1462	9.25951	1.35374	14.06	LOC105372407	uncharacterized LOC105372407
81669	3.09e-19	2.08e-20	0.0278	-9.25792	-0.25729	861.03	CCNL2	cyclin L2
2651	3.11e-19	2.1e-20	0.0705	9.25691	0.652952	462.34	GCNT2	glucosaminyl (N-acetyl) transferase 2 (I blood group)
23604	3.13e-19	2.12e-20	0.095	-9.25624	-0.879198	313.72	DAPK2	death associated protein kinase 2
81622	3.15e-19	2.13e-20	0.1635	9.25543	1.51281	154.3	UNC93B1	unc-93 homolog B1, TLR signaling regulator
440689	3.16e-19	2.14e-20	0.1068	9.25521	0.988611	395	H2BC18	H2B clustered histone 18
58484	3.18e-19	2.15e-20	0.0885	9.25442	0.818879	1334.4	NLRC4	NLR family CARD domain containing 4
59348	3.21e-19	2.18e-20	0.0449	9.25315	0.415851	1002.72	ZNF350	zinc finger protein 350
4190	3.4e-19	2.31e-20	0.0367	9.24705	0.33958	1275.96	MDH1	malate dehydrogenase 1
4671	3.57e-19	2.43e-20	0.0974	9.24169	0.900338	3237.72	NAIP	NLR family apoptosis inhibitory protein
3112	3.58e-19	2.43e-20	0.0806	-9.24138	-0.744409	321.15	HLA-DOB	major histocompatibility complex, class II, DO beta
7124	3.76e-19	2.56e-20	0.0862	9.23599	0.79569	35.63	TNF	tumor necrosis factor
3659	3.89e-19	2.65e-20	0.0929	9.23225	0.857526	5221.54	IRF1	interferon regulatory factor 1
2982	3.99e-19	2.72e-20	0.0901	9.22951	0.831643	763.5	GUCY1A1	guanylate cyclase 1 soluble subunit alpha 1
913	3.99e-19	2.73e-20	0.1232	-9.22926	-1.13689	13.03	CD1E	CD1e molecule
2131	3.99e-19	2.72e-20	0.0923	9.22927	0.851692	213.65	EXT1	exostosin glycosyltransferase 1
440352	4.12e-19	2.82e-20	0.0865	-9.22577	-0.797855	71.73	SNX29P2	sorting nexin 29 pseudogene 2
128486	4.14e-19	2.83e-20	0.0656	-9.22521	-0.605609	60.2	FITM2	fat storage inducing transmembrane protein 2
8335	4.25e-19	2.91e-20	0.133	9.22208	1.22609	54.27	H2AC4	H2A clustered histone 4
55818	4.3e-19	2.95e-20	0.0292	-9.2208	-0.268917	2244.84	KDM3A	lysine demethylase 3A
79663	4.32e-19	2.96e-20	0.0398	-9.2203	-0.367237	586.82	HSPBAP1	HSPB1 associated protein 1
112268155	4.32e-19	2.97e-20	0.0648	-9.22001	-0.597643	821.95	LOC112268155
4494	4.32e-19	2.97e-20	0.1059	9.22005	0.976745	17.46	MT1F	metallothionein 1F
7706	4.33e-19	2.98e-20	0.101	9.21965	0.931172	2652.43	TRIM25	tripartite motif containing 25
3309	4.72e-19	3.25e-20	0.054	9.21048	0.497812	1367.63	HSPA5	heat shock protein family A (Hsp70) member 5
2760	4.77e-19	3.29e-20	0.0653	9.20905	0.601024	673.42	GM2A	ganglioside GM2 activator
10327	4.78e-19	3.29e-20	0.0878	9.20895	0.808093	329.73	AKR1A1	aldo-keto reductase family 1 member A1
105374986	4.98e-19	3.44e-20	0.0779	9.20425	0.716708	97.8	LOC105374986	uncharacterized LOC105374986
116028	5.1e-19	3.53e-20	0.082	9.20161	0.754268	60.13	RMI2	RecQ mediated genome instability 2
506	5.25e-19	3.63e-20	0.0392	9.19846	0.360725	4565.41	ATP5F1B	ATP synthase F1 subunit beta
9103	5.26e-19	3.64e-20	0.111	9.19829	1.02101	1636.56	FCGR2C	Fc gamma receptor IIc (gene/pseudogene)
51659	5.4e-19	3.74e-20	0.0956	9.19533	0.878652	59.26	GINS2	GINS complex subunit 2
6539	5.62e-19	3.9e-20	0.1468	9.19083	1.34914	31.5	SLC6A12	solute carrier family 6 member 12
4998	5.77e-19	4e-20	0.1119	9.18798	1.02831	37.45	ORC1	origin recognition complex subunit 1
400961	6.03e-19	4.19e-20	0.0681	-9.18311	-0.625012	172.8	PAIP2B	poly(A) binding protein interacting protein 2B
55017	6.29e-19	4.37e-20	0.0277	9.17846	0.254627	1062.45	C14orf119	chromosome 14 open reading frame 119
100533106	6.3e-19	4.38e-20	0.0297	9.17829	0.272453	168.86	ZHX1-C8orf76	ZHX1-C8orf76 readthrough
140739	6.58e-19	4.58e-20	0.0468	9.17347	0.429687	627.76	UBE2F	ubiquitin conjugating enzyme E2 F (putative)
7915	7.2e-19	5.02e-20	0.0582	-9.1636	-0.533334	375.81	ALDH5A1	aldehyde dehydrogenase 5 family member A1
643977	7.22e-19	5.03e-20	0.0796	9.16327	0.729836	300.37	FLJ32255	uncharacterized LOC643977
211	7.28e-19	5.08e-20	0.0493	9.16224	0.452105	305.65	ALAS1	5'-aminolevulinate synthase 1
9349	7.3e-19	5.1e-20	0.0545	-9.16192	-0.49939	8643.25	RPL23	ribosomal protein L23
91056	7.35e-19	5.14e-20	0.1181	9.16109	1.08183	455.15	AP5B1	adaptor related protein complex 5 subunit beta 1
9710	7.37e-19	5.16e-20	0.0359	-9.1607	-0.329017	226.96	GARRE1	granule associated Rac and RHOG effector 1
126014	7.5e-19	5.25e-20	0.1018	9.15867	0.932449	116.1	OSCAR	osteoclast associated Ig-like receptor
102724745	7.85e-19	5.5e-20	0.0824	-9.15371	-0.754722	37.97	LOC102724745	uncharacterized LOC102724745
146956	7.89e-19	5.53e-20	0.0444	9.15312	0.406665	81.38	EME1	essential meiotic structure-specific endonuclease 1
3769	7.96e-19	5.59e-20	0.0505	-9.15196	-0.462457	214.2	KCNJ13	potassium inwardly rectifying channel subfamily J member 13
64689	8.06e-19	5.66e-20	0.0823	9.15054	0.752985	253.48	GORASP1	golgi reassembly stacking protein 1
54957	8.15e-19	5.73e-20	0.0413	9.14932	0.37755	441.81	TXNL4B	thioredoxin like 4B
10752	8.25e-19	5.81e-20	0.122	-9.14783	-1.11593	32.57	CHL1	cell adhesion molecule L1 like
107984858	8.29e-19	5.84e-20	0.0708	9.14723	0.64736	20.22	CENPN-AS1	CENPN antisense RNA 1
51248	8.38e-19	5.91e-20	0.0423	9.14602	0.387327	107.84	PDZD11	PDZ domain containing 11
118987	8.4e-19	5.93e-20	0.0546	-9.1456	-0.498954	1860.56	PDZD8	PDZ domain containing 8
6641	9.08e-19	6.41e-20	0.0562	9.13717	0.513267	1008.41	SNTB1	syntrophin beta 1
645158	9.08e-19	6.41e-20	0.0948	9.13711	0.865767	64.51	CBX3P2	CBX3 pseudogene 2
80727	9.24e-19	6.53e-20	0.1196	9.13511	1.09296	21.08	TTYH3	tweety family member 3
107986553	9.53e-19	6.75e-20	0.0571	-9.13163	-0.521444	90.06	LOC107986553
27241	9.53e-19	6.75e-20	0.0387	-9.13159	-0.353069	639.96	BBS9	Bardet-Biedl syndrome 9
101927780	9.72e-19	6.89e-20	0.0943	9.12933	0.860927	73.12	LINC01303	long intergenic non-protein coding RNA 1303
64174	1.01e-18	7.18e-20	0.0874	-9.12485	-0.797835	418.97	DPEP2	dipeptidase 2
2237	1.02e-18	7.21e-20	0.0784	9.12443	0.715538	156.14	FEN1	flap structure-specific endonuclease 1
6191	1.02e-18	7.23e-20	0.0676	-9.12409	-0.616643	10163	RPS4X	ribosomal protein S4 X-linked
54879	1.03e-18	7.33e-20	0.0332	9.1226	0.302714	683.01	ST7L	suppression of tumorigenicity 7 like
9736	1.04e-18	7.41e-20	0.0391	-9.12154	-0.356739	7512.18	USP34	ubiquitin specific peptidase 34
63875	1.07e-18	7.59e-20	0.0381	9.11884	0.347618	224.63	MRPL17	mitochondrial ribosomal protein L17
9053	1.07e-18	7.61e-20	0.0925	-9.11862	-0.843801	93	MAP7	microtubule associated protein 7
64771	1.07e-18	7.65e-20	0.0349	9.11801	0.317797	1039.63	ILRUN	inflammation and lipid regulator with UBA-like and NBR1-like domains
412	1.08e-18	7.72e-20	0.0791	9.11698	0.721433	240.88	STS	steroid sulfatase
1730	1.09e-18	7.78e-20	0.0536	9.11627	0.488614	1276.48	DIAPH2	diaphanous related formin 2
113218500	1.1e-18	7.89e-20	0.0686	9.11467	0.624955	38207.9	MIR10393	microRNA 10393
55521	1.13e-18	8.09e-20	0.0876	9.11196	0.797932	70.93	TRIM36	tripartite motif containing 36
23522	1.15e-18	8.25e-20	0.0399	-9.10984	-0.363618	591.15	KAT6B	lysine acetyltransferase 6B
100996455	1.16e-18	8.29e-20	0.1213	9.10936	1.1049	14.73	LINC02724	long intergenic non-protein coding RNA 2724
105369904	1.16e-18	8.3e-20	0.1068	-9.10924	-0.973034	19.04	LOC105369904	uncharacterized LOC105369904
57639	1.19e-18	8.56e-20	0.0882	9.10585	0.803178	724.41	CCDC146	coiled-coil domain containing 146
6660	1.24e-18	8.88e-20	0.0985	-9.10181	-0.896394	119.34	SOX5	SRY-box transcription factor 5
104472715	1.26e-18	9.08e-20	0.0625	-9.09947	-0.568923	909.29	SNHG14	small nucleolar RNA host gene 14
64782	1.29e-18	9.31e-20	0.0508	9.09668	0.462363	195.08	AEN	apoptosis enhancing nuclease
10493	1.33e-18	9.58e-20	0.1064	9.09362	0.967493	102.82	VAT1	vesicle amine transport 1
5128	1.37e-18	9.85e-20	0.0655	9.09059	0.595181	4033.27	CDK17	cyclin dependent kinase 17
1140	1.39e-18	1e-19	0.0646	9.08847	0.587349	115.67	CHRNB1	cholinergic receptor nicotinic beta 1 subunit
133396	1.45e-18	1.04e-19	0.1522	9.08418	1.38227	35.8	IL31RA	interleukin 31 receptor A
105377449	1.46e-18	1.05e-19	0.094	9.08329	0.853432	112.73	LOC105377449
8778	1.53e-18	1.11e-19	0.114	9.07756	1.03526	416.54	SIGLEC5	sialic acid binding Ig like lectin 5
54899	1.67e-18	1.21e-19	0.0416	-9.0679	-0.376895	779.05	PXK	PX domain containing serine/threonine kinase like
8910	1.67e-18	1.21e-19	0.0788	-9.06782	-0.714801	81.33	SGCE	sarcoglycan epsilon
23588	1.68e-18	1.22e-19	0.0351	-9.06751	-0.318474	1215.5	KLHDC2	kelch domain containing 2
8418	1.68e-18	1.22e-19	0.0434	9.06738	0.393319	742.76	CMAHP	cytidine monophospho-N-acetylneuraminic acid hydroxylase, pseudogene
26047	1.71e-18	1.24e-19	0.142	-9.06536	-1.28761	67.4	CNTNAP2	contactin associated protein 2
10440	1.75e-18	1.28e-19	0.046	9.06242	0.41673	648.74	TIMM17A	translocase of inner mitochondrial membrane 17A
26608	1.76e-18	1.28e-19	0.0319	9.06173	0.288842	220.58	TBL2	transducin beta like 2
2204	1.77e-18	1.29e-19	0.112	9.06143	1.01528	468.11	FCAR	Fc alpha receptor
107986698	1.79e-18	1.31e-19	0.0767	-9.05982	-0.694528	276.34	LOC107986698
6733	1.81e-18	1.32e-19	0.0425	-9.05846	-0.385345	2986.73	SRPK2	SRSF protein kinase 2
1164	1.86e-18	1.36e-19	0.0753	9.05554	0.682249	177.21	CKS2	CDC28 protein kinase regulatory subunit 2
8573	1.9e-18	1.39e-19	0.038	-9.05337	-0.344137	495.57	CASK	calcium/calmodulin dependent serine protein kinase
401152	1.91e-18	1.39e-19	0.0712	9.05282	0.644623	4158.03	C4orf3	chromosome 4 open reading frame 3
3312	1.91e-18	1.4e-19	0.0522	9.05232	0.47219	23779.7	HSPA8	heat shock protein family A (Hsp70) member 8
101928173	2.06e-18	1.51e-19	0.0853	9.04389	0.771625	62.44	LINC01943	long intergenic non-protein coding RNA 1943
27257	2.11e-18	1.55e-19	0.0343	9.04147	0.3104	380.5	LSM1	LSM1 homolog, mRNA degradation associated
221294	2.11e-18	1.55e-19	0.0526	-9.0411	-0.475911	561.69	NT5DC1	5'-nucleotidase domain containing 1
23347	2.13e-18	1.57e-19	0.0848	9.04002	0.766786	62281.5	SMCHD1	structural maintenance of chromosomes flexible hinge domain containing 1
6595	2.27e-18	1.67e-19	0.0222	-9.03312	-0.200426	1652.65	SMARCA2	SWI/SNF related, matrix associated, actin dependent regulator of chromatin, subfamily a, member 2
375513	2.3e-18	1.69e-19	0.0669	-9.0318	-0.604671	263.8	GUSBP4	GUSB pseudogene 4
6210	2.3e-18	1.69e-19	0.0469	-9.03151	-0.423974	13720.5	RPS15A	ribosomal protein S15a
9025	2.38e-18	1.76e-19	0.0328	9.02739	0.296219	266.86	RNF8	ring finger protein 8
549	2.38e-18	1.76e-19	0.039	-9.02741	-0.352484	961.71	AUH	AU RNA binding methylglutaconyl-CoA hydratase
84162	2.39e-18	1.76e-19	0.08	9.027	0.721838	13775	BLTP1	bridge-like lipid transfer protein family member 1
65220	2.43e-18	1.79e-19	0.1143	9.02519	1.03157	1213.5	NADK	NAD kinase
4736	2.48e-18	1.84e-19	0.0591	-9.02266	-0.533563	5431.2	RPL10A	ribosomal protein L10a
55920	2.54e-18	1.88e-19	0.0551	9.0203	0.497093	550.18	RCC2	regulator of chromosome condensation 2
107986113	2.54e-18	1.88e-19	0.0554	9.01993	0.499481	67.06	LOC107986113
55872	2.58e-18	1.91e-19	0.1462	9.01805	1.31802	49.13	PBK	PDZ binding kinase
27086	2.72e-18	2.02e-19	0.047	-9.01229	-0.423398	2559.77	FOXP1	forkhead box P1
55785	2.81e-18	2.08e-19	0.0646	9.00871	0.582294	327.84	FGD6	FYVE, RhoGEF and PH domain containing 6
80208	2.88e-18	2.14e-19	0.0423	9.00609	0.381126	5482.21	SPG11	SPG11 vesicle trafficking associated, spatacsin
9120	2.95e-18	2.19e-19	0.0648	9.00339	0.583788	660.53	SLC16A6	solute carrier family 16 member 6
4210	3.04e-18	2.26e-19	0.1183	8.99988	1.06487	1915.54	MEFV	MEFV innate immunity regulator, pyrin
4758	3.07e-18	2.28e-19	0.0806	8.99876	0.724885	339.32	NEU1	neuraminidase 1
10237	3.2e-18	2.39e-19	0.0431	8.99395	0.387989	309.73	SLC35B1	solute carrier family 35 member B1
64224	3.22e-18	2.4e-19	0.0464	8.99316	0.417448	1361.79	HERPUD2	HERPUD family member 2
9826	3.26e-18	2.43e-19	0.0886	8.99177	0.796741	311.13	ARHGEF11	Rho guanine nucleotide exchange factor 11
26503	3.26e-18	2.44e-19	0.0452	8.99166	0.406832	402.3	SLC17A5	solute carrier family 17 member 5
57194	3.27e-18	2.44e-19	0.0664	8.99123	0.597063	242.03	ATP10A	ATPase phospholipid transporting 10A (putative)
60468	3.3e-18	2.47e-19	0.0884	-8.99025	-0.794706	1180.2	BACH2	BTB domain and CNC homolog 2
7114	3.3e-18	2.47e-19	0.0419	8.99032	0.376546	56799.2	TMSB4X	thymosin beta 4 X-linked
105376467	3.32e-18	2.49e-19	0.0753	-8.98942	-0.676625	39	LOC105376467	replaced by ID 143098
105375235	3.41e-18	2.55e-19	0.0449	-8.98645	-0.403696	164.35	LOC105375235	uncharacterized LOC105375235
7786	3.41e-18	2.56e-19	0.0317	-8.98634	-0.284848	305.28	MAP3K12	mitogen-activated protein kinase kinase kinase 12
4694	3.67e-18	2.75e-19	0.0367	8.97815	0.329365	1016.75	NDUFA1	NADH:ubiquinone oxidoreductase subunit A1
23318	3.67e-18	2.76e-19	0.0557	-8.97795	-0.500012	2066.74	TUT4	terminal uridylyl transferase 4
51230	3.7e-18	2.78e-19	0.0245	-8.9769	-0.219666	1597.27	PHF20	PHD finger protein 20
105373557	3.74e-18	2.82e-19	0.0761	8.97569	0.682963	48.91	SOCAR	serous ovarian cancer associated RNA
83943	3.95e-18	2.97e-19	0.0912	-8.96968	-0.818248	1130.89	IMMP2L	inner mitochondrial membrane peptidase subunit 2
100506413	4.02e-18	3.03e-19	0.1621	8.96764	1.45404	81.21	DOCK4-AS1	DOCK4 antisense RNA 1
105369536	4.03e-18	3.04e-19	0.0505	-8.96717	-0.452967	328.73	SORL1-AS1	SORL1 antisense RNA 1
105377872	4.04e-18	3.05e-19	0.0955	8.96685	0.856398	615.23	LOC105377872
5350	4.12e-18	3.11e-19	0.0781	-8.96468	-0.700471	142.95	PLN	phospholamban
5684	4.12e-18	3.12e-19	0.0419	8.96456	0.3758	1593.93	PSMA3	proteasome 20S subunit alpha 3
51177	4.14e-18	3.13e-19	0.093	8.96405	0.833818	1057.5	PLEKHO1	pleckstrin homology domain containing O1
2219	4.16e-18	3.15e-19	0.0974	8.96322	0.872692	6639.52	FCN1	ficolin 1
284417	4.39e-18	3.32e-19	0.1642	8.95741	1.47124	18.5	TMEM150B	transmembrane protein 150B
105377031	4.41e-18	3.34e-19	0.1006	8.95676	0.900738	31.78	LINC02033	long intergenic non-protein coding RNA 2033
3133	4.53e-18	3.44e-19	0.0597	8.95371	0.534539	23849.7	HLA-E	major histocompatibility complex, class I, E
101928045	4.57e-18	3.47e-19	0.0497	-8.95269	-0.444791	128.88	LOC101928045	uncharacterized LOC101928045
80183	4.66e-18	3.54e-19	0.0792	-8.95045	-0.708716	1090.48	RUBCNL	rubicon like autophagy enhancer
23660	4.67e-18	3.55e-19	0.0295	8.95007	0.263824	418.15	ZKSCAN5	zinc finger with KRAB and SCAN domains 5
11133	4.88e-18	3.72e-19	0.111	8.94507	0.993286	29.12	KPTN	kaptin, actin binding protein
339416	4.94e-18	3.77e-19	0.1419	8.94365	1.26906	12.83	ANKRD45	ankyrin repeat domain 45
8739	5.04e-18	3.84e-19	0.1195	-8.94149	-1.06893	34.22	HRK	harakiri, BCL2 interacting protein
121268	5.17e-18	3.94e-19	0.0753	8.93853	0.673105	23.34	RHEBL1	RHEB like 1
105374810	5.21e-18	3.98e-19	0.1185	-8.93753	-1.0587	190.82	LOC105374810	uncharacterized LOC105374810
4194	5.25e-18	4.02e-19	0.0356	-8.93647	-0.318345	2790.98	MDM4	MDM4 regulator of p53
4292	5.25e-18	4.02e-19	0.0273	8.9365	0.244129	716.28	MLH1	mutL homolog 1
81831	5.31e-18	4.06e-19	0.0566	8.93529	0.505436	183.86	NETO2	neuropilin and tolloid like 2
113402	5.74e-18	4.4e-19	0.0584	8.92643	0.521033	1051.34	SFT2D1	SFT2 domain containing 1
57690	5.79e-18	4.44e-19	0.0521	-8.92553	-0.465383	750.85	TNRC6C	trinucleotide repeat containing adaptor 6C
47	6.04e-18	4.63e-19	0.0371	8.92068	0.33064	1038.13	ACLY	ATP citrate lyase
10552	6.19e-18	4.75e-19	0.0427	8.91794	0.380486	354.38	ARPC1A	actin related protein 2/3 complex subunit 1A
6164	6.42e-18	4.93e-19	0.0478	-8.91375	-0.426492	8434.74	RPL34	ribosomal protein L34
8336	6.63e-18	5.1e-19	0.1039	8.91017	0.926124	104.73	H2AC17	H2A clustered histone 17
5682	6.75e-18	5.19e-19	0.0375	8.90807	0.334189	2157.29	PSMA1	proteasome 20S subunit alpha 1
8942	6.87e-18	5.29e-19	0.0883	8.906	0.786072	2648.7	KYNU	kynureninase
10929	6.87e-18	5.3e-19	0.0457	-8.90591	-0.407185	942.76	SRSF8	serine and arginine rich splicing factor 8
5716	6.9e-18	5.32e-19	0.0418	8.90543	0.371965	736.17	PSMD10	proteasome 26S subunit, non-ATPase 10
25977	6.92e-18	5.34e-19	0.0393	8.90489	0.349749	1078.52	NECAP1	NECAP endocytosis associated 1
22905	6.93e-18	5.35e-19	0.0844	-8.90477	-0.751905	31.25	EPN2	epsin 2
6122	7.44e-18	5.75e-19	0.0791	-8.89668	-0.703843	6021.73	RPL3	ribosomal protein L3
57486	7.46e-18	5.77e-19	0.0549	8.89641	0.488588	202.76	NLN	neurolysin
5888	7.58e-18	5.87e-19	0.1105	8.89456	0.983198	38.08	RAD51	RAD51 recombinase
105371433	7.61e-18	5.89e-19	0.1141	8.89405	1.01456	32.67	LINC02988	long intergenic non-protein coding RNA 2988
157570	7.83e-18	6.07e-19	0.1046	8.8908	0.930246	118.35	ESCO2	establishment of sister chromatid cohesion N-acetyltransferase 2
10299	7.89e-18	6.12e-19	0.0338	-8.88985	-0.300423	3186.67	MARCHF6	membrane associated ring-CH-type finger 6
6503	7.99e-18	6.21e-19	0.0877	8.88827	0.77964	7367.39	SLA	Src like adaptor
5713	8.02e-18	6.23e-19	0.0234	8.88781	0.208409	949.76	PSMD7	proteasome 26S subunit, non-ATPase 7
105373233	8.15e-18	6.34e-19	0.0745	8.88597	0.662288	30.6	LOC105373233
673	8.2e-18	6.38e-19	0.0364	-8.88523	-0.323183	1847.26	BRAF	B-Raf proto-oncogene, serine/threonine kinase
7779	8.29e-18	6.46e-19	0.0543	8.88386	0.482229	2274.64	SLC30A1	solute carrier family 30 member 1
79656	8.43e-18	6.57e-19	0.0805	-8.882	-0.7147	50.34	BEND5	BEN domain containing 5
159091	8.51e-18	6.64e-19	0.0706	8.88078	0.62739	165.69	PABIR3	PABIR family member 3
280	8.65e-18	6.75e-19	0.0452	-8.87889	-0.401474	600.65	AMY2B	amylase alpha 2B
84953	8.77e-18	6.85e-19	0.0821	-8.87735	-0.728939	138.77	MICALCL	replaced by ID 9645
245973	8.89e-18	6.95e-19	0.0589	8.87565	0.522492	624.9	ATP6V1C2	ATPase H+ transporting V1 subunit C2
4820	9.02e-18	7.05e-19	0.0447	-8.87405	-0.396309	6578.62	NKTR	natural killer cell triggering receptor
26099	9.09e-18	7.11e-19	0.0553	8.87309	0.490451	236.15	SZRD1	SUZ RNA binding domain containing 1
54476	9.31e-18	7.29e-19	0.0294	-8.87035	-0.260405	693.05	RNF216	ring finger protein 216
101929356	9.32e-18	7.31e-19	0.0489	-8.87009	-0.43337	306.05	LOC101929356
57096	9.75e-18	7.65e-19	0.0752	-8.86496	-0.667088	138.84	RPGRIP1	RPGR interacting protein 1
7799	9.84e-18	7.73e-19	0.0312	-8.86392	-0.276801	1378.18	PRDM2	PR/SET domain 2
10302	1.01e-17	7.94e-19	0.0267	8.86086	0.236949	376.59	SNAPC5	small nuclear RNA activating complex polypeptide 5
5147	1.01e-17	7.96e-19	0.0255	8.86053	0.225716	288.14	PDE6D	phosphodiesterase 6D
100652781	1.09e-17	8.56e-19	0.086	-8.85248	-0.761634	50.47	SNX29P1	sorting nexin 29 pseudogene 1
55692	1.1e-17	8.63e-19	0.0403	-8.85161	-0.356986	438.3	LUC7L	LUC7 like
9148	1.21e-17	9.51e-19	0.142	8.84067	1.25528	16.72	NEURL1	neuralized E3 ubiquitin protein ligase 1
8634	1.26e-17	9.94e-19	0.035	8.83583	0.309612	710.85	RTCA	RNA 3'-terminal phosphate cyclase
931	1.3e-17	1.03e-18	0.0885	-8.83227	-0.781692	5286.72	MS4A1	membrane spanning 4-domains A1
100528016	1.32e-17	1.04e-18	0.0565	8.83041	0.498619	139	TMX2-CTNND1	TMX2-CTNND1 readthrough (NMD candidate)
130026	1.33e-17	1.05e-18	0.0658	-8.82986	-0.581426	240.72	ICA1L	islet cell autoantigen 1 like
100616184	1.41e-17	1.12e-18	0.1232	8.82272	1.08695	45.97	MIR4477A	microRNA 4477a
1329	1.41e-17	1.12e-18	0.057	8.82257	0.503211	374.88	COX5B	cytochrome c oxidase subunit 5B
57205	1.43e-17	1.14e-18	0.0439	8.82091	0.38739	1253.27	ATP10D	ATPase phospholipid transporting 10D (putative)
6883	1.47e-17	1.17e-18	0.0337	8.81782	0.297323	567.04	TAF12	TATA-box binding protein associated factor 12
1000	1.49e-17	1.18e-18	0.16	-8.8165	-1.41078	15.91	CDH2	cadherin 2
100302739	1.56e-17	1.24e-18	0.0878	8.81133	0.77336	22.05	PCNA-AS1	PCNA antisense RNA 1
102725228	1.56e-17	1.24e-18	0.0688	8.81091	0.606123	89.85	LOC102725228	uncharacterized LOC102725228
100505681	1.57e-17	1.25e-18	0.1266	8.81	1.11556	40.78	NAPA-AS1	NAPA antisense RNA 1
7205	1.58e-17	1.26e-18	0.1065	8.80922	0.938149	14.05	TRIP6	thyroid hormone receptor interactor 6
84747	1.68e-17	1.33e-18	0.037	-8.80277	-0.326117	239.53	UNC119B	unc-119 lipid binding chaperone B
55056	1.71e-17	1.36e-18	0.0454	-8.80035	-0.399228	580.38	GABPB1-IT1	GABPB1 intronic transcript
8395	1.77e-17	1.41e-18	0.0519	-8.79628	-0.456828	373.64	PIP5K1B	phosphatidylinositol-4-phosphate 5-kinase type 1 beta
6507	1.79e-17	1.43e-18	0.1082	8.79529	0.951297	54.84	SLC1A3	solute carrier family 1 member 3
55871	1.91e-17	1.52e-18	0.0657	8.78803	0.577703	868.7	ZNG1A	Zn regulated GTPase metalloprotein activator 1A
105378939	1.95e-17	1.56e-18	0.0589	-8.78558	-0.517364	120.89	LOC105378939
102723582	1.95e-17	1.56e-18	0.0654	-8.78522	-0.574498	26.91	WDR5B-DT	WDR5B divergent transcript
10791	1.95e-17	1.56e-18	0.1729	8.78498	1.51916	41.32	VAMP5	vesicle associated membrane protein 5
323	2.02e-17	1.61e-18	0.0796	-8.7814	-0.698803	23.42	APBB2	amyloid beta precursor protein binding family B member 2
6714	2.16e-17	1.73e-18	0.1474	8.77359	1.29339	29.03	SRC	SRC proto-oncogene, non-receptor tyrosine kinase
400798	2.2e-17	1.77e-18	0.078	-8.77137	-0.683944	55.45	C1orf220	chromosome 1 putative open reading frame 220
101927155	2.2e-17	1.77e-18	0.056	8.7712	0.491497	59.91	LMO7-AS1	LMO7 antisense RNA 1
1111	2.27e-17	1.83e-18	0.0882	8.76751	0.773568	154.71	CHEK1	checkpoint kinase 1
64789	2.32e-17	1.86e-18	0.0433	8.7653	0.379713	163.76	EXO5	exonuclease 5
7673	2.36e-17	1.9e-18	0.0552	8.76334	0.483433	201.72	ZNF222	zinc finger protein 222
22930	2.38e-17	1.92e-18	0.0357	8.76192	0.313057	1846.12	RAB3GAP1	RAB3 GTPase activating protein catalytic subunit 1
94120	2.44e-17	1.97e-18	0.0842	8.75909	0.737094	609.24	SYTL3	synaptotagmin like 3
6744	2.48e-17	2e-18	0.0736	8.75742	0.644539	4149.49	ITPRID2	ITPR interacting domain containing 2
6827	2.49e-17	2.01e-18	0.0419	8.75689	0.367013	1235.41	SUPT4H1	SPT4 homolog, DSIF elongation factor subunit
51111	2.49e-17	2.01e-18	0.032	-8.7566	-0.280404	1934.82	KMT5B	lysine methyltransferase 5B
85444	2.54e-17	2.05e-18	0.0593	8.75432	0.51909	414.3	LRRCC1	leucine rich repeat and coiled-coil centrosomal protein 1
56252	2.64e-17	2.13e-18	0.0439	-8.75001	-0.383907	872.19	YLPM1	YLP motif containing 1
55857	2.73e-17	2.21e-18	0.0364	-8.74623	-0.318683	502.49	KIZ	kizuna centrosomal protein
4893	2.75e-17	2.23e-18	0.045	8.74515	0.393134	2697.86	NRAS	NRAS proto-oncogene, GTPase
84875	2.84e-17	2.3e-18	0.2219	8.74156	1.93986	91.72	PARP10	poly(ADP-ribose) polymerase family member 10
338339	2.94e-17	2.38e-18	0.1303	8.73756	1.13843	1360.4	CLEC4D	C-type lectin domain family 4 member D
84987	2.97e-17	2.41e-18	0.0512	8.73639	0.44708	185.54	COX14	cytochrome c oxidase assembly factor COX14
100631383	3.03e-17	2.47e-18	0.0866	8.73366	0.756174	49.19	FAM47E-STBD1	FAM47E-STBD1 readthrough
150290	3.03e-17	2.47e-18	0.0537	8.73363	0.468999	146.49	DUSP18	dual specificity phosphatase 18
90417	3.13e-17	2.54e-18	0.0434	8.73021	0.378845	232.57	KNSTRN	kinetochore localized astrin (SPAG5) binding protein
5008	3.22e-17	2.62e-18	0.1623	8.72678	1.41647	28.83	OSM	oncostatin M
8987	3.24e-17	2.64e-18	0.0867	8.72605	0.756723	49.36	STBD1	starch binding domain 1
100505758	3.35e-17	2.73e-18	0.0629	8.72206	0.54838	72.17	PRMT5-AS1	PRMT5 antisense RNA 1
729230	3.35e-17	2.74e-18	0.0723	8.72185	0.630491	4132.82	CCR2	C-C motif chemokine receptor 2
105375924	3.5e-17	2.86e-18	0.1359	8.71707	1.18428	85.28	LOC105375924	uncharacterized LOC105375924
5004	3.55e-17	2.9e-18	0.1755	-8.71537	-1.52961	40.93	ORM1	orosomucoid 1
23078	3.6e-17	2.95e-18	0.0467	-8.71351	-0.406948	802.23	VWA8	von Willebrand factor A domain containing 8
27115	3.69e-17	3.02e-18	0.0813	-8.71084	-0.7081	47.33	PDE7B	phosphodiesterase 7B
105378248	3.85e-17	3.15e-18	0.0826	-8.70579	-0.719026	67.11	LOC105378248	uncharacterized LOC105378248
107984138	3.89e-17	3.19e-18	0.0403	-8.7046	-0.350474	226.38	LOC107984138	replaced by ID 100506060
23549	3.98e-17	3.26e-18	0.0683	8.70193	0.593916	152.35	DNPEP	aspartyl aminopeptidase
9156	4.02e-17	3.3e-18	0.0954	8.70076	0.830349	71.71	EXO1	exonuclease 1
27350	4.02e-17	3.3e-18	0.0678	8.70077	0.589685	87.96	APOBEC3C	apolipoprotein B mRNA editing enzyme catalytic subunit 3C
83937	4.02e-17	3.3e-18	0.0916	8.70066	0.797137	314.37	RASSF4	Ras association domain family member 4
55041	4.15e-17	3.41e-18	0.038	8.69698	0.33081	2408.18	PLEKHB2	pleckstrin homology domain containing B2
152225	4.19e-17	3.45e-18	0.1525	8.69567	1.32612	30.63	RDUR	RIG-I dependent antiviral response regulator RNA
4709	4.26e-17	3.51e-18	0.0619	8.69368	0.538061	1036.88	NDUFB3	NADH:ubiquinone oxidoreductase subunit B3
11145	4.26e-17	3.51e-18	0.087	8.69368	0.756218	53.45	PLAAT3	phospholipase A and acyltransferase 3
134957	4.4e-17	3.63e-18	0.0649	-8.68982	-0.564275	4389.45	STXBP5	syntaxin binding protein 5
55800	4.4e-17	3.63e-18	0.1291	8.68972	1.12164	14.79	SCN3B	sodium voltage-gated channel beta subunit 3
130872	4.44e-17	3.67e-18	0.0291	-8.68868	-0.253041	1435.48	AHSA2P	activator of HSP90 ATPase homolog 2, pseudogene
26115	4.55e-17	3.76e-18	0.0485	-8.68582	-0.420846	338.64	TANC2	tetratricopeptide repeat, ankyrin repeat and coiled-coil containing 2
8405	4.57e-17	3.78e-18	0.0276	8.68521	0.239753	1584.03	SPOP	speckle type BTB/POZ protein
91445	4.63e-17	3.83e-18	0.06	8.68371	0.520728	302.24	RNF185	ring finger protein 185
3304	4.76e-17	3.94e-18	0.1081	8.68047	0.938181	196.68	HSPA1B	heat shock protein family A (Hsp70) member 1B
123	4.76e-17	3.94e-18	0.046	8.68053	0.399026	626.68	PLIN2	perilipin 2
79623	4.82e-17	3.99e-18	0.1229	-8.67894	-1.06699	40.3	GALNT14	polypeptide N-acetylgalactosaminyltransferase 14
1495	4.96e-17	4.12e-18	0.0716	8.67543	0.62096	1318.14	CTNNA1	catenin alpha 1
54904	5.21e-17	4.32e-18	0.032	-8.66994	-0.277505	3671.62	NSD3	nuclear receptor binding SET domain protein 3
440952	5.21e-17	4.33e-18	0.078	8.66975	0.676048	29.07	EIF1B-AS1	EIF1B antisense RNA 1
84941	5.26e-17	4.37e-18	0.1249	8.6687	1.08268	528.93	HSH2D	hematopoietic SH2 domain containing
1286	5.36e-17	4.46e-18	0.0582	-8.66636	-0.504209	133.82	COL4A4	collagen type IV alpha 4 chain
105377890	5.52e-17	4.6e-18	0.1022	-8.66296	-0.885738	118.76	LOC105377890	uncharacterized LOC105377890
23029	5.54e-17	4.62e-18	0.0445	8.66249	0.385458	897.05	RBM34	RNA binding motif protein 34
10714	5.6e-17	4.67e-18	0.0337	8.66112	0.291605	419.65	POLD3	DNA polymerase delta 3, accessory subunit
29950	5.61e-17	4.68e-18	0.0984	8.66089	0.851859	58	SERTAD1	SERTA domain containing 1
411	5.62e-17	4.69e-18	0.0601	8.66059	0.52036	526.54	ARSB	arylsulfatase B
11142	5.75e-17	4.8e-18	0.0721	-8.65796	-0.624316	75.73	PKIG	cAMP-dependent protein kinase inhibitor gamma
124540	5.96e-17	4.99e-18	0.0465	-8.65367	-0.402012	761.61	MSI2	musashi RNA binding protein 2
5660	5.98e-17	5.01e-18	0.1093	8.6532	0.946042	5438.6	PSAP	prosaposin
79801	6e-17	5.03e-18	0.1147	8.65274	0.992145	114.33	SHCBP1	SHC binding and spindle associated 1
6202	6.14e-17	5.15e-18	0.0645	-8.65005	-0.558183	5567.91	RPS8	ribosomal protein S8
2074	6.25e-17	5.24e-18	0.0299	-8.64807	-0.258916	863.04	ERCC6	ERCC excision repair 6, chromatin remodeling factor
10671	6.41e-17	5.38e-18	0.0417	8.64511	0.360071	477.14	DCTN6	dynactin subunit 6
1687	6.46e-17	5.43e-18	0.0816	-8.644	-0.705325	23.39	GSDME	gasdermin E
10284	6.55e-17	5.51e-18	0.0292	8.64231	0.25202	1441.18	SAP18	Sin3A associated protein 18
9487	6.6e-17	5.55e-18	0.0698	-8.64138	-0.603553	174.27	PIGL	phosphatidylinositol glycan anchor biosynthesis class L
5464	6.72e-17	5.65e-18	0.0578	8.63935	0.499503	1533.32	PPA1	inorganic pyrophosphatase 1
100500827	6.83e-17	5.75e-18	0.1126	8.63737	0.972767	48.16	MIR3614	microRNA 3614
10747	6.84e-17	5.76e-18	0.0456	-8.63712	-0.393649	128.6	MASP2	MBL associated serine protease 2
105376466	7e-17	5.9e-18	0.0757	-8.63441	-0.653836	42.84	MPP7-DT	MPP7 divergent transcript
107985595	7.26e-17	6.13e-18	0.1088	8.63009	0.938688	82.06	LOC107985595	uncharacterized LOC107985595
9342	7.32e-17	6.18e-18	0.037	8.62909	0.319068	444.21	SNAP29	synaptosome associated protein 29
193629	7.36e-17	6.22e-18	0.1501	8.62843	1.29493	112.07	LINC00189	long intergenic non-protein coding RNA 189
100506036	7.47e-17	6.32e-18	0.0899	-8.62663	-0.7757	17.02	CNNM3-DT	CNNM3 divergent transcript
84844	7.58e-17	6.42e-18	0.0333	8.62489	0.287052	401.49	PHF5A	PHD finger protein 5A
1602	7.66e-17	6.49e-18	0.1021	-8.62356	-0.880317	182.62	DACH1	dachshund family transcription factor 1
23508	7.75e-17	6.57e-18	0.0681	-8.62221	-0.587319	109.88	TTC9	tetratricopeptide repeat domain 9
102723415	8.33e-17	7.07e-18	0.1051	-8.61379	-0.905163	22.25	LOC102723415	replaced by ID 79667
79960	8.42e-17	7.15e-18	0.034	-8.61253	-0.292884	1358.38	JADE1	jade family PHD finger 1
105377319	8.46e-17	7.19e-18	0.0908	-8.6119	-0.781912	87.98	LOC105377319	uncharacterized LOC105377319
150709	8.5e-17	7.22e-18	0.0512	-8.61134	-0.441255	432.67	ANKAR	ankyrin and armadillo repeat containing
3553	8.58e-17	7.29e-18	0.1158	8.61022	0.99743	936.53	IL1B	interleukin 1 beta
8564	8.6e-17	7.32e-18	0.0578	8.60981	0.497265	729.33	KMO	kynurenine 3-monooxygenase
11009	8.6e-17	7.33e-18	0.0739	-8.60967	-0.635915	157.26	IL24	interleukin 24
221035	8.67e-17	7.39e-18	0.0513	8.60874	0.441562	1385.38	REEP3	receptor accessory protein 3
6048	8.87e-17	7.57e-18	0.0466	8.60597	0.401418	280.24	RNF5	ring finger protein 5
79630	8.92e-17	7.61e-18	0.1036	8.6053	0.891284	39.08	C1orf54	chromosome 1 open reading frame 54
5899	9.16e-17	7.83e-18	0.0906	8.60213	0.779668	3344.14	RALB	RAS like proto-oncogene B
672	9.29e-17	7.94e-18	0.0547	8.60046	0.470599	874.04	BRCA1	BRCA1 DNA repair associated
9341	9.45e-17	8.08e-18	0.0705	8.59838	0.606309	2085.92	VAMP3	vesicle associated membrane protein 3
54440	1.01e-16	8.62e-18	0.0701	8.59101	0.602175	981.19	SASH3	SAM and SH3 domain containing 3
10855	1.01e-16	8.67e-18	0.0909	8.59037	0.780848	770.31	HPSE	heparanase
83733	1.01e-16	8.69e-18	0.0508	8.59003	0.436236	129.12	SLC25A18	solute carrier family 25 member 18
23673	1.03e-16	8.8e-18	0.0503	8.5887	0.432223	1169.41	STX12	syntaxin 12
105371887	1.03e-16	8.84e-18	0.0697	8.5881	0.598775	56.71	LOC105371887	uncharacterized LOC105371887
79031	1.04e-16	8.92e-18	0.0389	8.58708	0.334252	206.54	PDCL3	phosducin like 3
6207	1.04e-16	8.93e-18	0.0461	-8.5869	-0.395906	8748.18	RPS13	ribosomal protein S13
27338	1.04e-16	8.94e-18	0.1162	8.58685	0.997385	29.58	UBE2S	ubiquitin conjugating enzyme E2 S
105370569	1.06e-16	9.16e-18	0.0679	-8.58408	-0.583217	98.53	LOC105370569	uncharacterized LOC105370569
24149	1.12e-16	9.68e-18	0.0439	-8.57767	-0.376534	528.91	ZNF318	zinc finger protein 318
8394	1.13e-16	9.72e-18	0.0275	8.57723	0.235954	649.4	PIP5K1A	phosphatidylinositol-4-phosphate 5-kinase type 1 alpha
5463	1.13e-16	9.78e-18	0.0652	-8.57651	-0.559247	59.42	POU6F1	POU class 6 homeobox 1
2650	1.23e-16	1.06e-17	0.0582	8.5669	0.498505	695.46	GCNT1	glucosaminyl (N-acetyl) transferase 1
109864269	1.28e-16	1.1e-17	0.0517	8.56287	0.4425	210.89	MIR302CHG	miR-302/367 cluster host gene
2321	1.28e-16	1.11e-17	0.0652	-8.56206	-0.558671	87.56	FLT1	fms related receptor tyrosine kinase 1
28998	1.3e-16	1.12e-17	0.0527	8.56088	0.451429	451.17	MRPL13	mitochondrial ribosomal protein L13
10000	1.3e-16	1.12e-17	0.0513	-8.56062	-0.439145	1380.63	AKT3	AKT serine/threonine kinase 3
8528	1.3e-16	1.13e-17	0.1824	8.56	1.56101	20.17	DDO	D-aspartate oxidase
8342	1.32e-16	1.15e-17	0.1359	8.55828	1.16332	92.01	H2BC14	H2B clustered histone 14
340554	1.35e-16	1.17e-17	0.0749	-8.55552	-0.640622	494.31	ZC3H12B	zinc finger CCCH-type containing 12B
9663	1.36e-16	1.18e-17	0.0669	8.55469	0.572446	2232.08	LPIN2	lipin 2
105374426	1.38e-16	1.2e-17	0.098	8.55277	0.838177	26.95	LOC105374426	uncharacterized LOC105374426
64750	1.39e-16	1.2e-17	0.0324	-8.55249	-0.277342	1108.27	SMURF2	SMAD specific E3 ubiquitin protein ligase 2
79925	1.42e-16	1.23e-17	0.0676	-8.55001	-0.578268	218.01	SPEF2	sperm flagellar 2
65260	1.43e-16	1.24e-17	0.041	8.54903	0.350119	162.49	COA7	cytochrome c oxidase assembly factor 7
27184	1.45e-16	1.26e-17	0.0878	8.5473	0.750362	79.41	DISC2	disrupted in schizophrenia 2
1979	1.48e-16	1.29e-17	0.0323	-8.54493	-0.275806	1939.72	EIF4EBP2	eukaryotic translation initiation factor 4E binding protein 2
3002	1.48e-16	1.29e-17	0.1043	8.54464	0.89085	724.99	GZMB	granzyme B
51081	1.49e-16	1.3e-17	0.0412	8.54409	0.352402	256.75	MRPS7	mitochondrial ribosomal protein S7
2992	1.49e-16	1.3e-17	0.0788	8.54335	0.673142	690.5	GYG1	glycogenin 1
3310	1.49e-16	1.3e-17	0.1238	8.54327	1.05739	1017.07	HSPA6	heat shock protein family A (Hsp70) member 6
84933	1.5e-16	1.31e-17	0.034	8.54286	0.290202	198.21	C8orf76	chromosome 8 open reading frame 76
219855	1.51e-16	1.32e-17	0.1007	8.54203	0.85989	209.55	SLC37A2	solute carrier family 37 member 2
9497	1.53e-16	1.34e-17	0.0644	-8.54015	-0.549597	2706.93	SLC4A7	solute carrier family 4 member 7
91614	1.55e-16	1.36e-17	0.1035	-8.5389	-0.883906	30.83	DEPDC7	DEP domain containing 7
51232	1.56e-16	1.37e-17	0.0481	-8.53763	-0.410469	358.17	CRIM1	cysteine rich transmembrane BMP regulator 1
160140	1.57e-16	1.37e-17	0.0584	-8.53734	-0.498654	569.6	C11orf65	chromosome 11 open reading frame 65
640	1.61e-16	1.41e-17	0.0984	-8.53403	-0.840163	118.83	BLK	BLK proto-oncogene, Src family tyrosine kinase
105371632	1.61e-16	1.42e-17	0.0893	-8.53368	-0.762345	35.81	LOC105371632	uncharacterized LOC105371632
9889	1.63e-16	1.43e-17	0.0346	-8.53259	-0.294969	310.9	ZBED4	zinc finger BED-type containing 4
127703	1.64e-16	1.44e-17	0.0484	8.53197	0.413291	120.47	C1orf216	chromosome 1 open reading frame 216
199	1.65e-16	1.45e-17	0.0768	8.53128	0.655302	4372.16	AIF1	allograft inflammatory factor 1
829	1.68e-16	1.48e-17	0.0598	8.52857	0.510002	13222.3	CAPZA1	capping actin protein of muscle Z-line subunit alpha 1
387119	1.69e-16	1.49e-17	0.0582	-8.52772	-0.496288	2933.72	CEP85L	centrosomal protein 85 like
115352	1.7e-16	1.49e-17	0.0724	-8.52757	-0.617542	812.26	FCRL3	Fc receptor like 3
9655	1.71e-16	1.51e-17	0.0497	-8.52667	-0.423668	655.71	SOCS5	suppressor of cytokine signaling 5
10342	1.74e-16	1.53e-17	0.036	8.52463	0.306474	574.39	TFG	trafficking from ER to golgi regulator
8332	1.74e-16	1.54e-17	0.1434	8.52432	1.22257	36.83	H2AC16	H2A clustered histone 16
10961	1.78e-16	1.57e-17	0.0538	8.52175	0.458515	1183.79	ERP29	endoplasmic reticulum protein 29
26521	1.89e-16	1.67e-17	0.0377	8.5149	0.321192	353	TIMM8B	translocase of inner mitochondrial membrane 8 homolog B
643641	1.91e-16	1.69e-17	0.0399	-8.51348	-0.339368	369.79	ZNF862	zinc finger protein 862
101928595	1.94e-16	1.72e-17	0.1025	-8.51127	-0.872415	178.36	YPEL3-DT	YPEL3 divergent transcript
100506922	1.97e-16	1.75e-17	0.0541	-8.50934	-0.460611	70.2	MAP3K2-DT	MAP3K2 divergent transcript
6197	1.98e-16	1.75e-17	0.0432	-8.50904	-0.367677	6163.81	RPS6KA3	ribosomal protein S6 kinase A3
860	2.01e-16	1.78e-17	0.0512	-8.507	-0.435944	526.48	RUNX2	RUNX family transcription factor 2
51726	2.03e-16	1.8e-17	0.0559	8.50591	0.47527	717.12	DNAJB11	DnaJ heat shock protein family (Hsp40) member B11
65056	2.05e-16	1.82e-17	0.0535	8.50481	0.455322	7377.13	GPBP1	GC-rich promoter binding protein 1
79056	2.12e-16	1.89e-17	0.1092	8.50043	0.92856	987.68	PRRG4	proline rich and Gla domain 4
107987044	2.16e-16	1.92e-17	0.1287	8.49858	1.09416	27	LOC107987044
53917	2.21e-16	1.97e-17	0.1353	8.49567	1.14938	705.6	RAB24	RAB24, member RAS oncogene family
105375457	2.25e-16	2.01e-17	0.1106	-8.49344	-0.939016	91.18	LOC105375457	uncharacterized LOC105375457
1192	2.27e-16	2.03e-17	0.0893	8.4922	0.758306	5152.73	CLIC1	chloride intracellular channel 1
9214	2.36e-16	2.1e-17	0.0715	-8.48788	-0.607118	528.63	FCMR	Fc mu receptor
100532724	2.5e-16	2.23e-17	0.0393	-8.48121	-0.33344	505.36	NPHP3-ACAD11	NPHP3-ACAD11 readthrough (NMD candidate)
5154	2.51e-16	2.24e-17	0.0927	8.48068	0.786482	60.16	PDGFA	platelet derived growth factor subunit A
112268222	2.54e-16	2.27e-17	0.0431	-8.47884	-0.365422	504.98	LOC112268222
11177	2.56e-16	2.29e-17	0.0792	8.47794	0.671084	7287.82	BAZ1A	bromodomain adjacent to zinc finger domain 1A
201266	2.59e-16	2.32e-17	0.0678	8.47646	0.574707	159.02	SLC39A11	solute carrier family 39 member 11
80301	2.72e-16	2.44e-17	0.1019	8.47085	0.862769	609.41	PLEKHO2	pleckstrin homology domain containing O2
90594	2.74e-16	2.46e-17	0.0691	-8.46993	-0.585486	462.12	ZNF439	zinc finger protein 439
29957	2.85e-16	2.55e-17	0.0657	8.4654	0.556477	1865.24	SLC25A24	solute carrier family 25 member 24
84513	2.89e-16	2.6e-17	0.0558	-8.46337	-0.472251	532.89	PLPP5	phospholipid phosphatase 5
55809	3.02e-16	2.71e-17	0.0453	-8.4584	-0.382863	516.54	TRERF1	transcriptional regulating factor 1
9724	3.07e-16	2.76e-17	0.0244	8.45635	0.206134	508.38	UTP14C	UTP14C small subunit processome component
599	3.1e-16	2.79e-17	0.0548	8.45502	0.463082	100.11	BCL2L2	BCL2 like 2
27010	3.11e-16	2.8e-17	0.0355	-8.45455	-0.300451	746.38	TPK1	thiamin pyrophosphokinase 1
3134	3.12e-16	2.81e-17	0.0705	8.45407	0.596059	1743.07	HLA-F	major histocompatibility complex, class I, F
112483	3.27e-16	2.94e-17	0.0985	8.44878	0.832126	87.16	SAT2	spermidine/spermine N1-acetyltransferase family member 2
79699	3.52e-16	3.17e-17	0.0429	-8.44006	-0.362085	1552.44	ZYG11B	zyg-11 family member B, cell cycle regulator
58533	3.55e-16	3.2e-17	0.0575	8.43908	0.484898	4011.31	SNX6	sorting nexin 6
3833	3.6e-16	3.25e-17	0.1325	8.43717	1.11812	19.31	KIFC1	kinesin family member C1
56850	3.68e-16	3.33e-17	0.0925	8.43449	0.780012	228.39	GRIPAP1	GRIP1 associated protein 1
55355	3.69e-16	3.33e-17	0.1238	8.43435	1.04396	38.22	HJURP	Holliday junction recognition protein
56655	3.75e-16	3.39e-17	0.0554	8.43235	0.46737	221.84	POLE4	DNA polymerase epsilon 4, accessory subunit
339883	3.84e-16	3.47e-17	0.0458	-8.42947	-0.385987	158.93	APRG1	APRG1 tumor suppressor candidate
1376	3.89e-16	3.52e-17	0.038	8.42771	0.320234	231.33	CPT2	carnitine palmitoyltransferase 2
164684	3.9e-16	3.54e-17	0.0573	8.42729	0.483257	96.91	WBP2NL	WBP2 N-terminal like
92092	3.92e-16	3.55e-17	0.0698	8.42684	0.587932	56.9	ZC3HAV1L	zinc finger CCCH-type containing, antiviral 1 like
54596	3.95e-16	3.58e-17	0.1441	8.4259	1.21449	53.52	L1TD1	LINE1 type transposase domain containing 1
116931	3.98e-16	3.61e-17	0.0722	8.42493	0.608356	334.79	MED12L	mediator complex subunit 12L
105375523	4.38e-16	3.98e-17	0.0611	8.41342	0.514018	87.52	LOC105375523	uncharacterized LOC105375523
105371934	4.44e-16	4.03e-17	0.1232	8.41192	1.03674	44.67	LOC105371934	uncharacterized LOC105371934
983	4.52e-16	4.11e-17	0.1281	8.40961	1.0775	189.28	CDK1	cyclin dependent kinase 1
7730	4.66e-16	4.24e-17	0.0553	-8.40608	-0.464623	41.6	ZNF177	zinc finger protein 177
2171	4.67e-16	4.25e-17	0.0737	8.40579	0.619219	76.76	FABP5	fatty acid binding protein 5
571	4.82e-16	4.39e-17	0.0702	8.40191	0.590017	15503.1	BACH1	BTB domain and CNC homolog 1
100859930	4.86e-16	4.43e-17	0.1022	8.40089	0.858717	217.81	HEIH	hepatocellular carcinoma up-regulated EZH2-associated long non-coding RNA
7416	4.86e-16	4.44e-17	0.0386	8.40067	0.324684	1032.92	VDAC1	voltage dependent anion channel 1
116984	4.92e-16	4.49e-17	0.048	8.39931	0.403333	6926.82	ARAP2	ArfGAP with RhoGAP domain, ankyrin repeat and PH domain 2
91860	5.16e-16	4.71e-17	0.0446	8.39367	0.374395	811.41	CALML4	calmodulin like 4
22838	5.39e-16	4.93e-17	0.0555	-8.38841	-0.465348	171.66	RNF44	ring finger protein 44
29904	5.55e-16	5.08e-17	0.0566	-8.38478	-0.47432	137.35	EEF2K	eukaryotic elongation factor 2 kinase
374955	5.58e-16	5.11e-17	0.0512	8.38409	0.429349	138.97	SPATA21	spermatogenesis associated 21
79157	5.61e-16	5.14e-17	0.0243	8.38352	0.203787	408.14	MFSD11	major facilitator superfamily domain containing 11
27173	5.84e-16	5.35e-17	0.0709	8.37868	0.593877	379.55	SLC39A1	solute carrier family 39 member 1
107984200	5.88e-16	5.39e-17	0.0637	8.37787	0.533892	93.25	LOC107984200	uncharacterized LOC107984200
107985900	5.97e-16	5.48e-17	0.1135	-8.37596	-0.950899	77.08	LOC107985900	uncharacterized LOC107985900
6571	6.06e-16	5.56e-17	0.0638	-8.37417	-0.53397	244.9	SLC18A2	solute carrier family 18 member A2
51142	6.22e-16	5.72e-17	0.0408	8.37094	0.341655	1389.47	CHCHD2	coiled-coil-helix-coiled-coil-helix domain containing 2
646603	6.26e-16	5.75e-17	0.0804	-8.37017	-0.673023	39.59	C4orf51	chromosome 4 open reading frame 51
6319	6.29e-16	5.78e-17	0.0772	8.36955	0.646061	102.48	SCD	stearoyl-CoA desaturase
121456	6.3e-16	5.8e-17	0.0961	8.36927	0.804341	85.38	SLC9A7P1	solute carrier family 9 member 7 pseudogene 1
10483	6.47e-16	5.96e-17	0.0343	8.36596	0.286953	1124.4	SEC23B	SEC23 homolog B, COPII coat complex component
57589	6.47e-16	5.97e-17	0.0336	8.36589	0.281035	3063.43	RIC1	RIC1 homolog, RAB6A GEF complex partner 1
10916	6.77e-16	6.25e-17	0.0544	8.36041	0.454636	472.5	MAGED2	MAGE family member D2
100529215	7.38e-16	6.81e-17	0.0473	-8.35029	-0.394747	69.36	ZNF559-ZNF177	ZNF559-ZNF177 readthrough
100129550	7.42e-16	6.85e-17	0.0607	-8.34957	-0.506998	93.47	LINC02035	long intergenic non-protein coding RNA 2035
51384	7.44e-16	6.88e-17	0.0852	-8.34912	-0.711471	63.88	WNT16	Wnt family member 16
54187	7.54e-16	6.97e-17	0.0613	8.3475	0.512019	193.32	NANS	N-acetylneuraminate synthase
4779	7.67e-16	7.09e-17	0.0594	8.34544	0.495857	334.83	NFE2L1	NFE2 like bZIP transcription factor 1
8605	7.72e-16	7.15e-17	0.1566	8.34447	1.30705	29.82	PLA2G4C	phospholipase A2 group IVC
57117	7.79e-16	7.22e-17	0.0315	8.34339	0.262634	315.93	INTS12	integrator complex subunit 12
101928114	7.84e-16	7.27e-17	0.1509	-8.34257	-1.2586	10.6	LINC01811	long intergenic non-protein coding RNA 1811
110599590	7.85e-16	7.28e-17	0.1026	8.3424	0.856012	16.07	C5-OT1	C5 3' UTR overlapping transcript 1
5393	7.99e-16	7.42e-17	0.0706	8.34016	0.588877	695.3	EXOSC9	exosome component 9
8930	8.06e-16	7.49e-17	0.0401	-8.339	-0.334266	1677.9	MBD4	methyl-CpG binding domain 4, DNA glycosylase
338799	8.21e-16	7.63e-17	0.0404	-8.33679	-0.337022	202.21	LINC01089	long intergenic non-protein coding RNA 1089
107984312	8.31e-16	7.73e-17	0.0988	-8.33531	-0.823167	55.09	LOC107984312
8802	8.34e-16	7.76e-17	0.0292	8.33482	0.243209	830.61	SUCLG1	succinate-CoA ligase GDP/ADP-forming subunit alpha
105378122	8.5e-16	7.91e-17	0.0698	-8.33255	-0.581517	76.95	LOC105378122
5664	8.57e-16	7.99e-17	0.0952	8.33141	0.793074	48.86	PSEN2	presenilin 2
105375943	8.9e-16	8.3e-17	0.1269	8.32687	1.05683	22.47	LOC105375943	uncharacterized LOC105375943
100287902	9.05e-16	8.44e-17	0.0889	8.32487	0.739892	48	LGALS8-AS1	LGALS8 antisense RNA 1
100289061	9.11e-16	8.51e-17	0.1692	8.32396	1.40846	34.92	ADAMTSL4-AS2	ADAMTSL4 antisense RNA 2
101927438	9.13e-16	8.53e-17	0.1192	-8.3236	-0.991823	15.2	LINC01800	long intergenic non-protein coding RNA 1800
100534599	9.13e-16	8.54e-17	0.0414	8.32353	0.344334	309.74	ISY1-RAB43	ISY1-RAB43 readthrough
114659	9.14e-16	8.55e-17	0.0356	8.32337	0.296457	346.78	LRRC37B	leucine rich repeat containing 37B
202243	9.2e-16	8.61e-17	0.0628	-8.32258	-0.522472	739.41	CCDC125	coiled-coil domain containing 125
50486	9.21e-16	8.63e-17	0.158	8.32227	1.31528	17.63	G0S2	G0/G1 switch 2
5806	9.37e-16	8.78e-17	0.0913	8.32018	0.759282	45.11	PTX3	pentraxin 3
85457	9.74e-16	9.14e-17	0.0466	-8.31551	-0.387259	399.52	CIPC	CLOCK interacting pacemaker
146722	9.84e-16	9.23e-17	0.0975	8.31428	0.810762	474.77	CD300LF	CD300 molecule like family member f
23480	9.85e-16	9.24e-17	0.0589	8.31411	0.489286	551.41	SEC61G	SEC61 translocon subunit gamma
55741	9.94e-16	9.33e-17	0.0806	8.31295	0.670011	215.02	EDEM2	ER degradation enhancing alpha-mannosidase like protein 2
107985972	9.94e-16	9.35e-17	0.068	-8.31281	-0.565334	67.33	LOC107985972	uncharacterized LOC107985972
729678	9.96e-16	9.37e-17	0.0581	8.31248	0.482808	265.78	LINC00847	long intergenic non-protein coding RNA 847
440345	1.01e-15	9.52e-17	0.0623	-8.31058	-0.517764	183.2	NPIPB4	nuclear pore complex interacting protein family member B4
5920	1.03e-15	9.72e-17	0.0891	8.30822	0.740672	641.19	PLAAT4	phospholipase A and acyltransferase 4
105371730	1.04e-15	9.78e-17	0.1096	8.30747	0.910833	24.65	LOC105371730	uncharacterized LOC105371730
3550	1.06e-15	1e-16	0.0303	8.3047	0.251768	1829.85	IK	IK cytokine
104472714	1.09e-15	1.03e-16	0.1407	8.30147	1.16824	20.56	DISC1-IT1	DISC1 intronic transcript 1
54205	1.1e-15	1.04e-16	0.0549	8.3007	0.455724	1968.13	CYCS	cytochrome c, somatic
107985010	1.13e-15	1.06e-16	0.0791	-8.29731	-0.65594	44.73	LOC107985010	replaced by ID 57690
4660	1.14e-15	1.08e-16	0.0695	-8.29569	-0.5763	1755.88	PPP1R12B	protein phosphatase 1 regulatory subunit 12B
112268237	1.15e-15	1.09e-16	0.1574	8.29466	1.3052	28.98	LOC112268237
57539	1.15e-15	1.09e-16	0.0512	-8.29431	-0.424456	369.46	WDR35	WD repeat domain 35
79895	1.17e-15	1.11e-16	0.0897	8.29232	0.743425	1746.71	ATP8B4	ATPase phospholipid transporting 8B4 (putative)
54458	1.2e-15	1.14e-16	0.0716	8.28962	0.593519	369.63	PRR13	proline rich 13
11080	1.21e-15	1.14e-16	0.0666	8.28884	0.551724	518.75	DNAJB4	DnaJ heat shock protein family (Hsp40) member B4
105377067	1.21e-15	1.15e-16	0.1438	8.28827	1.19149	326.1	LOC105377067	uncharacterized LOC105377067
283237	1.22e-15	1.16e-16	0.036	8.28739	0.298646	260.01	TTC9C	tetratricopeptide repeat domain 9C
51566	1.23e-15	1.17e-16	0.0408	8.2858	0.338126	766.4	ARMCX3	armadillo repeat containing X-linked 3
54507	1.25e-15	1.19e-16	0.1558	8.2846	1.2907	176.06	ADAMTSL4	ADAMTS like 4
54797	1.25e-15	1.19e-16	0.0402	8.28402	0.333126	251.03	MED18	mediator complex subunit 18
2000	1.25e-15	1.19e-16	0.1043	8.28373	0.864131	217.7	ELF4	E74 like ETS transcription factor 4
9768	1.26e-15	1.2e-16	0.1289	8.28317	1.06777	136.93	PCLAF	PCNA clamp associated factor
105376626	1.26e-15	1.2e-16	0.0849	-8.28276	-0.703511	29.53	LOC105376626	uncharacterized LOC105376626
1102	1.27e-15	1.21e-16	0.0733	8.28211	0.60718	2578.74	RCBTB2	RCC1 and BTB domain containing protein 2
3326	1.29e-15	1.23e-16	0.0508	8.28014	0.420465	3438.07	HSP90AB1	heat shock protein 90 alpha family class B member 1
494513	1.29e-15	1.23e-16	0.0923	-8.27988	-0.764484	26.06	PJVK	pejvakin
105374013	1.31e-15	1.25e-16	0.0471	-8.27803	-0.390067	373.78	LOC105374013
23015	1.32e-15	1.26e-16	0.0752	-8.27744	-0.622264	939.55	GOLGA8A	golgin A8 family member A
64805	1.34e-15	1.28e-16	0.0897	8.27529	0.742227	594.02	P2RY12	purinergic receptor P2Y12
55165	1.34e-15	1.29e-16	0.1403	8.2749	1.16133	124.5	CEP55	centrosomal protein 55
6133	1.36e-15	1.3e-16	0.0694	-8.27323	-0.573983	15736.3	RPL9	ribosomal protein L9
26234	1.38e-15	1.32e-16	0.0713	8.2714	0.589988	20288.5	FBXL5	F-box and leucine rich repeat protein 5
699	1.49e-15	1.43e-16	0.0911	8.26221	0.752782	350.01	BUB1	BUB1 mitotic checkpoint serine/threonine kinase
9674	1.49e-15	1.43e-16	0.071	8.2621	0.586271	2896.01	KIAA0040	KIAA0040
26092	1.49e-15	1.43e-16	0.0534	8.26189	0.441011	4092.45	TOR1AIP1	torsin 1A interacting protein 1
9734	1.52e-15	1.46e-16	0.0531	-8.25983	-0.438219	1153.43	HDAC9	histone deacetylase 9
105374942	1.53e-15	1.47e-16	0.0896	-8.25904	-0.740417	24.36	LOC105374942	uncharacterized LOC105374942
25896	1.53e-15	1.47e-16	0.0322	8.25888	0.26618	606.81	INTS7	integrator complex subunit 7
8348	1.53e-15	1.47e-16	0.1547	8.25857	1.27794	80.23	H2BC17	H2B clustered histone 17
4175	1.56e-15	1.5e-16	0.0668	8.25651	0.551668	532.79	MCM6	minichromosome maintenance complex component 6
8728	1.57e-15	1.51e-16	0.0662	-8.25553	-0.546159	539.24	ADAM19	ADAM metallopeptidase domain 19
4753	1.61e-15	1.56e-16	0.1211	-8.25214	-0.999649	1112.37	NELL2	neural EGFL like 2
3588	1.62e-15	1.56e-16	0.0582	8.25166	0.480081	1524.31	IL10RB	interleukin 10 receptor subunit beta
154881	1.62e-15	1.57e-16	0.0455	-8.25116	-0.375477	384.06	KCTD7	potassium channel tetramerization domain containing 7
1436	1.63e-15	1.58e-16	0.1322	8.25051	1.09063	234.62	CSF1R	colony stimulating factor 1 receptor
1534	1.68e-15	1.63e-16	0.0748	8.24686	0.616721	80.58	CYB561	cytochrome b561
105369890	1.69e-15	1.63e-16	0.0953	-8.24643	-0.785924	33.79	LOC105369890	uncharacterized LOC105369890
10871	1.71e-15	1.66e-16	0.1027	8.24447	0.846562	106.9	CD300C	CD300c molecule
220134	1.77e-15	1.72e-16	0.1129	8.24027	0.929963	48.21	SKA1	spindle and kinetochore associated complex subunit 1
8621	1.79e-15	1.73e-16	0.0305	-8.2392	-0.250911	2504.89	CDK13	cyclin dependent kinase 13
9741	1.82e-15	1.76e-16	0.0562	8.23728	0.463329	1280.24	LAPTM4A	lysosomal protein transmembrane 4 alpha
7182	1.82e-15	1.77e-16	0.0212	-8.23672	-0.174789	1445.11	NR2C2	nuclear receptor subfamily 2 group C member 2
831	1.86e-15	1.81e-16	0.0428	8.23436	0.352481	4003.87	CAST	calpastatin
28973	1.87e-15	1.82e-16	0.0467	8.23359	0.384142	450.94	MRPS18B	mitochondrial ribosomal protein S18B
5092	1.89e-15	1.83e-16	0.0591	8.23255	0.486456	62.26	PCBD1	pterin-4 alpha-carbinolamine dehydratase 1
6041	1.95e-15	1.9e-16	0.0669	8.22845	0.550375	1960.84	RNASEL	ribonuclease L
101926994	2.01e-15	1.96e-16	0.1187	8.22469	0.976406	13.87	LOC101926994	uncharacterized LOC101926994
6139	2.03e-15	1.98e-16	0.0524	-8.22358	-0.431293	5545.48	RPL17	ribosomal protein L17
100506299	2.04e-15	1.98e-16	0.091	8.22307	0.748035	16.62	ID2-AS1	ID2 antisense RNA 1
107985783	2.04e-15	1.99e-16	0.0985	-8.22258	-0.809898	93.7	LOC107985783
107985599	2.05e-15	2e-16	0.0802	-8.22228	-0.659228	139.14	LOC107985599
100506544	2.08e-15	2.03e-16	0.0674	8.22046	0.554426	45.56	L3MBTL2-AS1	L3MBTL2 antisense RNA 1
54020	2.15e-15	2.1e-16	0.0519	8.21625	0.426478	196.8	SLC37A1	solute carrier family 37 member 1
7050	2.16e-15	2.11e-16	0.0389	-8.21551	-0.319718	240.04	TGIF1	TGFB induced factor homeobox 1
286205	2.2e-15	2.15e-16	0.0704	-8.21351	-0.578399	624.47	SCAI	suppressor of cancer cell invasion
5693	2.22e-15	2.17e-16	0.0524	8.21243	0.430207	194.81	PSMB5	proteasome 20S subunit beta 5
5523	2.22e-15	2.17e-16	0.039	-8.2121	-0.320393	523.8	PPP2R3A	protein phosphatase 2 regulatory subunit B''alpha
105369748	2.3e-15	2.25e-16	0.0931	8.20786	0.764387	168.63	RPAP3-DT	RPAP3 divergent transcript
729083	2.31e-15	2.26e-16	0.1022	-8.20726	-0.838859	36.65	CCDC13-AS2	CCDC13 antisense RNA 2
7518	2.32e-15	2.27e-16	0.0578	8.20664	0.473975	662.08	XRCC4	X-ray repair cross complementing 4
101927055	2.32e-15	2.28e-16	0.0933	-8.20657	-0.766028	26.3	LOC101927055	uncharacterized LOC101927055
253725	2.32e-15	2.28e-16	0.0466	8.20628	0.382101	958.59	WASHC2C	WASH complex subunit 2C
79609	2.38e-15	2.34e-16	0.0462	-8.20327	-0.379244	755.98	VCPKMT	valosin containing protein lysine methyltransferase
6629	2.42e-15	2.37e-16	0.0485	8.2015	0.397683	1085.83	SNRPB2	small nuclear ribonucleoprotein polypeptide B2
7873	2.43e-15	2.39e-16	0.063	8.20076	0.516977	392.05	MANF	mesencephalic astrocyte derived neurotrophic factor
5860	2.45e-15	2.41e-16	0.0619	8.19962	0.507949	75.94	QDPR	quinoid dihydropteridine reductase
118491	2.45e-15	2.41e-16	0.0459	-8.19945	-0.37643	74.04	CFAP70	cilia and flagella associated protein 70
3052	2.5e-15	2.47e-16	0.0355	8.19685	0.291246	313.51	HCCS	holocytochrome c synthase
122773	2.57e-15	2.53e-16	0.0582	-8.1937	-0.476488	284.18	KLHDC1	kelch domain containing 1
25798	2.76e-15	2.73e-16	0.1159	8.18487	0.948755	288.72	BRI3	brain protein I3
51478	2.78e-15	2.74e-16	0.0319	8.18406	0.261425	202.87	HSD17B7	hydroxysteroid 17-beta dehydrogenase 7
203859	2.87e-15	2.83e-16	0.1167	8.18015	0.954265	115.51	ANO5	anoctamin 5
10533	2.94e-15	2.9e-16	0.0593	8.17739	0.484936	937.79	ATG7	autophagy related 7
123041	2.98e-15	2.95e-16	0.094	8.17533	0.768676	300.46	SLC24A4	solute carrier family 24 member 4
64418	3.02e-15	2.99e-16	0.0567	-8.17389	-0.463583	1830.09	TMEM168	transmembrane protein 168
2014	3.04e-15	3.01e-16	0.1144	8.17282	0.934582	637.06	EMP3	epithelial membrane protein 3
11337	3.14e-15	3.11e-16	0.0623	8.16881	0.509189	2420.12	GABARAP	GABA type A receptor-associated protein
388685	3.15e-15	3.13e-16	0.0471	8.16833	0.38484	421.53	LINC01138	long intergenic non-protein coding RNA 1138
280636	3.23e-15	3.2e-16	0.0398	8.16537	0.324826	405.43	SELENOH	selenoprotein H
22820	3.26e-15	3.23e-16	0.0578	8.16433	0.472291	729.76	COPG1	COPI coat complex subunit gamma 1
56479	3.36e-15	3.33e-16	0.0872	-8.16056	-0.711811	88.26	KCNQ5	potassium voltage-gated channel subfamily Q member 5
55144	3.37e-15	3.35e-16	0.0358	8.16016	0.292046	1319.04	LRRC8D	leucine rich repeat containing 8 VRAC subunit D
51550	3.4e-15	3.38e-16	0.0448	8.15903	0.365667	158.34	CINP	cyclin dependent kinase 2 interacting protein
29082	3.42e-15	3.4e-16	0.037	8.1583	0.302204	557.53	CHMP4A	charged multivesicular body protein 4A
84329	3.48e-15	3.47e-16	0.0482	-8.15592	-0.393146	449.17	HVCN1	hydrogen voltage gated channel 1
488	3.5e-15	3.49e-16	0.03	8.15506	0.244684	740.38	ATP2A2	ATPase sarcoplasmic/endoplasmic reticulum Ca2+ transporting 2
28958	3.58e-15	3.57e-16	0.0512	8.15238	0.41763	161.91	COA3	cytochrome c oxidase assembly factor 3
11004	3.86e-15	3.85e-16	0.1212	8.14313	0.987236	39.29	KIF2C	kinesin family member 2C
105373175	3.91e-15	3.9e-16	0.1097	-8.14163	-0.893029	48.87	LOC105373175	uncharacterized LOC105373175
100506965	3.98e-15	3.97e-16	0.0882	-8.13946	-0.718053	269.46	PWAR6	Prader Willi/Angelman region RNA 6
9133	4.16e-15	4.16e-16	0.1342	8.13392	1.09137	72.51	CCNB2	cyclin B2
7514	4.3e-15	4.29e-16	0.051	8.12998	0.414267	8254.44	XPO1	exportin 1
80003	4.4e-15	4.4e-16	0.0493	-8.12715	-0.400588	347.28	PCNX2	pecanex 2
6013	4.41e-15	4.41e-16	0.0858	-8.12671	-0.697075	83.49	RLN1	relaxin 1
3021	4.44e-15	4.45e-16	0.0852	8.12573	0.692213	18995.5	H3-3B	H3.3 histone B
196383	4.46e-15	4.46e-16	0.0648	8.12528	0.526258	492.82	RILPL2	Rab interacting lysosomal protein like 2
81704	4.52e-15	4.53e-16	0.0576	8.12348	0.467822	7595.51	DOCK8	dedicator of cytokinesis 8
64768	4.57e-15	4.58e-16	0.0288	8.12219	0.23425	107.43	IPPK	inositol-pentakisphosphate 2-kinase
220359	4.65e-15	4.67e-16	0.1243	-8.11982	-1.00901	25.53	TIGD3	tigger transposable element derived 3
25921	4.68e-15	4.7e-16	0.0285	8.11906	0.231505	895.44	ZDHHC5	zinc finger DHHC-type palmitoyltransferase 5
81832	4.74e-15	4.76e-16	0.1149	-8.11748	-0.93232	35	NETO1	neuropilin and tolloid like 1
50804	4.74e-15	4.77e-16	0.0776	-8.11725	-0.630088	232.67	MYEF2	myelin expression factor 2
1476	4.9e-15	4.93e-16	0.0777	8.11328	0.630548	202.69	CSTB	cystatin B
23307	5.03e-15	5.06e-16	0.0748	8.11012	0.606584	2537.84	FKBP15	FKBP prolyl isomerase family member 15
9319	5.06e-15	5.09e-16	0.1208	8.10928	0.979202	33.48	TRIP13	thyroid hormone receptor interactor 13
643	5.12e-15	5.16e-16	0.0935	-8.10777	-0.758128	39.58	CXCR5	C-X-C motif chemokine receptor 5
84132	5.13e-15	5.17e-16	0.0403	8.10747	0.326617	307.01	USP42	ubiquitin specific peptidase 42
57561	5.13e-15	5.17e-16	0.0856	8.10734	0.694235	15283.6	ARRDC3	arrestin domain containing 3
1522	5.14e-15	5.18e-16	0.0933	8.10709	0.756198	1587.56	CTSZ	cathepsin Z
26207	5.15e-15	5.2e-16	0.0529	-8.10676	-0.428841	809.07	PITPNC1	phosphatidylinositol transfer protein cytoplasmic 1
65082	5.25e-15	5.3e-16	0.0246	8.10432	0.199253	719.73	VPS33A	VPS33A core subunit of CORVET and HOPS complexes
11259	5.38e-15	5.44e-16	0.071	-8.10134	-0.574824	72.96	FILIP1L	filamin A interacting protein 1 like
114899	5.4e-15	5.46e-16	0.0581	-8.10078	-0.470447	145.69	C1QTNF3	C1q and TNF related 3
4700	5.46e-15	5.52e-16	0.0466	8.09939	0.377115	807.3	NDUFA6	NADH:ubiquinone oxidoreductase subunit A6
51061	5.74e-15	5.82e-16	0.0555	8.0931	0.449452	553.5	TXNDC11	thioredoxin domain containing 11
100533179	5.8e-15	5.88e-16	0.0489	8.09174	0.395728	263.69	UBE2F-SCLY	UBE2F-SCLY readthrough (NMD candidate)
79573	5.99e-15	6.07e-16	0.0333	-8.08788	-0.269267	1654.72	TTC13	tetratricopeptide repeat domain 13
105371058	6.01e-15	6.09e-16	0.0697	-8.08742	-0.563792	99.97	LOC105371058
152485	6.01e-15	6.1e-16	0.0732	-8.08726	-0.591767	133.14	ZNF827	zinc finger protein 827
1174	6.02e-15	6.12e-16	0.0672	8.087	0.543675	50.38	AP1S1	adaptor related protein complex 1 subunit sigma 1
111089941	6.02e-15	6.12e-16	0.0771	8.08685	0.623821	228.82	MMP24-AS1-EDEM2	MMP24-AS1-EDEM2 readthrough
101927522	6.04e-15	6.14e-16	0.1799	8.08645	1.45436	60.18	LOC101927522	uncharacterized LOC101927522
5214	6.1e-15	6.2e-16	0.0672	8.08527	0.54293	141.47	PFKP	phosphofructokinase, platelet
7378	6.16e-15	6.27e-16	0.0849	8.08388	0.686007	180.18	UPP1	uridine phosphorylase 1
474354	6.57e-15	6.69e-16	0.0697	-8.07603	-0.563119	154.93	LRRC18	leucine rich repeat containing 18
10978	6.73e-15	6.86e-16	0.0388	8.07291	0.31303	271.76	CLP1	cleavage factor polyribonucleotide kinase subunit 1
348938	6.81e-15	6.95e-16	0.1037	-8.07142	-0.837375	22.09	NIPAL4	NIPA like domain containing 4
105369354	6.88e-15	7.02e-16	0.1039	-8.07024	-0.838393	30.36	LOC105369354	uncharacterized LOC105369354
9325	7.11e-15	7.26e-16	0.0373	8.06601	0.301077	395	TRIP4	thyroid hormone receptor interactor 4
57720	7.12e-15	7.27e-16	0.0409	8.06588	0.329612	601.46	GPR107	G protein-coupled receptor 107
8701	7.15e-15	7.31e-16	0.0661	-8.06517	-0.533276	167.38	DNAH11	dynein axonemal heavy chain 11
100505696	7.54e-15	7.71e-16	0.0345	-8.05865	-0.27821	698.93	SH3BP5-AS1	SH3BP5 antisense RNA 1
4935	7.62e-15	7.8e-16	0.0926	-8.0573	-0.746389	12.45	GPR143	G protein-coupled receptor 143
150468	8.01e-15	8.21e-16	0.0878	8.0511	0.706681	73.1	CKAP2L	cytoskeleton associated protein 2 like
55626	8.09e-15	8.29e-16	0.0869	8.04991	0.699794	247.75	AMBRA1	autophagy and beclin 1 regulator 1
105370485	8.14e-15	8.35e-16	0.0898	-8.04903	-0.72284	44.2	LOC105370485	uncharacterized LOC105370485
7265	8.24e-15	8.45e-16	0.0296	8.04745	0.238097	942.28	TTC1	tetratricopeptide repeat domain 1
84129	8.38e-15	8.6e-16	0.0476	-8.04528	-0.382598	176.35	ACAD11	acyl-CoA dehydrogenase family member 11
104	8.4e-15	8.62e-16	0.0526	-8.045	-0.423457	239.31	ADARB1	adenosine deaminase RNA specific B1
7913	8.44e-15	8.67e-16	0.0562	8.04433	0.452226	7454.73	DEK	DEK proto-oncogene
23229	8.5e-15	8.73e-16	0.0474	-8.04345	-0.381533	282.77	ARHGEF9	Cdc42 guanine nucleotide exchange factor 9
55139	8.56e-15	8.8e-16	0.0425	-8.04252	-0.341559	426.2	ANKZF1	ankyrin repeat and zinc finger peptidyl tRNA hydrolase 1
101927102	9.02e-15	9.28e-16	0.0369	8.03603	0.296624	87.42	ITFG1-AS1	ITFG1 antisense RNA 1
222389	9.14e-15	9.41e-16	0.1225	-8.03433	-0.984538	39.09	BEND7	BEN domain containing 7
1316	9.28e-15	9.56e-16	0.0703	8.03239	0.564855	4369.07	KLF6	KLF transcription factor 6
102723733	9.38e-15	9.67e-16	0.0708	-8.03096	-0.568632	47.35	LOC102723733	uncharacterized LOC102723733
105377019	9.47e-15	9.77e-16	0.1231	-8.02971	-0.988728	16.16	LOC105377019
107984043	1.01e-14	1.04e-15	0.0563	8.0216	0.451671	53.66	LOC107984043	formin-2-like
9609	1.02e-14	1.06e-15	0.1436	-8.01998	-1.15186	12.94	RAB36	RAB36, member RAS oncogene family
5074	1.03e-14	1.06e-15	0.08	-8.01977	-0.641555	365.79	PAWR	pro-apoptotic WT1 regulator
55233	1.05e-14	1.09e-15	0.0552	8.01678	0.442405	12306	MOB1A	MOB kinase activator 1A
51503	1.08e-14	1.12e-15	0.0323	8.013	0.259033	957.83	CWC15	CWC15 spliceosome associated protein homolog
9372	1.09e-14	1.13e-15	0.0746	-8.01225	-0.59795	135.04	ZFYVE9	zinc finger FYVE-type containing 9
191585	1.1e-14	1.14e-15	0.1158	-8.01113	-0.92802	96.77	PLAC4	placenta enriched 4
2012	1.11e-14	1.15e-15	0.1177	8.01012	0.942606	53.89	EMP1	epithelial membrane protein 1
23236	1.11e-14	1.16e-15	0.0587	-8.00912	-0.47044	311.74	PLCB1	phospholipase C beta 1
23111	1.11e-14	1.16e-15	0.0591	8.00899	0.473365	1462.94	SPART	spartin
23580	1.16e-14	1.21e-15	0.1166	8.00374	0.9334	16.8	CDC42EP4	CDC42 effector protein 4
8804	1.18e-14	1.22e-15	0.0747	8.00197	0.598145	2110.31	CREG1	cellular repressor of E1A stimulated genes 1
332	1.19e-14	1.23e-15	0.1535	8.00121	1.22813	45.12	BIRC5	baculoviral IAP repeat containing 5
272	1.19e-14	1.23e-15	0.0445	-8.00103	-0.356444	496.05	AMPD3	adenosine monophosphate deaminase 3
101927272	1.21e-14	1.26e-15	0.0755	7.99887	0.604138	65.09	LOC101927272	uncharacterized LOC101927272
3660	1.22e-14	1.27e-15	0.072	7.99715	0.575709	1317.93	IRF2	interferon regulatory factor 2
113277	1.22e-14	1.27e-15	0.088	7.99716	0.703944	60.27	TMEM106A	transmembrane protein 106A
10473	1.25e-14	1.3e-15	0.0448	7.9946	0.358054	3006.72	HMGN4	high mobility group nucleosomal binding domain 4
105371870	1.25e-14	1.31e-15	0.0662	-7.99406	-0.529187	292.69	LOC105371870	uncharacterized LOC105371870
6170	1.26e-14	1.31e-15	0.0566	-7.99339	-0.452821	12640.7	RPL39	ribosomal protein L39
137872	1.29e-14	1.35e-15	0.0652	-7.99015	-0.520654	51.93	ADHFE1	alcohol dehydrogenase iron containing 1
401207	1.3e-14	1.35e-15	0.0763	-7.98954	-0.609442	245.49	C5orf63	chromosome 5 open reading frame 63
1380	1.3e-14	1.36e-15	0.0936	-7.98887	-0.74743	250.77	CR2	complement C3d receptor 2
55861	1.33e-14	1.39e-15	0.053	7.98609	0.423324	41.17	DBNDD2	dysbindin domain containing 2
26212	1.34e-14	1.4e-15	0.1297	7.98506	1.03551	18.46	OR2B6	olfactory receptor family 2 subfamily B member 6
84196	1.36e-14	1.42e-15	0.0337	-7.98345	-0.269372	2236.21	USP48	ubiquitin specific peptidase 48
51455	1.36e-14	1.43e-15	0.0299	-7.98295	-0.238589	1078.85	REV1	REV1 DNA directed polymerase
643418	1.37e-14	1.43e-15	0.13	7.98271	1.03804	709.1	LIPN	lipase family member N
157313	1.37e-14	1.44e-15	0.102	7.98222	0.814449	94.07	CDCA2	cell division cycle associated 2
100506985	1.42e-14	1.49e-15	0.0904	-7.9777	-0.720863	148.09	NCMAP-DT	NCMAP divergent transcript
389206	1.43e-14	1.5e-15	0.078	-7.97656	-0.622379	143.38	BEND4	BEN domain containing 4
7290	1.44e-14	1.51e-15	0.0693	7.97598	0.552655	347.07	HIRA	histone cell cycle regulator
79901	1.47e-14	1.54e-15	0.0817	-7.97359	-0.651258	824.24	CYBRD1	cytochrome b reductase 1
2990	1.47e-14	1.54e-15	0.0574	7.97356	0.457723	238.08	GUSB	glucuronidase beta
5202	1.47e-14	1.54e-15	0.0574	7.97342	0.457869	116.71	PFDN2	prefoldin subunit 2
10288	1.47e-14	1.55e-15	0.0946	7.97279	0.754343	597.86	LILRB2	leukocyte immunoglobulin like receptor B2
10963	1.48e-14	1.56e-15	0.0557	7.97243	0.44439	658.78	STIP1	stress induced phosphoprotein 1
8745	1.51e-14	1.59e-15	0.0937	-7.96948	-0.746969	53.08	ADAM23	ADAM metallopeptidase domain 23
64421	1.55e-14	1.64e-15	0.035	7.96611	0.279077	1590.97	DCLRE1C	DNA cross-link repair 1C
105373033	1.57e-14	1.66e-15	0.2453	7.96479	1.95356	39.8	LOC105373033	uncharacterized LOC105373033
84274	1.58e-14	1.67e-15	0.0417	7.96374	0.332473	337.19	COQ5	coenzyme Q5, methyltransferase
8934	1.59e-14	1.68e-15	0.0356	7.96282	0.283427	1465	RAB29	RAB29, member RAS oncogene family
105379282	1.59e-14	1.68e-15	0.0867	-7.9628	-0.690512	29.08	LOC105379282
6156	1.61e-14	1.7e-15	0.0395	-7.96132	-0.314456	20120	RPL30	ribosomal protein L30
4733	1.69e-14	1.79e-15	0.0331	7.95494	0.263476	521.51	DRG1	developmentally regulated GTP binding protein 1
79989	1.72e-14	1.82e-15	0.1626	7.95281	1.29286	177.61	TTC26	tetratricopeptide repeat domain 26
84186	1.73e-14	1.83e-15	0.0403	-7.95231	-0.32074	2334.82	ZCCHC7	zinc finger CCHC-type containing 7
112267872	1.76e-14	1.86e-15	0.0457	-7.95023	-0.363196	177.16	LOC112267872
373	1.77e-14	1.87e-15	0.0395	-7.94953	-0.313995	1617.18	TRIM23	tripartite motif containing 23
4664	1.78e-14	1.88e-15	0.0508	7.94879	0.404169	2271.56	NAB1	NGFI-A binding protein 1
107985193	1.83e-14	1.94e-15	0.0913	7.94492	0.72538	219.33	LOC107985193	uncharacterized LOC107985193
3155	1.84e-14	1.96e-15	0.0587	7.94389	0.46607	201.84	HMGCL	3-hydroxy-3-methylglutaryl-CoA lyase
401289	1.86e-14	1.98e-15	0.1169	7.94289	0.928171	19.35	LINC01624	long intergenic non-protein coding RNA 1624
101928988	1.88e-14	2e-15	0.1063	-7.94153	-0.844015	24.52	LOC101928988	uncharacterized LOC101928988
105378120	1.88e-14	2e-15	0.0841	-7.94135	-0.66815	128.87	LOC105378120	uncharacterized LOC105378120
9215	1.91e-14	2.03e-15	0.1148	-7.93934	-0.911101	72.25	LARGE1	LARGE xylosyl- and glucuronyltransferase 1
4306	1.91e-14	2.04e-15	0.0706	-7.93902	-0.560587	362.44	NR3C2	nuclear receptor subfamily 3 group C member 2
1318	1.91e-14	2.04e-15	0.0862	7.93903	0.684314	1349.08	SLC31A2	solute carrier family 31 member 2
326342	1.92e-14	2.05e-15	0.1425	-7.93854	-1.13145	184.3	ADGRE4P	adhesion G protein-coupled receptor E4, pseudogene
51762	1.92e-14	2.05e-15	0.0655	7.93837	0.519946	10885.6	RAB8B	RAB8B, member RAS oncogene family
659	1.94e-14	2.07e-15	0.0542	7.93699	0.430116	1206.4	BMPR2	bone morphogenetic protein receptor type 2
101928235	1.97e-14	2.1e-15	0.1018	7.93505	0.807786	47.11	PIK3R5-DT	PIK3R5 divergent transcript
401612	1.97e-14	2.1e-15	0.0736	-7.93503	-0.583646	115.4	SLC25A53	solute carrier family 25 member 53
100526771	2.04e-14	2.18e-15	0.0436	7.93066	0.345497	627.95	SMIM35	small integral membrane protein 35
55177	2.07e-14	2.21e-15	0.0394	7.92881	0.312731	163.06	RMDN3	regulator of microtubule dynamics 3
2782	2.07e-14	2.21e-15	0.0366	7.9287	0.290291	2339.25	GNB1	G protein subunit beta 1
50862	2.1e-14	2.25e-15	0.0621	-7.92688	-0.491998	3251.03	RNF141	ring finger protein 141
29946	2.12e-14	2.27e-15	0.0736	7.9254	0.583103	132.52	SERTAD3	SERTA domain containing 3
23463	2.13e-14	2.28e-15	0.0356	7.92514	0.281759	392.13	ICMT	isoprenylcysteine carboxyl methyltransferase
285598	2.2e-14	2.36e-15	0.0603	-7.92101	-0.477634	142.6	ARL10	ADP ribosylation factor like GTPase 10
3157	2.26e-14	2.43e-15	0.0405	7.9172	0.32036	877.79	HMGCS1	3-hydroxy-3-methylglutaryl-CoA synthase 1
11130	2.31e-14	2.48e-15	0.1239	7.9148	0.980324	90.02	ZWINT	ZW10 interacting kinetochore protein
3384	2.31e-14	2.48e-15	0.1041	7.91458	0.823537	195.1	ICAM2	intercellular adhesion molecule 2
1075	2.31e-14	2.48e-15	0.0467	7.91446	0.369628	4411.3	CTSC	cathepsin C
102723439	2.35e-14	2.53e-15	0.0885	-7.91237	-0.700013	27.01	LOC102723439	uncharacterized LOC102723439
7552	2.35e-14	2.53e-15	0.0892	-7.91233	-0.70601	114.91	ZNF711	zinc finger protein 711
128611	2.36e-14	2.54e-15	0.0638	-7.91164	-0.504646	859.46	ZNF831	zinc finger protein 831
57000	2.4e-14	2.59e-15	0.1407	7.90936	1.11283	45.65	GSN-AS1	GSN antisense RNA 1
283571	2.4e-14	2.59e-15	0.0619	-7.90919	-0.489953	108.64	PROX2	prospero homeobox 2
7637	2.41e-14	2.6e-15	0.0608	-7.90898	-0.480867	1014.22	ZNF84	zinc finger protein 84
282991	2.41e-14	2.61e-15	0.054	7.90846	0.426842	1490.92	BLOC1S2	biogenesis of lysosomal organelles complex 1 subunit 2
107984120	2.42e-14	2.61e-15	0.1054	-7.90809	-0.833668	363.03	LOC107984120
100507639	2.47e-14	2.67e-15	0.1483	7.90528	1.17264	267.8	LINC02432	long intergenic non-protein coding RNA 2432
767557	2.48e-14	2.68e-15	0.0529	7.90496	0.418043	42.79	SYS1-DBNDD2	SYS1-DBNDD2 readthrough (NMD candidate)
2130	2.48e-14	2.68e-15	0.0317	7.90479	0.250607	1864.09	EWSR1	EWS RNA binding protein 1
105372521	2.52e-14	2.73e-15	0.0821	-7.90261	-0.64851	38.99	LOC105372521	uncharacterized LOC105372521
107987234	2.67e-14	2.9e-15	0.054	-7.89531	-0.426596	90.21	LOC107987234	uncharacterized LOC107987234
203274	2.68e-14	2.9e-15	0.1401	7.89512	1.106	115.1	LINC00537	long intergenic non-protein coding RNA 537
55690	2.71e-14	2.94e-15	0.0589	-7.89344	-0.46489	344.5	PACS1	phosphofurin acidic cluster sorting protein 1
23259	2.75e-14	2.99e-15	0.053	-7.89145	-0.418274	1072.14	DDHD2	DDHD domain containing 2
5184	2.78e-14	3.02e-15	0.0544	7.89008	0.429067	166.37	PEPD	peptidase D
51471	2.85e-14	3.1e-15	0.1504	7.88692	1.18616	18.49	NAT8B	N-acetyltransferase 8B (putative, gene/pseudogene)
8356	2.85e-14	3.1e-15	0.1614	7.88681	1.27254	62.43	H3C12	H3 clustered histone 12
6201	2.86e-14	3.11e-15	0.0494	-7.88659	-0.389976	5736.84	RPS7	ribosomal protein S7
2120	2.86e-14	3.11e-15	0.0739	7.88655	0.582523	538.29	ETV6	ETS variant transcription factor 6
8543	2.86e-14	3.11e-15	0.0443	7.88636	0.349328	608.83	LMO4	LIM domain only 4
6232	2.9e-14	3.16e-15	0.0557	-7.88453	-0.439271	24395.8	RPS27	ribosomal protein S27
26043	2.91e-14	3.17e-15	0.0406	-7.8842	-0.320286	1878.09	UBXN7	UBX domain protein 7
101927963	3.07e-14	3.35e-15	0.091	7.87728	0.71656	103.53	DENND3-AS1	DENND3 antisense RNA 1
2332	3.07e-14	3.35e-15	0.0648	7.87708	0.510815	2981.08	FMR1	fragile X messenger ribonucleoprotein 1
152007	3.08e-14	3.36e-15	0.0673	7.8768	0.529764	2076.28	GLIPR2	GLI pathogenesis related 2
338427	3.24e-14	3.53e-15	0.0926	-7.87045	-0.728601	15.46	SNORD108	small nucleolar RNA, C/D box 108
79667	3.31e-14	3.61e-15	0.0848	-7.86774	-0.667065	42.71	KLF3-AS1	KLF3 antisense RNA 1
822	3.33e-14	3.64e-15	0.1402	7.86675	1.10258	229.69	CAPG	capping actin protein, gelsolin like
29902	3.33e-14	3.64e-15	0.0404	-7.86665	-0.318107	159.67	FAM216A	family with sequence similarity 216 member A
54894	3.35e-14	3.67e-15	0.0507	-7.86583	-0.399149	98.78	RNF43	ring finger protein 43
10943	3.39e-14	3.7e-15	0.0548	7.86453	0.430615	1488.06	MSL3	MSL complex subunit 3
11052	3.44e-14	3.76e-15	0.061	-7.86253	-0.479806	3127.36	CPSF6	cleavage and polyadenylation specific factor 6
55207	3.45e-14	3.78e-15	0.0584	7.86202	0.459359	2872.97	ARL8B	ADP ribosylation factor like GTPase 8B
105373172	3.45e-14	3.79e-15	0.1084	7.86178	0.852578	43.35	LOC105373172	uncharacterized LOC105373172
100996842	3.45e-14	3.79e-15	0.1175	7.86173	0.92409	27.74	LOC100996842	uncharacterized LOC100996842
100526664	3.48e-14	3.82e-15	0.0508	-7.86069	-0.399005	2705.96	LY75-CD302	LY75-CD302 readthrough
101928429	3.57e-14	3.92e-15	0.0896	7.85757	0.703942	158.07	MAP3K5-AS2	MAP3K5 antisense RNA 2
1475	3.7e-14	4.07e-15	0.0812	7.85288	0.637629	2275.76	CSTA	cystatin A
57446	3.72e-14	4.09e-15	0.033	-7.85219	-0.259073	460.99	NDRG3	NDRG family member 3
90381	3.87e-14	4.25e-15	0.1008	7.84732	0.791365	19.41	TICRR	TOPBP1 interacting checkpoint and replication regulator
7368	3.94e-14	4.33e-15	0.0946	-7.84493	-0.742249	98.55	UGT8	UDP glycosyltransferase 8
3013	3.95e-14	4.35e-15	0.0731	7.84448	0.573777	82.88	H2AC7	H2A clustered histone 7
59342	3.97e-14	4.37e-15	0.0759	7.84371	0.595017	1421.31	SCPEP1	serine carboxypeptidase 1
107985563	3.97e-14	4.38e-15	0.0906	-7.84357	-0.7108	61.07	LOC107985563	uncharacterized LOC107985563
55102	4e-14	4.41e-15	0.0399	-7.84262	-0.312834	1813.35	ATG2B	autophagy related 2B
6224	4.06e-14	4.48e-15	0.0476	-7.84083	-0.373115	11052	RPS20	ribosomal protein S20
123283	4.12e-14	4.54e-15	0.0486	-7.83891	-0.380839	569.31	TARS3	threonyl-tRNA synthetase 3
647033	4.12e-14	4.55e-15	0.0532	-7.83863	-0.41665	190.4	PA2G4P4	proliferation-associated 2G4 pseudogene 4
164668	4.16e-14	4.6e-15	0.1094	7.83752	0.857649	19.99	APOBEC3H	apolipoprotein B mRNA editing enzyme catalytic subunit 3H
7763	4.29e-14	4.75e-15	0.0506	7.83343	0.39676	6517.4	ZFAND5	zinc finger AN1-type containing 5
11123	4.3e-14	4.76e-15	0.0829	-7.83315	-0.649681	1592.48	RCAN3	RCAN family member 3
79413	4.31e-14	4.77e-15	0.0911	-7.83291	-0.713234	28.26	ZBED2	zinc finger BED-type containing 2
26259	4.6e-14	5.09e-15	0.0507	-7.82463	-0.396796	99.27	FBXW8	F-box and WD repeat domain containing 8
107986949	4.62e-14	5.12e-15	0.079	-7.82388	-0.618073	55.17	LOC107986949	uncharacterized LOC107986949
1105	4.78e-14	5.29e-15	0.0576	7.81975	0.450514	6764.2	CHD1	chromodomain helicase DNA binding protein 1
100616349	4.87e-14	5.4e-15	0.1063	-7.8173	-0.831045	17.73	MIR4451	microRNA 4451
746	4.94e-14	5.48e-15	0.0495	7.8154	0.386785	407.59	TMEM258	transmembrane protein 258
105369219	4.94e-14	5.49e-15	0.1371	-7.81519	-1.07185	12.16	SIRPB3P	signal regulatory protein beta 3, pseudogene
79772	5.01e-14	5.57e-15	0.072	7.81339	0.56293	2447.58	MCTP1	multiple C2 and transmembrane domain containing 1
7421	5.06e-14	5.63e-15	0.0888	7.81204	0.693763	93.97	VDR	vitamin D receptor
112267938	5.08e-14	5.65e-15	0.0816	-7.81147	-0.637334	48.77	LOC112267938
57209	5.1e-14	5.67e-15	0.0622	-7.81101	-0.485559	485.04	ZNF248	zinc finger protein 248
157983	5.12e-14	5.7e-15	0.0958	7.81038	0.74813	218.49	DOCK8-AS1	DOCK8 antisense RNA 1
5915	5.17e-14	5.76e-15	0.0539	-7.8092	-0.420676	155.39	RARB	retinoic acid receptor beta
10981	5.19e-14	5.79e-15	0.0625	7.80849	0.488049	698.58	RAB32	RAB32, member RAS oncogene family
8932	5.2e-14	5.8e-15	0.0431	7.8082	0.336881	2251.94	MBD2	methyl-CpG binding domain protein 2
6280	5.24e-14	5.84e-15	0.1026	7.80734	0.800664	43864	S100A9	S100 calcium binding protein A9
401509	5.26e-14	5.87e-15	0.0698	-7.80676	-0.545096	135.11	ZNF658B	zinc finger protein 658B (pseudogene)
10287	5.35e-14	5.97e-15	0.0637	7.8045	0.497509	488.45	RGS19	regulator of G protein signaling 19
100132406	5.38e-14	6.01e-15	0.0491	7.80364	0.383408	1583.5	NBPF10	NBPF member 10
374868	5.43e-14	6.07e-15	0.033	-7.80242	-0.257368	1489.01	ATP9B	ATPase phospholipid transporting 9B (putative)
91	5.44e-14	6.08e-15	0.067	7.80218	0.522679	162.32	ACVR1B	activin A receptor type 1B
64754	5.55e-14	6.21e-15	0.0513	-7.79967	-0.399734	212.33	SMYD3	SET and MYND domain containing 3
285989	5.6e-14	6.27e-15	0.0414	-7.79835	-0.322918	273.18	ZNF789	zinc finger protein 789
81627	5.61e-14	6.28e-15	0.048	7.79812	0.374449	1270.65	TRMT1L	tRNA methyltransferase 1 like
6147	5.62e-14	6.3e-15	0.0508	-7.79782	-0.395745	7584.95	RPL23A	ribosomal protein L23a
374443	5.65e-14	6.34e-15	0.0565	-7.797	-0.440399	2065.29	LOC374443	C-type lectin domain family 2 member D pseudogene
105378085	5.67e-14	6.36e-15	0.1231	7.79651	0.959927	38.75	LOC105378085	uncharacterized LOC105378085
55471	5.71e-14	6.41e-15	0.039	-7.79557	-0.304264	1097.44	NDUFAF7	NADH:ubiquinone oxidoreductase complex assembly factor 7
56254	6.15e-14	6.91e-15	0.0296	7.78617	0.230166	1435.98	RNF20	ring finger protein 20
83463	6.42e-14	7.22e-15	0.0901	7.7806	0.701175	397.66	MXD3	MAX dimerization protein 3
27249	6.5e-14	7.31e-15	0.051	7.77904	0.396398	2576.38	MMADHC	metabolism of cobalamin associated D
285830	6.53e-14	7.34e-15	0.0585	7.7784	0.455412	167.49	HLA-F-AS1	HLA-F antisense RNA 1
55585	6.59e-14	7.42e-15	0.0297	7.77715	0.230864	832.96	UBE2Q1	ubiquitin conjugating enzyme E2 Q1
57553	6.86e-14	7.72e-15	0.0689	-7.77211	-0.535436	169.68	MICAL3	microtubule associated monooxygenase, calponin and LIM domain containing 3
107984224	6.92e-14	7.8e-15	0.0971	-7.77086	-0.754455	16.54	LOC107984224
192669	7.1e-14	8e-15	0.0352	-7.76758	-0.273193	1752.19	2003-08-01	argonaute RISC catalytic component 3
105369402	7.13e-14	8.04e-15	0.1603	7.767	1.24498	43.81	LOC105369402	uncharacterized LOC105369402
79086	7.22e-14	8.14e-15	0.0315	7.76532	0.244387	485.85	SMIM7	small integral membrane protein 7
79008	7.24e-14	8.18e-15	0.0584	7.76481	0.453739	39.3	SLX1B	SLX1 homolog B, structure-specific endonuclease subunit
29927	7.32e-14	8.26e-15	0.0392	7.76346	0.304039	1016.17	SEC61A1	SEC61 translocon subunit alpha 1
29089	7.37e-14	8.33e-15	0.0986	7.76252	0.765522	61.17	UBE2T	ubiquitin conjugating enzyme E2 T
4528	7.43e-14	8.41e-15	0.0565	-7.7613	-0.438652	3216.34	MTIF2	mitochondrial translational initiation factor 2
201163	7.91e-14	8.94e-15	0.0743	7.75343	0.576176	243.85	FLCN	folliculin
4702	8.14e-14	9.22e-15	0.0555	7.74959	0.430171	130.35	NDUFA8	NADH:ubiquinone oxidoreductase subunit A8
100129931	8.15e-14	9.23e-15	0.0524	-7.74947	-0.406108	298.72	LOC100129931	uncharacterized LOC100129931
105373170	8.31e-14	9.42e-15	0.1048	7.74686	0.812066	94.19	LOC105373170	uncharacterized LOC105373170
55357	8.4e-14	9.52e-15	0.0907	7.74553	0.702693	117.71	TBC1D2	TBC1 domain family member 2
101928361	8.45e-14	9.58e-15	0.0663	-7.7447	-0.513332	806.47	LOC101928361	uncharacterized LOC101928361
23131	8.65e-14	9.82e-15	0.0349	-7.74162	-0.270304	1229.41	GPATCH8	G-patch domain containing 8
26974	8.72e-14	9.9e-15	0.0758	-7.74056	-0.587091	76.3	ZNF285	zinc finger protein 285
206412	9.1e-14	1.03e-14	0.0554	-7.73497	-0.428151	97.07	C6orf163	chromosome 6 open reading frame 163
56943	9.25e-14	1.05e-14	0.0386	7.73295	0.298856	734.91	ENY2	ENY2 transcription and export complex 2 subunit
65982	9.28e-14	1.06e-14	0.0603	-7.73244	-0.466176	84.04	ZSCAN18	zinc finger and SCAN domain containing 18
27244	9.3e-14	1.06e-14	0.0535	-7.73202	-0.413934	939.08	SESN1	sestrin 1
128387	9.55e-14	1.09e-14	0.049	7.7286	0.379006	529.1	TATDN3	TatD DNase domain containing 3
1116	9.65e-14	1.1e-14	0.1699	-7.7272	-1.31253	244.66	CHI3L1	chitinase 3 like 1
56910	9.67e-14	1.1e-14	0.0307	7.72695	0.237018	2235.16	STARD7	StAR related lipid transfer domain containing 7
100129842	9.91e-14	1.13e-14	0.0609	-7.72372	-0.470285	1406.75	ZNF737	zinc finger protein 737
79730	9.99e-14	1.14e-14	0.0906	-7.72264	-0.699562	114.57	NSUN7	NOP2/Sun RNA methyltransferase family member 7
55163	1.03e-13	1.18e-14	0.0554	7.71862	0.427915	120.06	PNPO	pyridoxamine 5'-phosphate oxidase
81542	1.03e-13	1.18e-14	0.0568	7.71826	0.438318	3248.98	TMX1	thioredoxin related transmembrane protein 1
8559	1.05e-13	1.2e-14	0.0272	-7.7164	-0.210129	1475.7	PRPF18	pre-mRNA processing factor 18
348235	1.07e-13	1.23e-14	0.0555	7.71317	0.427763	570.91	SKA2	spindle and kinetochore associated complex subunit 2
8502	1.09e-13	1.24e-14	0.0467	-7.71147	-0.360232	213.7	PKP4	plakophilin 4
347746	1.09e-13	1.25e-14	0.0788	-7.71102	-0.607396	156.14	PWARSN	Prader Willi/Angelman region RNA, SNRPN neighbor
1774	1.2e-13	1.37e-14	0.0802	7.69891	0.617135	141.44	DNASE1L1	deoxyribonuclease 1 like 1
123920	1.21e-13	1.39e-14	0.0487	7.69728	0.375041	386.01	CMTM3	CKLF like MARVEL transmembrane domain containing 3
25832	1.22e-13	1.39e-14	0.0559	7.69698	0.430162	1667.22	NBPF14	NBPF member 14
51053	1.22e-13	1.4e-14	0.0688	7.69657	0.529721	239.12	GMNN	geminin DNA replication inhibitor
100500851	1.25e-13	1.44e-14	0.1061	7.69318	0.816196	13.37	MIR3918	microRNA 3918
7532	1.25e-13	1.44e-14	0.0444	7.69298	0.341539	1638.8	YWHAG	tyrosine 3-monooxygenase/tryptophan 5-monooxygenase activation protein gamma
933	1.27e-13	1.46e-14	0.1008	-7.69121	-0.775383	169.91	CD22	CD22 molecule
100423036	1.27e-13	1.46e-14	0.0799	-7.6907	-0.614529	11.07	MIR2355	microRNA 2355
5160	1.28e-13	1.47e-14	0.0326	7.69048	0.250509	329.9	PDHA1	pyruvate dehydrogenase E1 subunit alpha 1
10615	1.28e-13	1.47e-14	0.1052	7.68993	0.808741	91.5	SPAG5	sperm associated antigen 5
57507	1.29e-13	1.49e-14	0.0881	-7.68861	-0.677592	63.24	ZNF608	zinc finger protein 608
85015	1.29e-13	1.49e-14	0.0487	-7.68843	-0.374766	987.92	USP45	ubiquitin specific peptidase 45
204	1.32e-13	1.52e-14	0.027	7.68598	0.20739	1873.15	AK2	adenylate kinase 2
440138	1.32e-13	1.52e-14	0.0262	7.68582	0.201674	694.55	ALG11	ALG11 alpha-1,2-mannosyltransferase
51561	1.34e-13	1.54e-14	0.076	-7.68381	-0.584145	47.33	IL23A	interleukin 23 subunit alpha
10385	1.34e-13	1.55e-14	0.0506	7.68336	0.388831	242.29	BTN2A2	butyrophilin subfamily 2 member A2
105374296	1.38e-13	1.6e-14	0.1034	7.67955	0.794095	27.49	LOC105374296	uncharacterized LOC105374296
102723690	1.43e-13	1.65e-14	0.0981	-7.67512	-0.752758	18.96	LOC102723690	uncharacterized LOC102723690
84166	1.44e-13	1.67e-14	0.1029	7.67408	0.789343	841.62	NLRC5	NLR family CARD domain containing 5
56259	1.46e-13	1.69e-14	0.0559	7.67258	0.428726	388	CTNNBL1	catenin beta like 1
9743	1.48e-13	1.71e-14	0.046	-7.6709	-0.353183	210.52	ARHGAP32	Rho GTPase activating protein 32
79783	1.48e-13	1.71e-14	0.083	-7.6706	-0.636625	27.44	SUGCT	succinyl-CoA:glutarate-CoA transferase
54558	1.49e-13	1.72e-14	0.0717	-7.66986	-0.550139	138.66	SPATA6	spermatogenesis associated 6
11065	1.49e-13	1.73e-14	0.109	7.66937	0.836056	30.61	UBE2C	ubiquitin conjugating enzyme E2 C
25963	1.52e-13	1.76e-14	0.0322	7.66672	0.247183	1423.26	TMEM87A	transmembrane protein 87A
9550	1.53e-13	1.77e-14	0.0528	7.66628	0.404993	2923.34	ATP6V1G1	ATPase H+ transporting V1 subunit G1
10220	1.58e-13	1.83e-14	0.0463	-7.6617	-0.354687	223.91	GDF11	growth differentiation factor 11
79712	1.61e-13	1.87e-14	0.0389	-7.6595	-0.297879	1190.17	GTDC1	glycosyltransferase like domain containing 1
23331	1.75e-13	2.03e-14	0.0747	-7.64871	-0.571241	52.64	TTC28	tetratricopeptide repeat domain 28
8658	1.76e-13	2.04e-14	0.0304	-7.64779	-0.232468	1054.58	TNKS	tankyrase
64395	1.77e-13	2.06e-14	0.0552	-7.64713	-0.422101	1252.78	GMCL1	germ cell-less 1, spermatogenesis associated
101928236	1.77e-13	2.06e-14	0.048	7.64695	0.367021	144.04	LOC101928236	uncharacterized LOC101928236
9601	1.77e-13	2.06e-14	0.0717	7.64697	0.548347	603.34	PDIA4	protein disulfide isomerase family A member 4
55508	1.78e-13	2.08e-14	0.0382	-7.64586	-0.292424	244.38	SLC35E3	solute carrier family 35 member E3
81846	1.79e-13	2.08e-14	0.0722	7.64549	0.552269	1978.5	SBF2	SET binding factor 2
55331	1.86e-13	2.17e-14	0.0555	7.64014	0.423736	960.73	ACER3	alkaline ceramidase 3
51016	1.89e-13	2.2e-14	0.0827	7.63843	0.631512	190.71	EMC9	ER membrane protein complex subunit 9
7088	1.89e-13	2.21e-14	0.0721	-7.63793	-0.550763	52.17	TLE1	TLE family member 1, transcriptional corepressor
1512	1.91e-13	2.23e-14	0.0813	7.63685	0.620737	1083.27	CTSH	cathepsin H
284004	1.93e-13	2.25e-14	0.0807	7.63536	0.616495	55.49	HEXD	hexosaminidase D
102723508	1.94e-13	2.27e-14	0.054	-7.6342	-0.411877	343.91	KANTR	KANTR integral membrane protein
10808	1.97e-13	2.3e-14	0.0789	7.63245	0.602264	2237.68	HSPH1	heat shock protein family H (Hsp110) member 1
60437	1.97e-13	2.31e-14	0.0559	-7.63219	-0.426897	62.61	CDH26	cadherin 26
101928817	2e-13	2.34e-14	0.0572	-7.63039	-0.436674	79.45	LOC101928817	uncharacterized LOC101928817
375061	2e-13	2.35e-14	0.057	7.6301	0.434748	62.27	FAM89A	family with sequence similarity 89 member A
728741	2.04e-13	2.38e-14	0.0552	-7.62802	-0.42118	33.84	NPIPB6	nuclear pore complex interacting protein family member B6
23521	2.04e-13	2.39e-14	0.061	-7.62779	-0.46553	11026.1	RPL13A	ribosomal protein L13a
[truncated: 15,053 more rows]
